# Supplementary material for: Correlative Brillouin and Raman spectroscopy data acquired on single cells
Source: Data Brief. 2020 Feb 5;29:105223. doi: 10.1016/j.dib.2020.105223 (PMC7026319; doi:10.1016/j.dib.2020.105223)
Supplement: Multimedia component 1 [file mmc1.zip]

Archive with 126 entries (115 files):
- Data/
- Data/.DS_Store
- __MACOSX/
- __MACOSX/Data/
- __MACOSX/Data/._.DS_Store
- Data/Brillouin_X/
- Data/Brillouin_X/.DS_Store
- __MACOSX/Data/Brillouin_X/
- __MACOSX/Data/Brillouin_X/._.DS_Store
- Data/Brillouin_X/11um.TXT
- __MACOSX/Data/Brillouin_X/._11um.TXT
- Data/Brillouin_X/13um.TXT
- __MACOSX/Data/Brillouin_X/._13um.TXT
- Data/Brillouin_X/15um.TXT
- __MACOSX/Data/Brillouin_X/._15um.TXT
- Data/Brillouin_X/17um.TXT
- __MACOSX/Data/Brillouin_X/._17um.TXT
- Data/Brillouin_X/19um.TXT
- __MACOSX/Data/Brillouin_X/._19um.TXT
- Data/Brillouin_X/1um.TXT
- __MACOSX/Data/Brillouin_X/._1um.TXT
- Data/Brillouin_X/21um.TXT
- __MACOSX/Data/Brillouin_X/._21um.TXT
- Data/Brillouin_X/23um.TXT
- __MACOSX/Data/Brillouin_X/._23um.TXT
- Data/Brillouin_X/25um_Tyrode.TXT
- __MACOSX/Data/Brillouin_X/._25um_Tyrode.TXT
- Data/Brillouin_X/3um.TXT
- __MACOSX/Data/Brillouin_X/._3um.TXT
- Data/Brillouin_X/5um.TXT
- __MACOSX/Data/Brillouin_X/._5um.TXT
- Data/Brillouin_X/7um.TXT
- __MACOSX/Data/Brillouin_X/._7um.TXT
- Data/Brillouin_X/9um.TXT
- __MACOSX/Data/Brillouin_X/._9um.TXT
- __MACOSX/Data/._Brillouin_X
- Data/Brillouin_Y/
- Data/Brillouin_Y/11um.TXT
- __MACOSX/Data/Brillouin_Y/
- __MACOSX/Data/Brillouin_Y/._11um.TXT
- Data/Brillouin_Y/13um.TXT
- __MACOSX/Data/Brillouin_Y/._13um.TXT
- Data/Brillouin_Y/15um.TXT
- __MACOSX/Data/Brillouin_Y/._15um.TXT
- Data/Brillouin_Y/17um.TXT
- __MACOSX/Data/Brillouin_Y/._17um.TXT
- Data/Brillouin_Y/19um.TXT
- __MACOSX/Data/Brillouin_Y/._19um.TXT
- Data/Brillouin_Y/1um.TXT
- __MACOSX/Data/Brillouin_Y/._1um.TXT
- Data/Brillouin_Y/21um.TXT
- __MACOSX/Data/Brillouin_Y/._21um.TXT
- Data/Brillouin_Y/23um_Tyrode.TXT
- __MACOSX/Data/Brillouin_Y/._23um_Tyrode.TXT
- Data/Brillouin_Y/3um.TXT
- __MACOSX/Data/Brillouin_Y/._3um.TXT
- Data/Brillouin_Y/5um.TXT
- __MACOSX/Data/Brillouin_Y/._5um.TXT
- Data/Brillouin_Y/7um.TXT
- __MACOSX/Data/Brillouin_Y/._7um.TXT
- Data/Brillouin_Y/9um.TXT
- __MACOSX/Data/Brillouin_Y/._9um.TXT
- __MACOSX/Data/._Brillouin_Y
- Data/Raman_X/
- Data/Raman_X/11um.txt
- __MACOSX/Data/Raman_X/
- __MACOSX/Data/Raman_X/._11um.txt
- Data/Raman_X/13um.txt
- __MACOSX/Data/Raman_X/._13um.txt
- Data/Raman_X/15um.txt
- __MACOSX/Data/Raman_X/._15um.txt
- Data/Raman_X/17um.txt
- __MACOSX/Data/Raman_X/._17um.txt
- Data/Raman_X/19um.txt
- __MACOSX/Data/Raman_X/._19um.txt
- Data/Raman_X/1um.TXT
- __MACOSX/Data/Raman_X/._1um.TXT
- Data/Raman_X/21um.txt
- __MACOSX/Data/Raman_X/._21um.txt
- Data/Raman_X/23um.txt
- __MACOSX/Data/Raman_X/._23um.txt
- Data/Raman_X/25um_Tyrode.txt
- __MACOSX/Data/Raman_X/._25um_Tyrode.txt
- Data/Raman_X/3um.txt
- __MACOSX/Data/Raman_X/._3um.txt
- Data/Raman_X/5um.txt
- __MACOSX/Data/Raman_X/._5um.txt
- Data/Raman_X/7um.txt
- __MACOSX/Data/Raman_X/._7um.txt
- Data/Raman_X/9um.txt
- __MACOSX/Data/Raman_X/._9um.txt
- Data/Raman_X/Lamp.txt
- __MACOSX/Data/Raman_X/._Lamp.txt
- __MACOSX/Data/._Raman_X
- Data/Raman_Y/
- Data/Raman_Y/.DS_Store
- __MACOSX/Data/Raman_Y/
- __MACOSX/Data/Raman_Y/._.DS_Store
- Data/Raman_Y/11um.txt
- __MACOSX/Data/Raman_Y/._11um.txt
- Data/Raman_Y/13um.txt
- __MACOSX/Data/Raman_Y/._13um.txt
- Data/Raman_Y/15um.txt
- __MACOSX/Data/Raman_Y/._15um.txt
- Data/Raman_Y/17um.txt
- __MACOSX/Data/Raman_Y/._17um.txt
- Data/Raman_Y/19um.txt
- __MACOSX/Data/Raman_Y/._19um.txt
- Data/Raman_Y/1um.txt
- __MACOSX/Data/Raman_Y/._1um.txt
- Data/Raman_Y/21um.txt
- __MACOSX/Data/Raman_Y/._21um.txt
- Data/Raman_Y/23um.txt
- __MACOSX/Data/Raman_Y/._23um.txt
- Data/Raman_Y/3um.txt
- __MACOSX/Data/Raman_Y/._3um.txt
- Data/Raman_Y/5um.txt
- __MACOSX/Data/Raman_Y/._5um.txt
- Data/Raman_Y/7um.txt
- __MACOSX/Data/Raman_Y/._7um.txt
- Data/Raman_Y/9um.txt
- __MACOSX/Data/Raman_Y/._9um.txt
- Data/Raman_Y/Lamp.txt
- __MACOSX/Data/Raman_Y/._Lamp.txt
- __MACOSX/Data/._Raman_Y
- __MACOSX/._Data
