# Supplementary material for: Correlative Brillouin and Raman spectroscopy data acquired on single cells
Source: Data Brief. 2020 Feb 5;29:105223. doi: 10.1016/j.dib.2020.105223 (PMC7026319; doi:10.1016/j.dib.2020.105223)
Supplement: Multimedia component 1 [file mmc1.zip › Data/Brillouin_X/11um.TXT]

-14.0956 0
-14.0404 2
-13.9853 2
-13.9301 4
-13.8749 4
-13.8198 5
-13.7646 2
-13.7094 2
-13.6543 1
-13.5991 5
-13.5439 1
-13.4887 5
-13.4336 2
-13.3784 3
-13.3232 5
-13.2681 1
-13.2129 2
-13.1577 1
-13.1026 3
-13.0474 2
-12.9922 5
-12.9371 5
-12.8819 3
-12.8267 1
-12.7716 3
-12.7164 2
-12.6612 2
-12.606 2
-12.5509 3
-12.4957 2
-12.4405 3
-12.3854 3
-12.3302 1
-12.275 1
-12.2199 0
-12.1647 2
-12.1095 1
-12.0544 3
-11.9992 1
-11.944 2
-11.8889 6
-11.8337 3
-11.7785 1
-11.7233 4
-11.6682 0
-11.613 2
-11.5578 2
-11.5027 3
-11.4475 3
-11.3923 2
-11.3372 4
-11.282 4
-11.2268 3
-11.1717 3
-11.1165 7
-11.0613 4
-11.0062 4
-10.951 7
-10.8958 5
-10.8406 5
-10.7855 3
-10.7303 6
-10.6751 6
-10.62 5
-10.5648 2
-10.5096 4
-10.4545 4
-10.3993 10
-10.3441 5
-10.289 4
-10.2338 4
-10.1786 3
-10.1235 9
-10.0683 6
-10.0131 5
-9.95795 3
-9.90278 9
-9.84761 6
-9.79244 12
-9.73727 2
-9.6821 10
-9.62694 7
-9.57177 8
-9.5166 7
-9.46143 12
-9.40626 7
-9.35109 13
-9.29592 9
-9.24076 4
-9.18559 10
-9.13042 7
-9.07525 16
-9.02008 12
-8.96491 20
-8.90974 20
-8.85457 17
-8.79941 14
-8.74424 20
-8.68907 29
-8.6339 21
-8.57873 30
-8.52356 39
-8.46839 39
-8.41323 64
-8.35806 44
-8.30289 58
-8.24772 46
-8.19255 75
-8.13738 65
-8.08221 71
-8.02704 79
-7.97188 75
-7.91671 69
-7.86154 77
-7.80637 102
-7.7512 72
-7.69603 97
-7.64086 78
-7.58569 84
-7.53053 88
-7.47536 77
-7.42019 78
-7.36502 66
-7.30985 67
-7.25468 48
-7.19951 51
-7.14435 44
-7.08918 42
-7.03401 43
-6.97884 36
-6.92367 38
-6.8685 34
-6.81333 28
-6.75816 23
-6.703 26
-6.64783 25
-6.59266 17
-6.53749 24
-6.48232 19
-6.42715 22
-6.37198 18
-6.31681 22
-6.26165 16
-6.20648 15
-6.15131 12
-6.09614 11
-6.04097 16
-5.9858 10
-5.93063 13
-5.87547 6
-5.8203 9
-5.76513 4
-5.70996 10
-5.65479 7
-5.59962 9
-5.54445 5
-5.48928 7
-5.43412 7
-5.37895 7
-5.32378 3
-5.26861 6
-5.21344 8
-5.15827 3
-5.1031 10
-5.04794 7
-4.99277 6
-4.9376 8
-4.88243 14
-4.82726 4
-4.77209 7
-4.71692 3
-4.66175 9
-4.60659 7
-4.55142 5
-4.49625 12
-4.44108 4
-4.38591 4
-4.33074 7
-4.27557 3
-4.2204 3
-4.16524 8
-4.11007 6
-4.0549 6
-3.99973 6
-3.94456 6
-3.88939 8
-3.83422 11
-3.77906 6
-3.72389 7
-3.66872 4
-3.61355 9
-3.55838 10
-3.50321 6
-3.44804 9
-3.39287 6
-3.33771 10
-3.28254 9
-3.22737 11
-3.1722 11
-3.11703 12
-3.06186 9
-3.00669 9
-2.95152 6
-2.89636 11
-2.84119 13
-2.78602 10
-2.73085 6
-2.67568 11
-2.62051 7
-2.56534 7
-2.51018 12
-2.45501 8
-2.39984 13
-2.34467 13
-2.2895 23
-2.23433 14
-2.17916 16
-2.12399 23
-2.06883 14
-2.01366 23
-1.95849 28
-1.90332 35
-1.84815 42
-1.79298 74
-1.73781 89
-1.68265 108
-1.62748 1
-1.57231 1
-1.51714 1
-1.46197 3
-1.4068 2
-1.35163 1
-1.29646 2
-1.2413 1
-1.18613 4
-1.13096 3
-1.07579 3
-1.02062 1
-0.965452 0
-0.910283 2
-0.855115 4
-0.799946 6
-0.744777 5
-0.689609 3
-0.63444 6
-0.579271 8
-0.524103 7
-0.468934 11
-0.413765 45
-0.358596 139
-0.303428 619
-0.248259 3070
-0.19309 12476
-0.137922 44803
-0.082753 132294
-0.0275843 263492
0.0275843 348937
0.082753 274105
0.137922 126000
0.19309 40650
0.248259 11433
0.303428 2698
0.358596 431
0.413765 75
0.468934 15
0.524103 3
0.579271 1
0.63444 3
0.689609 4
0.744777 1
0.799946 1
0.855115 3
0.910283 1
0.965452 1
1.02062 1
1.07579 2
1.13096 0
1.18613 0
1.2413 1
1.29646 1
1.35163 1
1.4068 2
1.46197 0
1.51714 3
1.57231 3
1.62748 3
1.68265 16
1.73781 6
1.79298 13
1.84815 6
1.90332 9
1.95849 11
2.01366 13
2.06883 8
2.12399 13
2.17916 8
2.23433 11
2.2895 13
2.34467 11
2.39984 9
2.45501 19
2.51018 10
2.56534 9
2.62051 10
2.67568 13
2.73085 9
2.78602 8
2.84119 9
2.89636 10
2.95152 4
3.00669 9
3.06186 8
3.11703 8
3.1722 5
3.22737 10
3.28254 4
3.33771 10
3.39287 13
3.44804 8
3.50321 6
3.55838 7
3.61355 7
3.66872 3
3.72389 9
3.77906 6
3.83422 7
3.88939 8
3.94456 17
3.99973 9
4.0549 5
4.11007 7
4.16524 9
4.2204 11
4.27557 3
4.33074 6
4.38591 1
4.44108 11
4.49625 12
4.55142 3
4.60659 6
4.66175 9
4.71692 6
4.77209 5
4.82726 3
4.88243 6
4.9376 6
4.99277 7
5.04794 10
5.1031 6
5.15827 16
5.21344 7
5.26861 5
5.32378 9
5.37895 8
5.43412 10
5.48928 6
5.54445 11
5.59962 10
5.65479 8
5.70996 10
5.76513 15
5.8203 6
5.87547 9
5.93063 11
5.9858 12
6.04097 10
6.09614 10
6.15131 11
6.20648 14
6.26165 15
6.31681 11
6.37198 13
6.42715 19
6.48232 19
6.53749 15
6.59266 16
6.64783 19
6.703 12
6.75816 27
6.81333 23
6.8685 33
6.92367 28
6.97884 27
7.03401 31
7.08918 32
7.14435 45
7.19951 43
7.25468 31
7.30985 45
7.36502 52
7.42019 50
7.47536 68
7.53053 87
7.58569 65
7.64086 79
7.69603 100
7.7512 85
7.80637 93
7.86154 99
7.91671 80
7.97188 100
8.02704 64
8.08221 89
8.13738 82
8.19255 60
8.24772 87
8.30289 57
8.35806 73
8.41323 52
8.46839 55
8.52356 41
8.57873 38
8.6339 31
8.68907 27
8.74424 34
8.79941 28
8.85457 28
8.90974 28
8.96491 26
9.02008 18
9.07525 24
9.13042 10
9.18559 19
9.24076 12
9.29592 17
9.35109 5
9.40626 13
9.46143 5
9.5166 15
9.57177 12
9.62694 7
9.6821 7
9.73727 10
9.79244 3
9.84761 11
9.90278 3
9.95795 3
10.0131 7
10.0683 5
10.1235 6
10.1786 12
10.2338 7
10.289 2
10.3441 2
10.3993 5
10.4545 3
10.5096 7
10.5648 5
10.62 3
10.6751 5
10.7303 3
10.7855 7
10.8406 5
10.8958 1
10.951 2
11.0062 3
11.0613 2
11.1165 1
11.1717 1
11.2268 2
11.282 5
11.3372 3
11.3923 2
11.4475 5
11.5027 2
11.5578 2
11.613 7
11.6682 6
11.7233 3
11.7785 5
11.8337 2
11.8889 4
11.944 3
11.9992 3
12.0544 5
12.1095 2
12.1647 4
12.2199 2
12.275 2
12.3302 3
12.3854 3
12.4405 3
12.4957 0
12.5509 2
12.606 1
12.6612 1
12.7164 2
12.7716 5
12.8267 6
12.8819 3
12.9371 4
12.9922 3
13.0474 6
13.1026 4
13.1577 2
13.2129 7
13.2681 3
13.3232 2
13.3784 12
13.4336 4
13.4887 3
13.5439 6
13.5991 4
13.6543 8
13.7094 8
13.7646 12
13.8198 17
13.8749 21
13.9301 26
13.9853 41
14.0404 66
14.0956 76
