# Supplementary material for: Correlative Brillouin and Raman spectroscopy data acquired on single cells
Source: Data Brief. 2020 Feb 5;29:105223. doi: 10.1016/j.dib.2020.105223 (PMC7026319; doi:10.1016/j.dib.2020.105223)
Supplement: Multimedia component 1 [file mmc1.zip › Data/Brillouin_X/13um.TXT]

-14.0956 0
-14.0404 0
-13.9853 1
-13.9301 4
-13.8749 6
-13.8198 7
-13.7646 2
-13.7094 1
-13.6543 2
-13.5991 3
-13.5439 5
-13.4887 0
-13.4336 0
-13.3784 2
-13.3232 2
-13.2681 2
-13.2129 1
-13.1577 3
-13.1026 0
-13.0474 5
-12.9922 0
-12.9371 2
-12.8819 3
-12.8267 4
-12.7716 4
-12.7164 4
-12.6612 0
-12.606 6
-12.5509 6
-12.4957 4
-12.4405 1
-12.3854 7
-12.3302 2
-12.275 2
-12.2199 3
-12.1647 1
-12.1095 6
-12.0544 2
-11.9992 3
-11.944 3
-11.8889 2
-11.8337 1
-11.7785 4
-11.7233 3
-11.6682 3
-11.613 2
-11.5578 4
-11.5027 3
-11.4475 2
-11.3923 1
-11.3372 3
-11.282 2
-11.2268 0
-11.1717 2
-11.1165 1
-11.0613 2
-11.0062 0
-10.951 6
-10.8958 8
-10.8406 2
-10.7855 8
-10.7303 5
-10.6751 3
-10.62 2
-10.5648 8
-10.5096 8
-10.4545 3
-10.3993 4
-10.3441 5
-10.289 5
-10.2338 5
-10.1786 3
-10.1235 4
-10.0683 5
-10.0131 7
-9.95795 6
-9.90278 4
-9.84761 5
-9.79244 11
-9.73727 6
-9.6821 1
-9.62694 10
-9.57177 5
-9.5166 10
-9.46143 6
-9.40626 7
-9.35109 10
-9.29592 13
-9.24076 8
-9.18559 10
-9.13042 11
-9.07525 17
-9.02008 13
-8.96491 16
-8.90974 21
-8.85457 24
-8.79941 19
-8.74424 25
-8.68907 27
-8.6339 30
-8.57873 39
-8.52356 32
-8.46839 49
-8.41323 44
-8.35806 42
-8.30289 58
-8.24772 65
-8.19255 84
-8.13738 65
-8.08221 85
-8.02704 75
-7.97188 82
-7.91671 84
-7.86154 74
-7.80637 87
-7.7512 91
-7.69603 97
-7.64086 74
-7.58569 109
-7.53053 101
-7.47536 80
-7.42019 75
-7.36502 67
-7.30985 65
-7.25468 69
-7.19951 62
-7.14435 44
-7.08918 42
-7.03401 46
-6.97884 26
-6.92367 37
-6.8685 35
-6.81333 16
-6.75816 23
-6.703 26
-6.64783 16
-6.59266 22
-6.53749 21
-6.48232 22
-6.42715 8
-6.37198 17
-6.31681 23
-6.26165 5
-6.20648 11
-6.15131 17
-6.09614 23
-6.04097 10
-5.9858 9
-5.93063 14
-5.87547 3
-5.8203 6
-5.76513 5
-5.70996 8
-5.65479 7
-5.59962 15
-5.54445 9
-5.48928 8
-5.43412 6
-5.37895 6
-5.32378 10
-5.26861 4
-5.21344 11
-5.15827 8
-5.1031 11
-5.04794 6
-4.99277 7
-4.9376 5
-4.88243 12
-4.82726 5
-4.77209 5
-4.71692 8
-4.66175 12
-4.60659 11
-4.55142 10
-4.49625 11
-4.44108 5
-4.38591 3
-4.33074 10
-4.27557 8
-4.2204 6
-4.16524 5
-4.11007 6
-4.0549 10
-3.99973 4
-3.94456 10
-3.88939 6
-3.83422 8
-3.77906 13
-3.72389 8
-3.66872 8
-3.61355 6
-3.55838 10
-3.50321 9
-3.44804 8
-3.39287 7
-3.33771 7
-3.28254 12
-3.22737 9
-3.1722 11
-3.11703 10
-3.06186 8
-3.00669 7
-2.95152 5
-2.89636 13
-2.84119 12
-2.78602 6
-2.73085 12
-2.67568 13
-2.62051 15
-2.56534 9
-2.51018 18
-2.45501 13
-2.39984 15
-2.34467 22
-2.2895 29
-2.23433 19
-2.17916 18
-2.12399 17
-2.06883 30
-2.01366 22
-1.95849 23
-1.90332 37
-1.84815 35
-1.79298 56
-1.73781 73
-1.68265 93
-1.62748 3
-1.57231 4
-1.51714 1
-1.46197 3
-1.4068 3
-1.35163 3
-1.29646 0
-1.2413 3
-1.18613 2
-1.13096 6
-1.07579 1
-1.02062 4
-0.965452 1
-0.910283 1
-0.855115 4
-0.799946 7
-0.744777 2
-0.689609 6
-0.63444 7
-0.579271 9
-0.524103 10
-0.468934 20
-0.413765 84
-0.358596 235
-0.303428 1118
-0.248259 5316
-0.19309 20196
-0.137922 64918
-0.082753 180898
-0.0275843 346284
0.0275843 454515
0.082753 362984
0.137922 176274
0.19309 56731
0.248259 15032
0.303428 3046
0.358596 542
0.413765 78
0.468934 15
0.524103 11
0.579271 0
0.63444 2
0.689609 0
0.744777 3
0.799946 0
0.855115 2
0.910283 5
0.965452 0
1.02062 1
1.07579 0
1.13096 2
1.18613 2
1.2413 1
1.29646 0
1.35163 3
1.4068 2
1.46197 1
1.51714 0
1.57231 0
1.62748 4
1.68265 13
1.73781 18
1.79298 16
1.84815 16
1.90332 19
1.95849 18
2.01366 23
2.06883 15
2.12399 21
2.17916 26
2.23433 16
2.2895 12
2.34467 19
2.39984 16
2.45501 6
2.51018 9
2.56534 8
2.62051 15
2.67568 13
2.73085 10
2.78602 6
2.84119 25
2.89636 12
2.95152 12
3.00669 5
3.06186 7
3.11703 9
3.1722 11
3.22737 12
3.28254 7
3.33771 13
3.39287 12
3.44804 7
3.50321 9
3.55838 11
3.61355 9
3.66872 6
3.72389 8
3.77906 8
3.83422 3
3.88939 10
3.94456 11
3.99973 9
4.0549 11
4.11007 6
4.16524 8
4.2204 11
4.27557 4
4.33074 3
4.38591 10
4.44108 6
4.49625 10
4.55142 9
4.60659 10
4.66175 9
4.71692 8
4.77209 10
4.82726 7
4.88243 6
4.9376 4
4.99277 7
5.04794 6
5.1031 7
5.15827 9
5.21344 7
5.26861 7
5.32378 5
5.37895 8
5.43412 4
5.48928 6
5.54445 16
5.59962 4
5.65479 9
5.70996 5
5.76513 15
5.8203 6
5.87547 8
5.93063 8
5.9858 22
6.04097 13
6.09614 8
6.15131 16
6.20648 3
6.26165 14
6.31681 20
6.37198 22
6.42715 18
6.48232 16
6.53749 16
6.59266 26
6.64783 20
6.703 19
6.75816 25
6.81333 21
6.8685 23
6.92367 24
6.97884 35
7.03401 33
7.08918 46
7.14435 48
7.19951 40
7.25468 44
7.30985 39
7.36502 65
7.42019 62
7.47536 59
7.53053 76
7.58569 86
7.64086 77
7.69603 77
7.7512 106
7.80637 107
7.86154 84
7.91671 110
7.97188 98
8.02704 100
8.08221 79
8.13738 87
8.19255 78
8.24772 71
8.30289 80
8.35806 58
8.41323 70
8.46839 62
8.52356 53
8.57873 39
8.6339 56
8.68907 46
8.74424 29
8.79941 27
8.85457 29
8.90974 23
8.96491 19
9.02008 18
9.07525 13
9.13042 19
9.18559 22
9.24076 14
9.29592 19
9.35109 15
9.40626 12
9.46143 16
9.5166 9
9.57177 12
9.62694 8
9.6821 15
9.73727 9
9.79244 11
9.84761 5
9.90278 8
9.95795 11
10.0131 5
10.0683 9
10.1235 7
10.1786 5
10.2338 3
10.289 7
10.3441 6
10.3993 7
10.4545 6
10.5096 5
10.5648 4
10.62 6
10.6751 5
10.7303 5
10.7855 1
10.8406 8
10.8958 5
10.951 6
11.0062 5
11.0613 5
11.1165 4
11.1717 6
11.2268 2
11.282 2
11.3372 3
11.3923 4
11.4475 5
11.5027 3
11.5578 0
11.613 2
11.6682 0
11.7233 4
11.7785 1
11.8337 0
11.8889 2
11.944 1
11.9992 3
12.0544 3
12.1095 2
12.1647 3
12.2199 3
12.275 3
12.3302 9
12.3854 4
12.4405 3
12.4957 6
12.5509 2
12.606 0
12.6612 3
12.7164 2
12.7716 7
12.8267 5
12.8819 0
12.9371 1
12.9922 3
13.0474 2
13.1026 7
13.1577 2
13.2129 3
13.2681 4
13.3232 2
13.3784 2
13.4336 2
13.4887 4
13.5439 2
13.5991 3
13.6543 6
13.7094 6
13.7646 12
13.8198 8
13.8749 24
13.9301 28
13.9853 29
14.0404 49
14.0956 69
