# Supplementary material for: Correlative Brillouin and Raman spectroscopy data acquired on single cells
Source: Data Brief. 2020 Feb 5;29:105223. doi: 10.1016/j.dib.2020.105223 (PMC7026319; doi:10.1016/j.dib.2020.105223)
Supplement: Multimedia component 1 [file mmc1.zip › Data/Brillouin_X/15um.TXT]

-14.0956 0
-14.0404 1
-13.9853 2
-13.9301 5
-13.8749 1
-13.8198 3
-13.7646 2
-13.7094 2
-13.6543 2
-13.5991 4
-13.5439 3
-13.4887 5
-13.4336 3
-13.3784 1
-13.3232 1
-13.2681 2
-13.2129 2
-13.1577 1
-13.1026 0
-13.0474 6
-12.9922 3
-12.9371 1
-12.8819 2
-12.8267 2
-12.7716 1
-12.7164 4
-12.6612 3
-12.606 0
-12.5509 0
-12.4957 2
-12.4405 3
-12.3854 1
-12.3302 4
-12.275 1
-12.2199 2
-12.1647 2
-12.1095 4
-12.0544 5
-11.9992 4
-11.944 1
-11.8889 4
-11.8337 2
-11.7785 3
-11.7233 6
-11.6682 1
-11.613 3
-11.5578 2
-11.5027 5
-11.4475 2
-11.3923 1
-11.3372 1
-11.282 8
-11.2268 3
-11.1717 2
-11.1165 4
-11.0613 3
-11.0062 8
-10.951 3
-10.8958 0
-10.8406 4
-10.7855 4
-10.7303 1
-10.6751 6
-10.62 3
-10.5648 8
-10.5096 6
-10.4545 7
-10.3993 4
-10.3441 5
-10.289 6
-10.2338 4
-10.1786 7
-10.1235 1
-10.0683 6
-10.0131 6
-9.95795 3
-9.90278 4
-9.84761 8
-9.79244 11
-9.73727 8
-9.6821 14
-9.62694 9
-9.57177 5
-9.5166 6
-9.46143 7
-9.40626 10
-9.35109 12
-9.29592 8
-9.24076 9
-9.18559 15
-9.13042 17
-9.07525 12
-9.02008 12
-8.96491 28
-8.90974 24
-8.85457 23
-8.79941 29
-8.74424 29
-8.68907 30
-8.6339 36
-8.57873 30
-8.52356 41
-8.46839 36
-8.41323 58
-8.35806 54
-8.30289 73
-8.24772 70
-8.19255 74
-8.13738 77
-8.08221 76
-8.02704 82
-7.97188 102
-7.91671 99
-7.86154 99
-7.80637 97
-7.7512 114
-7.69603 95
-7.64086 99
-7.58569 103
-7.53053 98
-7.47536 92
-7.42019 87
-7.36502 95
-7.30985 62
-7.25468 69
-7.19951 59
-7.14435 62
-7.08918 42
-7.03401 42
-6.97884 35
-6.92367 33
-6.8685 34
-6.81333 36
-6.75816 20
-6.703 23
-6.64783 13
-6.59266 22
-6.53749 23
-6.48232 19
-6.42715 13
-6.37198 16
-6.31681 16
-6.26165 19
-6.20648 10
-6.15131 12
-6.09614 17
-6.04097 11
-5.9858 10
-5.93063 13
-5.87547 5
-5.8203 17
-5.76513 9
-5.70996 11
-5.65479 11
-5.59962 11
-5.54445 7
-5.48928 6
-5.43412 5
-5.37895 16
-5.32378 4
-5.26861 10
-5.21344 8
-5.15827 9
-5.1031 11
-5.04794 10
-4.99277 7
-4.9376 1
-4.88243 11
-4.82726 10
-4.77209 9
-4.71692 9
-4.66175 11
-4.60659 9
-4.55142 10
-4.49625 3
-4.44108 8
-4.38591 7
-4.33074 9
-4.27557 6
-4.2204 5
-4.16524 4
-4.11007 6
-4.0549 7
-3.99973 7
-3.94456 6
-3.88939 7
-3.83422 3
-3.77906 8
-3.72389 6
-3.66872 9
-3.61355 9
-3.55838 12
-3.50321 6
-3.44804 4
-3.39287 7
-3.33771 12
-3.28254 9
-3.22737 7
-3.1722 11
-3.11703 8
-3.06186 6
-3.00669 7
-2.95152 9
-2.89636 12
-2.84119 8
-2.78602 16
-2.73085 17
-2.67568 11
-2.62051 10
-2.56534 9
-2.51018 12
-2.45501 18
-2.39984 15
-2.34467 13
-2.2895 17
-2.23433 12
-2.17916 16
-2.12399 13
-2.06883 15
-2.01366 22
-1.95849 27
-1.90332 20
-1.84815 24
-1.79298 25
-1.73781 35
-1.68265 31
-1.62748 5
-1.57231 0
-1.51714 1
-1.46197 0
-1.4068 3
-1.35163 4
-1.29646 1
-1.2413 1
-1.18613 2
-1.13096 4
-1.07579 5
-1.02062 0
-0.965452 1
-0.910283 2
-0.855115 5
-0.799946 3
-0.744777 7
-0.689609 5
-0.63444 1
-0.579271 5
-0.524103 4
-0.468934 9
-0.413765 26
-0.358596 66
-0.303428 336
-0.248259 1617
-0.19309 7955
-0.137922 34020
-0.082753 122882
-0.0275843 279114
0.0275843 382597
0.082753 289687
0.137922 118391
0.19309 29005
0.248259 5727
0.303428 945
0.358596 147
0.413765 23
0.468934 11
0.524103 3
0.579271 3
0.63444 1
0.689609 3
0.744777 2
0.799946 2
0.855115 2
0.910283 0
0.965452 1
1.02062 0
1.07579 1
1.13096 5
1.18613 3
1.2413 4
1.29646 2
1.35163 2
1.4068 0
1.46197 3
1.51714 4
1.57231 1
1.62748 1
1.68265 11
1.73781 18
1.79298 9
1.84815 18
1.90332 14
1.95849 11
2.01366 10
2.06883 11
2.12399 17
2.17916 11
2.23433 14
2.2895 14
2.34467 15
2.39984 13
2.45501 8
2.51018 15
2.56534 6
2.62051 13
2.67568 9
2.73085 8
2.78602 11
2.84119 11
2.89636 14
2.95152 10
3.00669 11
3.06186 11
3.11703 8
3.1722 8
3.22737 8
3.28254 10
3.33771 6
3.39287 10
3.44804 7
3.50321 5
3.55838 8
3.61355 9
3.66872 5
3.72389 7
3.77906 2
3.83422 5
3.88939 6
3.94456 2
3.99973 7
4.0549 5
4.11007 6
4.16524 10
4.2204 4
4.27557 7
4.33074 6
4.38591 6
4.44108 7
4.49625 8
4.55142 4
4.60659 4
4.66175 8
4.71692 6
4.77209 8
4.82726 9
4.88243 6
4.9376 7
4.99277 6
5.04794 2
5.1031 4
5.15827 5
5.21344 5
5.26861 10
5.32378 3
5.37895 5
5.43412 8
5.48928 10
5.54445 12
5.59962 6
5.65479 10
5.70996 7
5.76513 7
5.8203 12
5.87547 18
5.93063 8
5.9858 9
6.04097 7
6.09614 16
6.15131 15
6.20648 12
6.26165 16
6.31681 15
6.37198 10
6.42715 24
6.48232 14
6.53749 25
6.59266 31
6.64783 22
6.703 27
6.75816 31
6.81333 32
6.8685 16
6.92367 26
6.97884 37
7.03401 27
7.08918 43
7.14435 31
7.19951 40
7.25468 56
7.30985 44
7.36502 63
7.42019 64
7.47536 66
7.53053 80
7.58569 75
7.64086 112
7.69603 96
7.7512 106
7.80637 96
7.86154 104
7.91671 90
7.97188 116
8.02704 74
8.08221 100
8.13738 87
8.19255 88
8.24772 88
8.30289 81
8.35806 68
8.41323 73
8.46839 59
8.52356 47
8.57873 52
8.6339 48
8.68907 40
8.74424 39
8.79941 37
8.85457 30
8.90974 30
8.96491 30
9.02008 16
9.07525 16
9.13042 16
9.18559 7
9.24076 13
9.29592 12
9.35109 17
9.40626 14
9.46143 15
9.5166 8
9.57177 5
9.62694 6
9.6821 18
9.73727 11
9.79244 7
9.84761 8
9.90278 6
9.95795 6
10.0131 6
10.0683 4
10.1235 4
10.1786 6
10.2338 8
10.289 12
10.3441 4
10.3993 6
10.4545 9
10.5096 4
10.5648 4
10.62 8
10.6751 4
10.7303 2
10.7855 9
10.8406 6
10.8958 4
10.951 3
11.0062 3
11.0613 5
11.1165 2
11.1717 2
11.2268 5
11.282 4
11.3372 1
11.3923 0
11.4475 4
11.5027 7
11.5578 2
11.613 5
11.6682 5
11.7233 9
11.7785 1
11.8337 2
11.8889 4
11.944 5
11.9992 3
12.0544 5
12.1095 3
12.1647 3
12.2199 2
12.275 3
12.3302 0
12.3854 3
12.4405 1
12.4957 3
12.5509 3
12.606 5
12.6612 3
12.7164 2
12.7716 2
12.8267 2
12.8819 2
12.9371 3
12.9922 2
13.0474 2
13.1026 3
13.1577 3
13.2129 1
13.2681 0
13.3232 3
13.3784 3
13.4336 0
13.4887 3
13.5439 3
13.5991 3
13.6543 2
13.7094 3
13.7646 6
13.8198 5
13.8749 8
13.9301 11
13.9853 16
14.0404 17
14.0956 21
