# Supplementary material for: Correlative Brillouin and Raman spectroscopy data acquired on single cells
Source: Data Brief. 2020 Feb 5;29:105223. doi: 10.1016/j.dib.2020.105223 (PMC7026319; doi:10.1016/j.dib.2020.105223)
Supplement: Multimedia component 1 [file mmc1.zip › Data/Brillouin_X/17um.TXT]

-14.0956 0
-14.0404 4
-13.9853 4
-13.9301 2
-13.8749 1
-13.8198 4
-13.7646 2
-13.7094 2
-13.6543 2
-13.5991 1
-13.5439 1
-13.4887 5
-13.4336 2
-13.3784 3
-13.3232 2
-13.2681 4
-13.2129 1
-13.1577 3
-13.1026 3
-13.0474 1
-12.9922 2
-12.9371 3
-12.8819 1
-12.8267 0
-12.7716 3
-12.7164 2
-12.6612 3
-12.606 0
-12.5509 3
-12.4957 0
-12.4405 4
-12.3854 2
-12.3302 4
-12.275 4
-12.2199 2
-12.1647 3
-12.1095 3
-12.0544 1
-11.9992 1
-11.944 1
-11.8889 2
-11.8337 0
-11.7785 1
-11.7233 4
-11.6682 1
-11.613 2
-11.5578 2
-11.5027 2
-11.4475 1
-11.3923 4
-11.3372 4
-11.282 4
-11.2268 2
-11.1717 3
-11.1165 7
-11.0613 4
-11.0062 1
-10.951 0
-10.8958 2
-10.8406 1
-10.7855 3
-10.7303 2
-10.6751 4
-10.62 3
-10.5648 4
-10.5096 4
-10.4545 3
-10.3993 4
-10.3441 3
-10.289 3
-10.2338 6
-10.1786 2
-10.1235 6
-10.0683 1
-10.0131 1
-9.95795 4
-9.90278 4
-9.84761 5
-9.79244 3
-9.73727 5
-9.6821 10
-9.62694 10
-9.57177 9
-9.5166 12
-9.46143 3
-9.40626 7
-9.35109 12
-9.29592 4
-9.24076 8
-9.18559 12
-9.13042 10
-9.07525 11
-9.02008 14
-8.96491 17
-8.90974 16
-8.85457 15
-8.79941 20
-8.74424 29
-8.68907 28
-8.6339 26
-8.57873 22
-8.52356 31
-8.46839 36
-8.41323 41
-8.35806 35
-8.30289 51
-8.24772 53
-8.19255 52
-8.13738 80
-8.08221 54
-8.02704 70
-7.97188 69
-7.91671 76
-7.86154 81
-7.80637 84
-7.7512 72
-7.69603 100
-7.64086 82
-7.58569 97
-7.53053 82
-7.47536 91
-7.42019 68
-7.36502 72
-7.30985 58
-7.25468 50
-7.19951 55
-7.14435 44
-7.08918 47
-7.03401 49
-6.97884 37
-6.92367 38
-6.8685 19
-6.81333 24
-6.75816 31
-6.703 26
-6.64783 21
-6.59266 22
-6.53749 16
-6.48232 18
-6.42715 20
-6.37198 20
-6.31681 18
-6.26165 16
-6.20648 12
-6.15131 17
-6.09614 14
-6.04097 13
-5.9858 12
-5.93063 16
-5.87547 18
-5.8203 8
-5.76513 8
-5.70996 13
-5.65479 7
-5.59962 12
-5.54445 5
-5.48928 3
-5.43412 17
-5.37895 6
-5.32378 6
-5.26861 7
-5.21344 6
-5.15827 5
-5.1031 6
-5.04794 4
-4.99277 4
-4.9376 4
-4.88243 6
-4.82726 1
-4.77209 7
-4.71692 5
-4.66175 5
-4.60659 2
-4.55142 8
-4.49625 5
-4.44108 6
-4.38591 3
-4.33074 6
-4.27557 6
-4.2204 5
-4.16524 4
-4.11007 1
-4.0549 2
-3.99973 2
-3.94456 5
-3.88939 5
-3.83422 6
-3.77906 6
-3.72389 7
-3.66872 4
-3.61355 11
-3.55838 8
-3.50321 3
-3.44804 5
-3.39287 4
-3.33771 4
-3.28254 11
-3.22737 4
-3.1722 6
-3.11703 3
-3.06186 7
-3.00669 9
-2.95152 7
-2.89636 9
-2.84119 7
-2.78602 11
-2.73085 8
-2.67568 7
-2.62051 8
-2.56534 7
-2.51018 10
-2.45501 11
-2.39984 9
-2.34467 13
-2.2895 11
-2.23433 14
-2.17916 14
-2.12399 13
-2.06883 16
-2.01366 18
-1.95849 13
-1.90332 16
-1.84815 23
-1.79298 23
-1.73781 30
-1.68265 28
-1.62748 5
-1.57231 4
-1.51714 2
-1.46197 3
-1.4068 2
-1.35163 0
-1.29646 2
-1.2413 0
-1.18613 0
-1.13096 2
-1.07579 4
-1.02062 4
-0.965452 5
-0.910283 5
-0.855115 1
-0.799946 6
-0.744777 3
-0.689609 10
-0.63444 3
-0.579271 3
-0.524103 7
-0.468934 23
-0.413765 65
-0.358596 293
-0.303428 1397
-0.248259 6299
-0.19309 24275
-0.137922 78010
-0.082753 208909
-0.0275843 388392
0.0275843 496059
0.082753 408667
0.137922 205387
0.19309 69300
0.248259 17971
0.303428 3676
0.358596 526
0.413765 90
0.468934 21
0.524103 6
0.579271 3
0.63444 0
0.689609 2
0.744777 4
0.799946 3
0.855115 2
0.910283 2
0.965452 0
1.02062 3
1.07579 1
1.13096 3
1.18613 1
1.2413 0
1.29646 3
1.35163 2
1.4068 0
1.46197 0
1.51714 3
1.57231 1
1.62748 3
1.68265 12
1.73781 11
1.79298 5
1.84815 9
1.90332 11
1.95849 9
2.01366 5
2.06883 11
2.12399 8
2.17916 6
2.23433 5
2.2895 4
2.34467 12
2.39984 13
2.45501 14
2.51018 15
2.56534 8
2.62051 10
2.67568 14
2.73085 3
2.78602 7
2.84119 8
2.89636 5
2.95152 12
3.00669 8
3.06186 6
3.11703 7
3.1722 5
3.22737 12
3.28254 3
3.33771 7
3.39287 7
3.44804 6
3.50321 10
3.55838 10
3.61355 6
3.66872 5
3.72389 11
3.77906 6
3.83422 4
3.88939 3
3.94456 2
3.99973 6
4.0549 2
4.11007 6
4.16524 8
4.2204 3
4.27557 3
4.33074 6
4.38591 7
4.44108 4
4.49625 4
4.55142 6
4.60659 2
4.66175 6
4.71692 4
4.77209 4
4.82726 5
4.88243 2
4.9376 6
4.99277 4
5.04794 2
5.1031 10
5.15827 5
5.21344 5
5.26861 11
5.32378 3
5.37895 8
5.43412 6
5.48928 8
5.54445 12
5.59962 12
5.65479 10
5.70996 7
5.76513 8
5.8203 8
5.87547 12
5.93063 12
5.9858 10
6.04097 9
6.09614 8
6.15131 20
6.20648 20
6.26165 12
6.31681 23
6.37198 15
6.42715 12
6.48232 16
6.53749 16
6.59266 18
6.64783 17
6.703 24
6.75816 21
6.81333 19
6.8685 24
6.92367 26
6.97884 38
7.03401 40
7.08918 43
7.14435 35
7.19951 50
7.25468 43
7.30985 54
7.36502 57
7.42019 51
7.47536 57
7.53053 95
7.58569 94
7.64086 96
7.69603 104
7.7512 110
7.80637 112
7.86154 97
7.91671 89
7.97188 69
8.02704 84
8.08221 60
8.13738 92
8.19255 71
8.24772 42
8.30289 46
8.35806 57
8.41323 49
8.46839 40
8.52356 41
8.57873 32
8.6339 23
8.68907 30
8.74424 24
8.79941 26
8.85457 18
8.90974 23
8.96491 11
9.02008 20
9.07525 13
9.13042 16
9.18559 7
9.24076 5
9.29592 14
9.35109 9
9.40626 13
9.46143 11
9.5166 3
9.57177 5
9.62694 8
9.6821 6
9.73727 9
9.79244 9
9.84761 9
9.90278 3
9.95795 4
10.0131 6
10.0683 4
10.1235 4
10.1786 6
10.2338 8
10.289 6
10.3441 2
10.3993 2
10.4545 3
10.5096 4
10.5648 4
10.62 6
10.6751 7
10.7303 2
10.7855 5
10.8406 4
10.8958 7
10.951 2
11.0062 3
11.0613 7
11.1165 1
11.1717 3
11.2268 3
11.282 7
11.3372 2
11.3923 3
11.4475 3
11.5027 2
11.5578 2
11.613 3
11.6682 0
11.7233 1
11.7785 1
11.8337 2
11.8889 1
11.944 1
11.9992 5
12.0544 6
12.1095 3
12.1647 2
12.2199 3
12.275 2
12.3302 2
12.3854 3
12.4405 1
12.4957 3
12.5509 4
12.606 5
12.6612 4
12.7164 1
12.7716 3
12.8267 3
12.8819 3
12.9371 2
12.9922 0
13.0474 3
13.1026 6
13.1577 2
13.2129 0
13.2681 2
13.3232 2
13.3784 4
13.4336 3
13.4887 3
13.5439 2
13.5991 2
13.6543 3
13.7094 3
13.7646 1
13.8198 1
13.8749 4
13.9301 9
13.9853 4
14.0404 13
14.0956 19
