# Supplementary material for: Correlative Brillouin and Raman spectroscopy data acquired on single cells
Source: Data Brief. 2020 Feb 5;29:105223. doi: 10.1016/j.dib.2020.105223 (PMC7026319; doi:10.1016/j.dib.2020.105223)
Supplement: Multimedia component 1 [file mmc1.zip › Data/Brillouin_X/19um.TXT]

-14.0956 0
-14.0405 1
-13.9855 2
-13.9304 1
-13.8754 3
-13.8203 3
-13.7652 1
-13.7102 2
-13.6551 3
-13.6001 1
-13.545 1
-13.4899 2
-13.4349 1
-13.3798 4
-13.3247 2
-13.2697 1
-13.2146 0
-13.1596 5
-13.1045 5
-13.0494 4
-12.9944 3
-12.9393 6
-12.8843 1
-12.8292 2
-12.7741 0
-12.7191 1
-12.664 2
-12.609 8
-12.5539 1
-12.4988 3
-12.4438 2
-12.3887 1
-12.3336 0
-12.2786 3
-12.2235 2
-12.1685 4
-12.1134 3
-12.0583 1
-12.0033 3
-11.9482 1
-11.8932 2
-11.8381 2
-11.783 4
-11.728 2
-11.6729 3
-11.6179 6
-11.5628 1
-11.5077 1
-11.4527 2
-11.3976 1
-11.3426 5
-11.2875 2
-11.2324 1
-11.1774 2
-11.1223 5
-11.0672 2
-11.0122 6
-10.9571 5
-10.9021 5
-10.847 6
-10.7919 3
-10.7369 5
-10.6818 6
-10.6268 0
-10.5717 6
-10.5166 3
-10.4616 6
-10.4065 2
-10.3515 4
-10.2964 6
-10.2413 6
-10.1863 6
-10.1312 3
-10.0762 3
-10.0211 6
-9.96603 1
-9.91097 3
-9.85591 4
-9.80085 3
-9.74579 5
-9.69072 5
-9.63566 8
-9.5806 5
-9.52554 8
-9.47048 3
-9.41542 4
-9.36036 6
-9.3053 6
-9.25024 4
-9.19518 5
-9.14012 3
-9.08505 2
-9.02999 12
-8.97493 8
-8.91987 7
-8.86481 12
-8.80975 9
-8.75469 14
-8.69963 14
-8.64457 11
-8.58951 15
-8.53445 18
-8.47938 18
-8.42432 17
-8.36926 27
-8.3142 17
-8.25914 30
-8.20408 30
-8.14902 34
-8.09396 40
-8.0389 54
-7.98384 48
-7.92877 34
-7.87371 44
-7.81865 61
-7.76359 56
-7.70853 71
-7.65347 62
-7.59841 53
-7.54335 64
-7.48829 61
-7.43323 43
-7.37817 45
-7.3231 60
-7.26804 31
-7.21298 45
-7.15792 35
-7.10286 30
-7.0478 36
-6.99274 27
-6.93768 23
-6.88262 13
-6.82756 22
-6.7725 15
-6.71743 14
-6.66237 16
-6.60731 12
-6.55225 15
-6.49719 14
-6.44213 15
-6.38707 10
-6.33201 12
-6.27695 10
-6.22189 9
-6.16682 10
-6.11176 11
-6.0567 9
-6.00164 13
-5.94658 9
-5.89152 6
-5.83646 2
-5.7814 7
-5.72634 8
-5.67128 10
-5.61622 8
-5.56115 2
-5.50609 3
-5.45103 7
-5.39597 7
-5.34091 8
-5.28585 7
-5.23079 2
-5.17573 7
-5.12067 7
-5.06561 7
-5.01055 2
-4.95548 7
-4.90042 3
-4.84536 7
-4.7903 5
-4.73524 5
-4.68018 5
-4.62512 3
-4.57006 4
-4.515 5
-4.45994 3
-4.40487 6
-4.34981 5
-4.29475 6
-4.23969 5
-4.18463 7
-4.12957 4
-4.07451 7
-4.01945 4
-3.96439 9
-3.90933 8
-3.85427 6
-3.7992 7
-3.74414 7
-3.68908 7
-3.63402 9
-3.57896 4
-3.5239 7
-3.46884 6
-3.41378 6
-3.35872 11
-3.30366 10
-3.2486 6
-3.19353 4
-3.13847 8
-3.08341 11
-3.02835 12
-2.97329 15
-2.91823 14
-2.86317 10
-2.80811 17
-2.75305 11
-2.69799 13
-2.64293 12
-2.58786 11
-2.5328 21
-2.47774 19
-2.42268 18
-2.36762 18
-2.31256 18
-2.2575 20
-2.20244 28
-2.14738 45
-2.09232 43
-2.03725 44
-1.98219 60
-1.92713 44
-1.87207 68
-1.81701 66
-1.76195 89
-1.70689 154
-1.65183 11
-1.59677 2
-1.54171 3
-1.48665 0
-1.43158 1
-1.37652 0
-1.32146 4
-1.2664 1
-1.21134 0
-1.15628 1
-1.10122 1
-1.04616 1
-0.991097 0
-0.936036 3
-0.880975 3
-0.825914 4
-0.770853 5
-0.715792 7
-0.660731 5
-0.60567 5
-0.550609 8
-0.495548 12
-0.440487 44
-0.385427 287
-0.330366 1220
-0.275305 5389
-0.220244 19806
-0.165183 63811
-0.110122 176423
-0.0550609 324776
0 408151
0.0550609 333198
0.110122 172356
0.165183 59111
0.220244 16993
0.275305 4040
0.330366 735
0.385427 114
0.440487 32
0.495548 7
0.550609 2
0.60567 2
0.660731 3
0.715792 0
0.770853 4
0.825914 1
0.880975 1
0.936036 2
0.991097 1
1.04616 0
1.10122 2
1.15628 0
1.21134 1
1.2664 1
1.32146 1
1.37652 1
1.43158 1
1.48665 1
1.54171 0
1.59677 5
1.65183 13
1.70689 12
1.76195 11
1.81701 8
1.87207 14
1.92713 14
1.98219 13
2.03725 12
2.09232 8
2.14738 13
2.20244 14
2.2575 13
2.31256 7
2.36762 7
2.42268 17
2.47774 16
2.5328 8
2.58786 9
2.64293 15
2.69799 10
2.75305 9
2.80811 14
2.86317 9
2.91823 11
2.97329 11
3.02835 8
3.08341 9
3.13847 12
3.19353 11
3.2486 9
3.30366 7
3.35872 10
3.41378 4
3.46884 5
3.5239 8
3.57896 3
3.63402 12
3.68908 8
3.74414 5
3.7992 8
3.85427 7
3.90933 5
3.96439 4
4.01945 3
4.07451 5
4.12957 7
4.18463 7
4.23969 4
4.29475 3
4.34981 7
4.40487 1
4.45994 0
4.515 9
4.57006 8
4.62512 4
4.68018 6
4.73524 4
4.7903 5
4.84536 5
4.90042 5
4.95548 6
5.01055 7
5.06561 3
5.12067 5
5.17573 6
5.23079 2
5.28585 9
5.34091 6
5.39597 4
5.45103 11
5.50609 5
5.56115 2
5.61622 8
5.67128 4
5.72634 9
5.7814 6
5.83646 12
5.89152 6
5.94658 7
6.00164 8
6.0567 7
6.11176 8
6.16682 9
6.22189 10
6.27695 8
6.33201 17
6.38707 12
6.44213 9
6.49719 9
6.55225 6
6.60731 18
6.66237 14
6.71743 18
6.7725 22
6.82756 17
6.88262 18
6.93768 21
6.99274 26
7.0478 25
7.10286 25
7.15792 45
7.21298 25
7.26804 35
7.3231 38
7.37817 42
7.43323 58
7.48829 55
7.54335 69
7.59841 61
7.65347 61
7.70853 59
7.76359 55
7.81865 69
7.87371 52
7.92877 54
7.98384 45
8.0389 44
8.09396 51
8.14902 39
8.20408 40
8.25914 35
8.3142 27
8.36926 33
8.42432 22
8.47938 22
8.53445 10
8.58951 21
8.64457 19
8.69963 18
8.75469 21
8.80975 16
8.86481 13
8.91987 7
8.97493 9
9.02999 12
9.08505 9
9.14012 11
9.19518 8
9.25024 3
9.3053 10
9.36036 7
9.41542 5
9.47048 2
9.52554 3
9.5806 2
9.63566 9
9.69072 3
9.74579 5
9.80085 3
9.85591 0
9.91097 3
9.96603 7
10.0211 1
10.0762 7
10.1312 5
10.1863 1
10.2413 2
10.2964 3
10.3515 4
10.4065 4
10.4616 6
10.5166 5
10.5717 5
10.6268 4
10.6818 3
10.7369 2
10.7919 5
10.847 2
10.9021 4
10.9571 2
11.0122 3
11.0672 2
11.1223 1
11.1774 3
11.2324 4
11.2875 5
11.3426 4
11.3976 3
11.4527 3
11.5077 2
11.5628 2
11.6179 1
11.6729 5
11.728 2
11.783 6
11.8381 3
11.8932 3
11.9482 4
12.0033 3
12.0583 3
12.1134 2
12.1685 0
12.2235 3
12.2786 2
12.3336 2
12.3887 1
12.4438 0
12.4988 2
12.5539 1
12.609 3
12.664 3
12.7191 2
12.7741 3
12.8292 4
12.8843 1
12.9393 4
12.9944 2
13.0494 6
13.1045 3
13.1596 3
13.2146 2
13.2697 5
13.3247 2
13.3798 3
13.4349 4
13.4899 5
13.545 8
13.6001 13
13.6551 13
13.7102 18
13.7652 13
13.8203 27
13.8754 20
13.9304 35
13.9855 50
14.0405 58
