# Supplementary material for: Correlative Brillouin and Raman spectroscopy data acquired on single cells
Source: Data Brief. 2020 Feb 5;29:105223. doi: 10.1016/j.dib.2020.105223 (PMC7026319; doi:10.1016/j.dib.2020.105223)
Supplement: Multimedia component 1 [file mmc1.zip › Data/Brillouin_X/1um.TXT]

-14.0956 1
-14.0405 2
-13.9853 0
-13.9301 11
-13.8749 5
-13.8198 2
-13.7646 1
-13.7094 3
-13.6543 3
-13.5991 4
-13.5439 3
-13.4888 5
-13.4336 2
-13.3784 2
-13.3233 2
-13.2681 0
-13.2129 8
-13.1578 4
-13.1026 3
-13.0474 5
-12.9922 2
-12.9371 3
-12.8819 1
-12.8267 3
-12.7716 2
-12.7164 1
-12.6612 3
-12.6061 3
-12.5509 1
-12.4957 1
-12.4406 0
-12.3854 3
-12.3302 2
-12.2751 3
-12.2199 2
-12.1647 5
-12.1095 3
-12.0544 1
-11.9992 3
-11.944 3
-11.8889 2
-11.8337 4
-11.7785 0
-11.7234 3
-11.6682 3
-11.613 5
-11.5579 2
-11.5027 2
-11.4475 7
-11.3924 2
-11.3372 3
-11.282 0
-11.2268 3
-11.1717 4
-11.1165 5
-11.0613 1
-11.0062 2
-10.951 5
-10.8958 0
-10.8407 4
-10.7855 6
-10.7303 4
-10.6752 4
-10.62 5
-10.5648 5
-10.5097 3
-10.4545 4
-10.3993 5
-10.3441 4
-10.289 4
-10.2338 2
-10.1786 5
-10.1235 1
-10.0683 5
-10.0131 1
-9.95796 8
-9.90279 5
-9.84763 5
-9.79246 9
-9.73729 9
-9.68212 8
-9.62695 8
-9.57178 9
-9.51661 4
-9.46144 8
-9.40628 7
-9.35111 8
-9.29594 7
-9.24077 4
-9.1856 7
-9.13043 5
-9.07526 7
-9.02009 10
-8.96493 12
-8.90976 13
-8.85459 8
-8.79942 13
-8.74425 15
-8.68908 12
-8.63391 17
-8.57874 20
-8.52358 22
-8.46841 22
-8.41324 24
-8.35807 34
-8.3029 41
-8.24773 37
-8.19256 31
-8.13739 45
-8.08223 45
-8.02706 32
-7.97189 58
-7.91672 55
-7.86155 56
-7.80638 76
-7.75121 73
-7.69604 78
-7.64088 86
-7.58571 100
-7.53054 89
-7.47537 79
-7.4202 78
-7.36503 79
-7.30986 44
-7.25469 65
-7.19953 49
-7.14436 44
-7.08919 48
-7.03402 27
-6.97885 31
-6.92368 33
-6.86851 26
-6.81334 18
-6.75817 20
-6.70301 25
-6.64784 25
-6.59267 16
-6.5375 24
-6.48233 19
-6.42716 15
-6.37199 11
-6.31682 18
-6.26166 4
-6.20649 9
-6.15132 14
-6.09615 11
-6.04098 12
-5.98581 7
-5.93064 5
-5.87547 13
-5.82031 8
-5.76514 8
-5.70997 9
-5.6548 8
-5.59963 7
-5.54446 4
-5.48929 7
-5.43412 9
-5.37896 11
-5.32379 4
-5.26862 8
-5.21345 4
-5.15828 9
-5.10311 10
-5.04794 6
-4.99277 4
-4.93761 7
-4.88244 3
-4.82727 4
-4.7721 6
-4.71693 7
-4.66176 6
-4.60659 5
-4.55142 5
-4.49626 7
-4.44109 6
-4.38592 8
-4.33075 2
-4.27558 7
-4.22041 9
-4.16524 9
-4.11007 10
-4.0549 10
-3.99974 16
-3.94457 7
-3.8894 4
-3.83423 7
-3.77906 13
-3.72389 11
-3.66872 9
-3.61355 9
-3.55839 6
-3.50322 12
-3.44805 11
-3.39288 8
-3.33771 12
-3.28254 7
-3.22737 6
-3.1722 8
-3.11704 13
-3.06187 5
-3.0067 10
-2.95153 15
-2.89636 7
-2.84119 11
-2.78602 14
-2.73085 15
-2.67569 17
-2.62052 22
-2.56535 14
-2.51018 26
-2.45501 30
-2.39984 14
-2.34467 24
-2.2895 20
-2.23434 28
-2.17917 29
-2.124 20
-2.06883 35
-2.01366 43
-1.95849 47
-1.90332 47
-1.84815 79
-1.79299 95
-1.73782 134
-1.68265 122
-1.62748 10
-1.57231 2
-1.51714 3
-1.46197 2
-1.4068 1
-1.35163 3
-1.29647 0
-1.2413 4
-1.18613 0
-1.13096 1
-1.07579 1
-1.02062 2
-0.965454 3
-0.910285 2
-0.855116 1
-0.799947 5
-0.744778 7
-0.68961 10
-0.634441 9
-0.579272 4
-0.524103 5
-0.468935 15
-0.413766 51
-0.358597 141
-0.303428 778
-0.248259 3690
-0.193091 16228
-0.137922 59221
-0.0827532 176572
-0.0275844 347967
0.0275844 460303
0.0827532 370681
0.137922 170855
0.193091 49856
0.248259 11263
0.303428 2151
0.358597 316
0.413766 58
0.468935 12
0.524103 3
0.579272 4
0.634441 2
0.68961 0
0.744778 3
0.799947 3
0.855116 4
0.910285 3
0.965454 1
1.02062 2
1.07579 0
1.13096 2
1.18613 0
1.2413 3
1.29647 1
1.35163 0
1.4068 0
1.46197 3
1.51714 2
1.57231 0
1.62748 3
1.68265 18
1.73782 13
1.79299 18
1.84815 10
1.90332 16
1.95849 22
2.01366 24
2.06883 18
2.124 14
2.17917 27
2.23434 21
2.2895 16
2.34467 11
2.39984 11
2.45501 17
2.51018 15
2.56535 10
2.62052 10
2.67569 12
2.73085 11
2.78602 17
2.84119 15
2.89636 11
2.95153 17
3.0067 10
3.06187 19
3.11704 8
3.1722 15
3.22737 7
3.28254 9
3.33771 14
3.39288 13
3.44805 9
3.50322 5
3.55839 4
3.61355 8
3.66872 3
3.72389 10
3.77906 7
3.83423 6
3.8894 8
3.94457 4
3.99974 9
4.0549 10
4.11007 8
4.16524 7
4.22041 8
4.27558 5
4.33075 5
4.38592 3
4.44109 5
4.49626 5
4.55142 5
4.60659 5
4.66176 3
4.71693 6
4.7721 6
4.82727 5
4.88244 7
4.93761 16
4.99277 8
5.04794 4
5.10311 6
5.15828 9
5.21345 9
5.26862 5
5.32379 6
5.37896 9
5.43412 8
5.48929 5
5.54446 4
5.59963 7
5.6548 4
5.70997 8
5.76514 10
5.82031 8
5.87547 9
5.93064 10
5.98581 10
6.04098 9
6.09615 9
6.15132 15
6.20649 14
6.26166 11
6.31682 16
6.37199 11
6.42716 18
6.48233 14
6.5375 25
6.59267 16
6.64784 25
6.70301 21
6.75817 25
6.81334 18
6.86851 15
6.92368 30
6.97885 30
7.03402 32
7.08919 35
7.14436 35
7.19953 37
7.25469 47
7.30986 53
7.36503 51
7.4202 60
7.47537 74
7.53054 55
7.58571 92
7.64088 79
7.69604 92
7.75121 86
7.80638 78
7.86155 79
7.91672 71
7.97189 80
8.02706 61
8.08223 41
8.13739 55
8.19256 62
8.24773 52
8.3029 47
8.35807 29
8.41324 32
8.46841 35
8.52358 26
8.57874 26
8.63391 16
8.68908 15
8.74425 14
8.79942 22
8.85459 18
8.90976 13
8.96493 19
9.02009 6
9.07526 6
9.13043 16
9.1856 20
9.24077 8
9.29594 5
9.35111 6
9.40628 11
9.46144 4
9.51661 8
9.57178 8
9.62695 6
9.68212 6
9.73729 5
9.79246 10
9.84763 3
9.90279 4
9.95796 5
10.0131 8
10.0683 5
10.1235 4
10.1786 4
10.2338 4
10.289 5
10.3441 4
10.3993 3
10.4545 3
10.5097 3
10.5648 2
10.62 7
10.6752 7
10.7303 7
10.7855 0
10.8407 3
10.8958 1
10.951 3
11.0062 2
11.0613 4
11.1165 3
11.1717 10
11.2268 5
11.282 1
11.3372 1
11.3924 3
11.4475 1
11.5027 1
11.5579 7
11.613 5
11.6682 2
11.7234 1
11.7785 2
11.8337 2
11.8889 3
11.944 5
11.9992 2
12.0544 1
12.1095 2
12.1647 2
12.2199 3
12.2751 4
12.3302 1
12.3854 0
12.4406 5
12.4957 4
12.5509 2
12.6061 3
12.6612 3
12.7164 1
12.7716 3
12.8267 0
12.8819 4
12.9371 3
12.9922 3
13.0474 2
13.1026 8
13.1578 1
13.2129 6
13.2681 5
13.3233 4
13.3784 6
13.4336 10
13.4888 5
13.5439 2
13.5991 9
13.6543 15
13.7094 16
13.7646 24
13.8198 20
13.8749 20
13.9301 49
13.9853 33
14.0405 58
14.0956 66
