# Supplementary material for: Correlative Brillouin and Raman spectroscopy data acquired on single cells
Source: Data Brief. 2020 Feb 5;29:105223. doi: 10.1016/j.dib.2020.105223 (PMC7026319; doi:10.1016/j.dib.2020.105223)
Supplement: Multimedia component 1 [file mmc1.zip › Data/Brillouin_X/21um.TXT]

-14.0956 0
-14.0404 2
-13.9853 5
-13.9301 6
-13.8749 6
-13.8198 6
-13.7646 2
-13.7094 3
-13.6543 2
-13.5991 5
-13.5439 2
-13.4887 2
-13.4336 0
-13.3784 1
-13.3232 2
-13.2681 3
-13.2129 2
-13.1577 3
-13.1026 0
-13.0474 4
-12.9922 3
-12.9371 1
-12.8819 2
-12.8267 3
-12.7716 4
-12.7164 2
-12.6612 6
-12.606 3
-12.5509 1
-12.4957 4
-12.4405 3
-12.3854 5
-12.3302 4
-12.275 3
-12.2199 3
-12.1647 2
-12.1095 2
-12.0544 3
-11.9992 3
-11.944 2
-11.8889 5
-11.8337 0
-11.7785 4
-11.7233 4
-11.6682 3
-11.613 3
-11.5578 2
-11.5027 3
-11.4475 2
-11.3923 0
-11.3372 3
-11.282 4
-11.2268 2
-11.1717 5
-11.1165 3
-11.0613 3
-11.0062 3
-10.951 3
-10.8958 0
-10.8406 2
-10.7855 3
-10.7303 0
-10.6751 1
-10.62 4
-10.5648 5
-10.5096 4
-10.4545 4
-10.3993 3
-10.3441 3
-10.289 6
-10.2338 9
-10.1786 5
-10.1235 8
-10.0683 6
-10.0131 4
-9.95795 8
-9.90278 4
-9.84761 6
-9.79244 8
-9.73727 5
-9.6821 5
-9.62694 7
-9.57177 3
-9.5166 7
-9.46143 9
-9.40626 13
-9.35109 9
-9.29592 6
-9.24076 9
-9.18559 11
-9.13042 10
-9.07525 11
-9.02008 4
-8.96491 11
-8.90974 10
-8.85457 14
-8.79941 18
-8.74424 16
-8.68907 14
-8.6339 11
-8.57873 16
-8.52356 18
-8.46839 29
-8.41323 31
-8.35806 28
-8.30289 28
-8.24772 46
-8.19255 28
-8.13738 41
-8.08221 43
-8.02704 51
-7.97188 44
-7.91671 70
-7.86154 57
-7.80637 71
-7.7512 59
-7.69603 87
-7.64086 87
-7.58569 67
-7.53053 95
-7.47536 82
-7.42019 90
-7.36502 91
-7.30985 73
-7.25468 52
-7.19951 49
-7.14435 52
-7.08918 52
-7.03401 40
-6.97884 34
-6.92367 30
-6.8685 32
-6.81333 33
-6.75816 35
-6.703 31
-6.64783 19
-6.59266 23
-6.53749 16
-6.48232 16
-6.42715 26
-6.37198 17
-6.31681 12
-6.26165 10
-6.20648 21
-6.15131 5
-6.09614 15
-6.04097 10
-5.9858 12
-5.93063 11
-5.87547 10
-5.8203 12
-5.76513 8
-5.70996 4
-5.65479 11
-5.59962 8
-5.54445 8
-5.48928 8
-5.43412 4
-5.37895 11
-5.32378 8
-5.26861 5
-5.21344 7
-5.15827 6
-5.1031 10
-5.04794 4
-4.99277 7
-4.9376 9
-4.88243 9
-4.82726 5
-4.77209 4
-4.71692 5
-4.66175 8
-4.60659 5
-4.55142 5
-4.49625 6
-4.44108 4
-4.38591 6
-4.33074 7
-4.27557 6
-4.2204 4
-4.16524 5
-4.11007 7
-4.0549 6
-3.99973 5
-3.94456 1
-3.88939 6
-3.83422 5
-3.77906 12
-3.72389 5
-3.66872 15
-3.61355 6
-3.55838 5
-3.50321 6
-3.44804 7
-3.39287 6
-3.33771 8
-3.28254 11
-3.22737 7
-3.1722 12
-3.11703 8
-3.06186 15
-3.00669 8
-2.95152 13
-2.89636 13
-2.84119 15
-2.78602 19
-2.73085 13
-2.67568 16
-2.62051 20
-2.56534 22
-2.51018 22
-2.45501 21
-2.39984 20
-2.34467 19
-2.2895 21
-2.23433 20
-2.17916 18
-2.12399 36
-2.06883 38
-2.01366 39
-1.95849 44
-1.90332 48
-1.84815 76
-1.79298 65
-1.73781 84
-1.68265 128
-1.62748 7
-1.57231 1
-1.51714 1
-1.46197 3
-1.4068 1
-1.35163 1
-1.29646 1
-1.2413 3
-1.18613 3
-1.13096 1
-1.07579 3
-1.02062 1
-0.965452 1
-0.910283 2
-0.855115 4
-0.799946 4
-0.744777 5
-0.689609 4
-0.63444 6
-0.579271 3
-0.524103 10
-0.468934 24
-0.413765 56
-0.358596 292
-0.303428 1493
-0.248259 6335
-0.19309 24709
-0.137922 74934
-0.082753 187908
-0.0275843 329318
0.0275843 405297
0.082753 334340
0.137922 182607
0.19309 72228
0.248259 23359
0.303428 5779
0.358596 1003
0.413765 181
0.468934 40
0.524103 12
0.579271 4
0.63444 1
0.689609 2
0.744777 0
0.799946 2
0.855115 0
0.910283 2
0.965452 0
1.02062 3
1.07579 3
1.13096 1
1.18613 1
1.2413 4
1.29646 3
1.35163 0
1.4068 4
1.46197 3
1.51714 2
1.57231 1
1.62748 7
1.68265 16
1.73781 18
1.79298 16
1.84815 10
1.90332 17
1.95849 16
2.01366 13
2.06883 14
2.12399 14
2.17916 13
2.23433 11
2.2895 8
2.34467 14
2.39984 15
2.45501 9
2.51018 6
2.56534 14
2.62051 6
2.67568 15
2.73085 14
2.78602 14
2.84119 13
2.89636 16
2.95152 10
3.00669 8
3.06186 13
3.11703 8
3.1722 10
3.22737 11
3.28254 14
3.33771 9
3.39287 11
3.44804 5
3.50321 10
3.55838 6
3.61355 7
3.66872 13
3.72389 7
3.77906 10
3.83422 4
3.88939 8
3.94456 5
3.99973 6
4.0549 6
4.11007 7
4.16524 9
4.2204 5
4.27557 6
4.33074 8
4.38591 1
4.44108 3
4.49625 5
4.55142 7
4.60659 5
4.66175 3
4.71692 3
4.77209 5
4.82726 3
4.88243 4
4.9376 6
4.99277 4
5.04794 4
5.1031 8
5.15827 7
5.21344 3
5.26861 7
5.32378 8
5.37895 8
5.43412 4
5.48928 8
5.54445 5
5.59962 5
5.65479 11
5.70996 9
5.76513 12
5.8203 9
5.87547 14
5.93063 10
5.9858 15
6.04097 6
6.09614 8
6.15131 14
6.20648 15
6.26165 16
6.31681 9
6.37198 6
6.42715 17
6.48232 13
6.53749 17
6.59266 21
6.64783 22
6.703 29
6.75816 12
6.81333 27
6.8685 25
6.92367 33
6.97884 28
7.03401 30
7.08918 36
7.14435 35
7.19951 46
7.25468 48
7.30985 56
7.36502 50
7.42019 57
7.47536 69
7.53053 76
7.58569 73
7.64086 86
7.69603 75
7.7512 94
7.80637 84
7.86154 109
7.91671 73
7.97188 75
8.02704 59
8.08221 59
8.13738 48
8.19255 54
8.24772 39
8.30289 35
8.35806 38
8.41323 34
8.46839 30
8.52356 30
8.57873 26
8.6339 24
8.68907 33
8.74424 20
8.79941 17
8.85457 13
8.90974 20
8.96491 11
9.02008 21
9.07525 12
9.13042 10
9.18559 13
9.24076 16
9.29592 4
9.35109 5
9.40626 8
9.46143 5
9.5166 10
9.57177 7
9.62694 6
9.6821 5
9.73727 5
9.79244 3
9.84761 3
9.90278 3
9.95795 3
10.0131 7
10.0683 7
10.1235 2
10.1786 2
10.2338 5
10.289 1
10.3441 5
10.3993 5
10.4545 4
10.5096 2
10.5648 5
10.62 1
10.6751 6
10.7303 4
10.7855 3
10.8406 2
10.8958 0
10.951 2
11.0062 5
11.0613 2
11.1165 1
11.1717 4
11.2268 3
11.282 3
11.3372 3
11.3923 2
11.4475 4
11.5027 2
11.5578 5
11.613 2
11.6682 5
11.7233 2
11.7785 4
11.8337 3
11.8889 0
11.944 3
11.9992 6
12.0544 2
12.1095 1
12.1647 5
12.2199 4
12.275 1
12.3302 4
12.3854 3
12.4405 1
12.4957 5
12.5509 2
12.606 1
12.6612 3
12.7164 2
12.7716 2
12.8267 2
12.8819 4
12.9371 6
12.9922 3
13.0474 3
13.1026 4
13.1577 0
13.2129 6
13.2681 3
13.3232 1
13.3784 2
13.4336 4
13.4887 3
13.5439 7
13.5991 11
13.6543 3
13.7094 11
13.7646 14
13.8198 18
13.8749 36
13.9301 28
13.9853 31
14.0404 56
14.0956 58
