# Supplementary material for: Correlative Brillouin and Raman spectroscopy data acquired on single cells
Source: Data Brief. 2020 Feb 5;29:105223. doi: 10.1016/j.dib.2020.105223 (PMC7026319; doi:10.1016/j.dib.2020.105223)
Supplement: Multimedia component 1 [file mmc1.zip › Data/Brillouin_X/23um.TXT]

-14.0956 0
-14.0404 1
-13.9853 0
-13.9301 1
-13.8749 1
-13.8198 2
-13.7646 2
-13.7094 3
-13.6543 3
-13.5991 1
-13.5439 3
-13.4887 3
-13.4336 1
-13.3784 3
-13.3232 1
-13.2681 1
-13.2129 2
-13.1577 3
-13.1026 2
-13.0474 1
-12.9922 2
-12.9371 0
-12.8819 2
-12.8267 6
-12.7716 1
-12.7164 1
-12.6612 2
-12.606 2
-12.5509 4
-12.4957 2
-12.4405 5
-12.3854 0
-12.3302 1
-12.275 0
-12.2199 1
-12.1647 2
-12.1095 4
-12.0544 2
-11.9992 6
-11.944 0
-11.8889 0
-11.8337 3
-11.7785 2
-11.7233 3
-11.6682 2
-11.613 1
-11.5578 2
-11.5027 2
-11.4475 2
-11.3923 5
-11.3372 2
-11.282 1
-11.2268 5
-11.1717 2
-11.1165 3
-11.0613 3
-11.0062 2
-10.951 3
-10.8958 1
-10.8406 0
-10.7855 2
-10.7303 4
-10.6751 2
-10.62 3
-10.5648 2
-10.5096 9
-10.4545 4
-10.3993 7
-10.3441 2
-10.289 1
-10.2338 0
-10.1786 4
-10.1235 3
-10.0683 1
-10.0131 2
-9.95795 6
-9.90278 9
-9.84761 5
-9.79244 4
-9.73727 2
-9.6821 6
-9.62694 1
-9.57177 5
-9.5166 6
-9.46143 7
-9.40626 6
-9.35109 5
-9.29592 4
-9.24076 4
-9.18559 5
-9.13042 4
-9.07525 8
-9.02008 5
-8.96491 9
-8.90974 3
-8.85457 4
-8.79941 10
-8.74424 8
-8.68907 7
-8.6339 4
-8.57873 15
-8.52356 6
-8.46839 16
-8.41323 12
-8.35806 27
-8.30289 16
-8.24772 39
-8.19255 29
-8.13738 29
-8.08221 34
-8.02704 39
-7.97188 46
-7.91671 55
-7.86154 83
-7.80637 71
-7.7512 95
-7.69603 118
-7.64086 139
-7.58569 143
-7.53053 127
-7.47536 145
-7.42019 100
-7.36502 101
-7.30985 101
-7.25468 78
-7.19951 76
-7.14435 68
-7.08918 56
-7.03401 54
-6.97884 58
-6.92367 40
-6.8685 46
-6.81333 36
-6.75816 28
-6.703 25
-6.64783 29
-6.59266 22
-6.53749 34
-6.48232 27
-6.42715 21
-6.37198 14
-6.31681 21
-6.26165 18
-6.20648 23
-6.15131 10
-6.09614 12
-6.04097 8
-5.9858 11
-5.93063 4
-5.87547 16
-5.8203 9
-5.76513 12
-5.70996 7
-5.65479 14
-5.59962 9
-5.54445 8
-5.48928 6
-5.43412 13
-5.37895 9
-5.32378 8
-5.26861 10
-5.21344 8
-5.15827 6
-5.1031 4
-5.04794 6
-4.99277 6
-4.9376 8
-4.88243 9
-4.82726 3
-4.77209 4
-4.71692 6
-4.66175 6
-4.60659 2
-4.55142 3
-4.49625 2
-4.44108 5
-4.38591 4
-4.33074 3
-4.27557 5
-4.2204 6
-4.16524 4
-4.11007 6
-4.0549 2
-3.99973 7
-3.94456 5
-3.88939 4
-3.83422 2
-3.77906 7
-3.72389 1
-3.66872 6
-3.61355 6
-3.55838 3
-3.50321 3
-3.44804 9
-3.39287 8
-3.33771 7
-3.28254 3
-3.22737 5
-3.1722 4
-3.11703 6
-3.06186 4
-3.00669 7
-2.95152 9
-2.89636 6
-2.84119 11
-2.78602 8
-2.73085 16
-2.67568 6
-2.62051 1
-2.56534 8
-2.51018 6
-2.45501 8
-2.39984 22
-2.34467 12
-2.2895 17
-2.23433 10
-2.17916 15
-2.12399 14
-2.06883 14
-2.01366 12
-1.95849 18
-1.90332 23
-1.84815 28
-1.79298 39
-1.73781 63
-1.68265 58
-1.62748 5
-1.57231 1
-1.51714 2
-1.46197 1
-1.4068 0
-1.35163 2
-1.29646 2
-1.2413 2
-1.18613 2
-1.13096 0
-1.07579 0
-1.02062 1
-0.965452 1
-0.910283 4
-0.855115 4
-0.799946 5
-0.744777 3
-0.689609 4
-0.63444 5
-0.579271 6
-0.524103 5
-0.468934 10
-0.413765 32
-0.358596 101
-0.303428 576
-0.248259 2779
-0.19309 11736
-0.137922 45176
-0.082753 147897
-0.0275843 306630
0.0275843 403358
0.082753 314321
0.137922 142380
0.19309 38248
0.248259 7810
0.303428 1328
0.358596 205
0.413765 42
0.468934 10
0.524103 1
0.579271 3
0.63444 1
0.689609 0
0.744777 1
0.799946 1
0.855115 3
0.910283 1
0.965452 1
1.02062 4
1.07579 8
1.13096 1
1.18613 2
1.2413 4
1.29646 1
1.35163 2
1.4068 3
1.46197 2
1.51714 2
1.57231 1
1.62748 5
1.68265 17
1.73781 8
1.79298 6
1.84815 9
1.90332 7
1.95849 9
2.01366 10
2.06883 7
2.12399 16
2.17916 10
2.23433 9
2.2895 8
2.34467 10
2.39984 8
2.45501 8
2.51018 12
2.56534 10
2.62051 5
2.67568 7
2.73085 7
2.78602 8
2.84119 7
2.89636 1
2.95152 5
3.00669 8
3.06186 7
3.11703 5
3.1722 3
3.22737 9
3.28254 6
3.33771 5
3.39287 3
3.44804 5
3.50321 6
3.55838 4
3.61355 4
3.66872 1
3.72389 4
3.77906 5
3.83422 3
3.88939 6
3.94456 1
3.99973 4
4.0549 4
4.11007 9
4.16524 9
4.2204 3
4.27557 8
4.33074 1
4.38591 7
4.44108 6
4.49625 5
4.55142 5
4.60659 1
4.66175 4
4.71692 4
4.77209 2
4.82726 5
4.88243 4
4.9376 6
4.99277 8
5.04794 8
5.1031 4
5.15827 2
5.21344 4
5.26861 13
5.32378 7
5.37895 8
5.43412 3
5.48928 15
5.54445 11
5.59962 2
5.65479 11
5.70996 11
5.76513 8
5.8203 6
5.87547 5
5.93063 7
5.9858 3
6.04097 6
6.09614 13
6.15131 13
6.20648 10
6.26165 12
6.31681 21
6.37198 15
6.42715 18
6.48232 18
6.53749 21
6.59266 25
6.64783 20
6.703 27
6.75816 23
6.81333 27
6.8685 24
6.92367 37
6.97884 52
7.03401 38
7.08918 56
7.14435 43
7.19951 50
7.25468 63
7.30985 67
7.36502 90
7.42019 80
7.47536 94
7.53053 101
7.58569 129
7.64086 139
7.69603 153
7.7512 113
7.80637 140
7.86154 138
7.91671 102
7.97188 84
8.02704 72
8.08221 58
8.13738 48
8.19255 25
8.24772 50
8.30289 24
8.35806 27
8.41323 16
8.46839 16
8.52356 16
8.57873 14
8.6339 15
8.68907 12
8.74424 9
8.79941 4
8.85457 6
8.90974 11
8.96491 8
9.02008 7
9.07525 10
9.13042 7
9.18559 7
9.24076 4
9.29592 8
9.35109 5
9.40626 5
9.46143 4
9.5166 5
9.57177 4
9.62694 5
9.6821 6
9.73727 6
9.79244 4
9.84761 7
9.90278 6
9.95795 4
10.0131 5
10.0683 2
10.1235 3
10.1786 0
10.2338 1
10.289 3
10.3441 6
10.3993 3
10.4545 4
10.5096 4
10.5648 2
10.62 6
10.6751 3
10.7303 6
10.7855 8
10.8406 2
10.8958 3
10.951 4
11.0062 4
11.0613 0
11.1165 3
11.1717 2
11.2268 1
11.282 3
11.3372 2
11.3923 4
11.4475 5
11.5027 4
11.5578 1
11.613 2
11.6682 1
11.7233 2
11.7785 3
11.8337 3
11.8889 6
11.944 4
11.9992 4
12.0544 0
12.1095 2
12.1647 5
12.2199 2
12.275 0
12.3302 2
12.3854 2
12.4405 2
12.4957 1
12.5509 6
12.606 4
12.6612 3
12.7164 1
12.7716 2
12.8267 1
12.8819 2
12.9371 1
12.9922 4
13.0474 2
13.1026 2
13.1577 1
13.2129 1
13.2681 2
13.3232 5
13.3784 1
13.4336 2
13.4887 2
13.5439 3
13.5991 5
13.6543 5
13.7094 4
13.7646 3
13.8198 9
13.8749 10
13.9301 19
13.9853 20
14.0404 32
14.0956 40
