# Supplementary material for: Correlative Brillouin and Raman spectroscopy data acquired on single cells
Source: Data Brief. 2020 Feb 5;29:105223. doi: 10.1016/j.dib.2020.105223 (PMC7026319; doi:10.1016/j.dib.2020.105223)
Supplement: Multimedia component 1 [file mmc1.zip › Data/Brillouin_X/25um_Tyrode.TXT]

-14.0956 0
-14.0405 2
-13.9853 2
-13.9301 3
-13.8749 4
-13.8198 3
-13.7646 0
-13.7094 4
-13.6543 1
-13.5991 1
-13.5439 3
-13.4888 4
-13.4336 7
-13.3784 3
-13.3233 3
-13.2681 2
-13.2129 0
-13.1578 1
-13.1026 1
-13.0474 0
-12.9922 1
-12.9371 3
-12.8819 2
-12.8267 2
-12.7716 1
-12.7164 1
-12.6612 3
-12.6061 0
-12.5509 1
-12.4957 3
-12.4406 1
-12.3854 3
-12.3302 1
-12.2751 3
-12.2199 2
-12.1647 1
-12.1095 3
-12.0544 0
-11.9992 4
-11.944 2
-11.8889 2
-11.8337 0
-11.7785 2
-11.7234 2
-11.6682 1
-11.613 4
-11.5579 6
-11.5027 1
-11.4475 0
-11.3924 2
-11.3372 4
-11.282 2
-11.2268 3
-11.1717 1
-11.1165 0
-11.0613 0
-11.0062 1
-10.951 1
-10.8958 3
-10.8407 2
-10.7855 2
-10.7303 2
-10.6752 2
-10.62 2
-10.5648 4
-10.5097 0
-10.4545 3
-10.3993 1
-10.3441 2
-10.289 2
-10.2338 1
-10.1786 3
-10.1235 2
-10.0683 1
-10.0131 1
-9.95796 3
-9.90279 4
-9.84763 3
-9.79246 3
-9.73729 1
-9.68212 2
-9.62695 2
-9.57178 0
-9.51661 6
-9.46144 0
-9.40628 3
-9.35111 5
-9.29594 5
-9.24077 8
-9.1856 1
-9.13043 3
-9.07526 3
-9.02009 4
-8.96493 3
-8.90976 9
-8.85459 4
-8.79942 7
-8.74425 3
-8.68908 5
-8.63391 8
-8.57874 8
-8.52358 8
-8.46841 11
-8.41324 7
-8.35807 14
-8.3029 11
-8.24773 13
-8.19256 9
-8.13739 8
-8.08223 23
-8.02706 17
-7.97189 32
-7.91672 23
-7.86155 40
-7.80638 53
-7.75121 54
-7.69604 71
-7.64088 72
-7.58571 73
-7.53054 56
-7.47537 69
-7.4202 69
-7.36503 58
-7.30986 45
-7.25469 42
-7.19953 40
-7.14436 39
-7.08919 33
-7.03402 21
-6.97885 32
-6.92368 28
-6.86851 29
-6.81334 9
-6.75817 17
-6.70301 20
-6.64784 13
-6.59267 13
-6.5375 15
-6.48233 19
-6.42716 19
-6.37199 10
-6.31682 10
-6.26166 12
-6.20649 12
-6.15132 10
-6.09615 12
-6.04098 8
-5.98581 6
-5.93064 6
-5.87547 12
-5.82031 7
-5.76514 3
-5.70997 6
-5.6548 8
-5.59963 7
-5.54446 5
-5.48929 8
-5.43412 4
-5.37896 4
-5.32379 3
-5.26862 4
-5.21345 7
-5.15828 3
-5.10311 4
-5.04794 5
-4.99277 2
-4.93761 8
-4.88244 5
-4.82727 0
-4.7721 1
-4.71693 1
-4.66176 0
-4.60659 4
-4.55142 4
-4.49626 4
-4.44109 4
-4.38592 7
-4.33075 1
-4.27558 3
-4.22041 7
-4.16524 10
-4.11007 5
-4.0549 8
-3.99974 8
-3.94457 4
-3.8894 6
-3.83423 6
-3.77906 10
-3.72389 5
-3.66872 12
-3.61355 9
-3.55839 15
-3.50322 15
-3.44805 14
-3.39288 6
-3.33771 7
-3.28254 9
-3.22737 12
-3.1722 10
-3.11704 13
-3.06187 7
-3.0067 13
-2.95153 13
-2.89636 5
-2.84119 14
-2.78602 11
-2.73085 11
-2.67569 15
-2.62052 13
-2.56535 13
-2.51018 8
-2.45501 12
-2.39984 9
-2.34467 23
-2.2895 10
-2.23434 15
-2.17917 16
-2.124 18
-2.06883 22
-2.01366 20
-1.95849 25
-1.90332 12
-1.84815 26
-1.79299 39
-1.73782 55
-1.68265 49
-1.62748 0
-1.57231 1
-1.51714 1
-1.46197 3
-1.4068 4
-1.35163 2
-1.29647 0
-1.2413 1
-1.18613 0
-1.13096 1
-1.07579 3
-1.02062 3
-0.965454 1
-0.910285 2
-0.855116 0
-0.799947 6
-0.744778 6
-0.68961 1
-0.634441 2
-0.579272 8
-0.524103 8
-0.468935 14
-0.413766 23
-0.358597 78
-0.303428 359
-0.248259 1832
-0.193091 9343
-0.137922 38207
-0.0827532 129621
-0.0275844 279963
0.0275844 388722
0.0827532 299297
0.137922 122732
0.193091 30118
0.248259 5899
0.303428 1039
0.358597 159
0.413766 37
0.468935 9
0.524103 5
0.579272 1
0.634441 1
0.68961 0
0.744778 4
0.799947 3
0.855116 3
0.910285 0
0.965454 1
1.02062 2
1.07579 1
1.13096 2
1.18613 2
1.2413 2
1.29647 3
1.35163 1
1.4068 1
1.46197 0
1.51714 0
1.57231 0
1.62748 2
1.68265 14
1.73782 10
1.79299 7
1.84815 12
1.90332 12
1.95849 8
2.01366 17
2.06883 12
2.124 10
2.17917 18
2.23434 16
2.2895 13
2.34467 15
2.39984 19
2.45501 13
2.51018 5
2.56535 13
2.62052 19
2.67569 5
2.73085 15
2.78602 13
2.84119 13
2.89636 12
2.95153 18
3.0067 20
3.06187 15
3.11704 7
3.1722 11
3.22737 17
3.28254 4
3.33771 9
3.39288 9
3.44805 17
3.50322 8
3.55839 6
3.61355 3
3.66872 9
3.72389 13
3.77906 10
3.83423 11
3.8894 6
3.94457 6
3.99974 5
4.0549 6
4.11007 4
4.16524 4
4.22041 6
4.27558 13
4.33075 9
4.38592 3
4.44109 6
4.49626 3
4.55142 8
4.60659 4
4.66176 4
4.71693 3
4.7721 5
4.82727 3
4.88244 5
4.93761 6
4.99277 3
5.04794 7
5.10311 3
5.15828 4
5.21345 9
5.26862 4
5.32379 2
5.37896 6
5.43412 9
5.48929 6
5.54446 3
5.59963 4
5.6548 6
5.70997 6
5.76514 5
5.82031 5
5.87547 8
5.93064 6
5.98581 8
6.04098 8
6.09615 8
6.15132 6
6.20649 12
6.26166 6
6.31682 6
6.37199 10
6.42716 8
6.48233 11
6.5375 15
6.59267 14
6.64784 15
6.70301 18
6.75817 12
6.81334 23
6.86851 21
6.92368 11
6.97885 19
7.03402 22
7.08919 26
7.14436 20
7.19953 36
7.25469 24
7.30986 41
7.36503 33
7.4202 39
7.47537 46
7.53054 71
7.58571 53
7.64088 67
7.69604 67
7.75121 79
7.80638 64
7.86155 61
7.91672 56
7.97189 44
8.02706 41
8.08223 46
8.13739 20
8.19256 31
8.24773 16
8.3029 24
8.35807 12
8.41324 7
8.46841 8
8.52358 9
8.57874 7
8.63391 4
8.68908 7
8.74425 7
8.79942 3
8.85459 3
8.90976 4
8.96493 5
9.02009 3
9.07526 6
9.13043 5
9.1856 5
9.24077 7
9.29594 3
9.35111 3
9.40628 1
9.46144 8
9.51661 3
9.57178 5
9.62695 3
9.68212 3
9.73729 4
9.79246 2
9.84763 6
9.90279 3
9.95796 5
10.0131 3
10.0683 1
10.1235 1
10.1786 1
10.2338 2
10.289 1
10.3441 2
10.3993 3
10.4545 3
10.5097 3
10.5648 3
10.62 4
10.6752 0
10.7303 1
10.7855 5
10.8407 5
10.8958 3
10.951 1
11.0062 3
11.0613 1
11.1165 1
11.1717 0
11.2268 5
11.282 1
11.3372 1
11.3924 5
11.4475 1
11.5027 2
11.5579 1
11.613 4
11.6682 0
11.7234 3
11.7785 1
11.8337 2
11.8889 2
11.944 3
11.9992 1
12.0544 2
12.1095 1
12.1647 2
12.2199 2
12.2751 1
12.3302 2
12.3854 0
12.4406 3
12.4957 1
12.5509 1
12.6061 1
12.6612 4
12.7164 4
12.7716 2
12.8267 2
12.8819 1
12.9371 2
12.9922 4
13.0474 2
13.1026 3
13.1578 1
13.2129 1
13.2681 2
13.3233 1
13.3784 3
13.4336 3
13.4888 4
13.5439 3
13.5991 1
13.6543 4
13.7094 3
13.7646 6
13.8198 5
13.8749 10
13.9301 14
13.9853 10
14.0405 25
14.0956 31
