# Supplementary material for: Correlative Brillouin and Raman spectroscopy data acquired on single cells
Source: Data Brief. 2020 Feb 5;29:105223. doi: 10.1016/j.dib.2020.105223 (PMC7026319; doi:10.1016/j.dib.2020.105223)
Supplement: Multimedia component 1 [file mmc1.zip › Data/Brillouin_X/3um.TXT]

-14.0956 1
-14.0405 2
-13.9853 1
-13.9301 6
-13.8749 2
-13.8198 3
-13.7646 3
-13.7094 4
-13.6543 7
-13.5991 4
-13.5439 1
-13.4888 3
-13.4336 4
-13.3784 3
-13.3233 4
-13.2681 3
-13.2129 6
-13.1578 6
-13.1026 4
-13.0474 4
-12.9922 6
-12.9371 2
-12.8819 1
-12.8267 2
-12.7716 3
-12.7164 2
-12.6612 4
-12.6061 4
-12.5509 3
-12.4957 1
-12.4406 3
-12.3854 3
-12.3302 2
-12.2751 5
-12.2199 5
-12.1647 4
-12.1095 3
-12.0544 3
-11.9992 5
-11.944 4
-11.8889 2
-11.8337 4
-11.7785 5
-11.7234 3
-11.6682 2
-11.613 1
-11.5579 6
-11.5027 0
-11.4475 4
-11.3924 2
-11.3372 2
-11.282 3
-11.2268 5
-11.1717 3
-11.1165 4
-11.0613 7
-11.0062 0
-10.951 3
-10.8958 2
-10.8407 1
-10.7855 0
-10.7303 3
-10.6752 2
-10.62 6
-10.5648 5
-10.5097 1
-10.4545 5
-10.3993 3
-10.3441 4
-10.289 5
-10.2338 5
-10.1786 4
-10.1235 5
-10.0683 3
-10.0131 3
-9.95796 5
-9.90279 1
-9.84763 5
-9.79246 2
-9.73729 6
-9.68212 7
-9.62695 8
-9.57178 5
-9.51661 6
-9.46144 10
-9.40628 14
-9.35111 12
-9.29594 9
-9.24077 9
-9.1856 9
-9.13043 13
-9.07526 16
-9.02009 15
-8.96493 10
-8.90976 16
-8.85459 12
-8.79942 18
-8.74425 22
-8.68908 30
-8.63391 26
-8.57874 31
-8.52358 45
-8.46841 35
-8.41324 45
-8.35807 32
-8.3029 50
-8.24773 45
-8.19256 57
-8.13739 46
-8.08223 51
-8.02706 45
-7.97189 55
-7.91672 62
-7.86155 62
-7.80638 58
-7.75121 58
-7.69604 63
-7.64088 70
-7.58571 61
-7.53054 58
-7.47537 59
-7.4202 64
-7.36503 66
-7.30986 43
-7.25469 41
-7.19953 43
-7.14436 30
-7.08919 27
-7.03402 31
-6.97885 26
-6.92368 21
-6.86851 21
-6.81334 19
-6.75817 15
-6.70301 10
-6.64784 21
-6.59267 24
-6.5375 13
-6.48233 21
-6.42716 12
-6.37199 9
-6.31682 17
-6.26166 16
-6.20649 16
-6.15132 8
-6.09615 10
-6.04098 11
-5.98581 12
-5.93064 5
-5.87547 14
-5.82031 8
-5.76514 14
-5.70997 6
-5.6548 8
-5.59963 8
-5.54446 2
-5.48929 8
-5.43412 7
-5.37896 3
-5.32379 4
-5.26862 4
-5.21345 7
-5.15828 5
-5.10311 5
-5.04794 6
-4.99277 3
-4.93761 3
-4.88244 8
-4.82727 4
-4.7721 13
-4.71693 6
-4.66176 5
-4.60659 5
-4.55142 13
-4.49626 7
-4.44109 6
-4.38592 3
-4.33075 7
-4.27558 12
-4.22041 8
-4.16524 6
-4.11007 10
-4.0549 9
-3.99974 8
-3.94457 6
-3.8894 11
-3.83423 8
-3.77906 7
-3.72389 13
-3.66872 9
-3.61355 7
-3.55839 9
-3.50322 5
-3.44805 9
-3.39288 8
-3.33771 8
-3.28254 12
-3.22737 11
-3.1722 11
-3.11704 12
-3.06187 16
-3.0067 5
-2.95153 13
-2.89636 20
-2.84119 19
-2.78602 14
-2.73085 13
-2.67569 20
-2.62052 18
-2.56535 12
-2.51018 22
-2.45501 21
-2.39984 20
-2.34467 28
-2.2895 32
-2.23434 28
-2.17917 24
-2.124 28
-2.06883 36
-2.01366 31
-1.95849 37
-1.90332 52
-1.84815 62
-1.79299 88
-1.73782 126
-1.68265 123
-1.62748 4
-1.57231 2
-1.51714 0
-1.46197 1
-1.4068 1
-1.35163 2
-1.29647 1
-1.2413 2
-1.18613 2
-1.13096 1
-1.07579 1
-1.02062 3
-0.965454 4
-0.910285 3
-0.855116 4
-0.799947 3
-0.744778 4
-0.68961 7
-0.634441 7
-0.579272 4
-0.524103 13
-0.468935 11
-0.413766 34
-0.358597 161
-0.303428 789
-0.248259 3745
-0.193091 17521
-0.137922 63763
-0.0827532 189125
-0.0275844 376691
0.0275844 492335
0.0827532 395451
0.137922 182012
0.193091 52944
0.248259 11800
0.303428 2276
0.358597 343
0.413766 70
0.468935 15
0.524103 6
0.579272 4
0.634441 3
0.68961 1
0.744778 1
0.799947 1
0.855116 2
0.910285 2
0.965454 1
1.02062 0
1.07579 1
1.13096 1
1.18613 3
1.2413 1
1.29647 4
1.35163 2
1.4068 3
1.46197 4
1.51714 1
1.57231 1
1.62748 3
1.68265 27
1.73782 17
1.79299 24
1.84815 21
1.90332 25
1.95849 18
2.01366 17
2.06883 16
2.124 16
2.17917 16
2.23434 21
2.2895 18
2.34467 15
2.39984 15
2.45501 20
2.51018 24
2.56535 12
2.62052 17
2.67569 16
2.73085 15
2.78602 10
2.84119 11
2.89636 12
2.95153 13
3.0067 5
3.06187 10
3.11704 6
3.1722 9
3.22737 4
3.28254 13
3.33771 13
3.39288 13
3.44805 5
3.50322 10
3.55839 10
3.61355 7
3.66872 8
3.72389 12
3.77906 14
3.83423 7
3.8894 11
3.94457 2
3.99974 6
4.0549 4
4.11007 9
4.16524 4
4.22041 5
4.27558 5
4.33075 6
4.38592 6
4.44109 5
4.49626 3
4.55142 5
4.60659 2
4.66176 5
4.71693 11
4.7721 7
4.82727 6
4.88244 4
4.93761 6
4.99277 3
5.04794 7
5.10311 6
5.15828 8
5.21345 3
5.26862 6
5.32379 9
5.37896 4
5.43412 8
5.48929 10
5.54446 6
5.59963 4
5.6548 8
5.70997 9
5.76514 10
5.82031 12
5.87547 9
5.93064 13
5.98581 11
6.04098 7
6.09615 8
6.15132 13
6.20649 9
6.26166 9
6.31682 8
6.37199 10
6.42716 19
6.48233 12
6.5375 12
6.59267 16
6.64784 19
6.70301 8
6.75817 18
6.81334 14
6.86851 22
6.92368 23
6.97885 21
7.03402 18
7.08919 34
7.14436 24
7.19953 37
7.25469 52
7.30986 38
7.36503 45
7.4202 40
7.47537 40
7.53054 56
7.58571 56
7.64088 57
7.69604 68
7.75121 64
7.80638 56
7.86155 65
7.91672 67
7.97189 59
8.02706 58
8.08223 48
8.13739 49
8.19256 49
8.24773 43
8.3029 46
8.35807 37
8.41324 39
8.46841 50
8.52358 52
8.57874 31
8.63391 31
8.68908 31
8.74425 27
8.79942 28
8.85459 20
8.90976 21
8.96493 21
9.02009 18
9.07526 11
9.13043 12
9.1856 16
9.24077 11
9.29594 10
9.35111 7
9.40628 11
9.46144 12
9.51661 7
9.57178 6
9.62695 8
9.68212 4
9.73729 8
9.79246 4
9.84763 12
9.90279 4
9.95796 7
10.0131 8
10.0683 4
10.1235 7
10.1786 5
10.2338 4
10.289 5
10.3441 4
10.3993 6
10.4545 4
10.5097 2
10.5648 3
10.62 2
10.6752 6
10.7303 5
10.7855 0
10.8407 8
10.8958 1
10.951 3
11.0062 5
11.0613 2
11.1165 0
11.1717 4
11.2268 6
11.282 0
11.3372 4
11.3924 4
11.4475 3
11.5027 1
11.5579 3
11.613 3
11.6682 2
11.7234 1
11.7785 2
11.8337 1
11.8889 1
11.944 4
11.9992 2
12.0544 6
12.1095 5
12.1647 2
12.2199 1
12.2751 5
12.3302 1
12.3854 1
12.4406 1
12.4957 2
12.5509 4
12.6061 1
12.6612 3
12.7164 1
12.7716 4
12.8267 4
12.8819 1
12.9371 3
12.9922 2
13.0474 3
13.1026 3
13.1578 3
13.2129 6
13.2681 3
13.3233 6
13.3784 8
13.4336 1
13.4888 0
13.5439 9
13.5991 10
13.6543 17
13.7094 11
13.7646 19
13.8198 15
13.8749 22
13.9301 32
13.9853 40
14.0405 65
14.0956 95
