# Supplementary material for: Correlative Brillouin and Raman spectroscopy data acquired on single cells
Source: Data Brief. 2020 Feb 5;29:105223. doi: 10.1016/j.dib.2020.105223 (PMC7026319; doi:10.1016/j.dib.2020.105223)
Supplement: Multimedia component 1 [file mmc1.zip › Data/Brillouin_X/5um.TXT]

-14.0956 0
-14.0404 2
-13.9853 2
-13.9301 5
-13.8749 1
-13.8198 7
-13.7646 4
-13.7094 2
-13.6543 4
-13.5991 4
-13.5439 2
-13.4887 5
-13.4336 0
-13.3784 3
-13.3232 4
-13.2681 0
-13.2129 3
-13.1577 6
-13.1026 1
-13.0474 1
-12.9922 5
-12.9371 4
-12.8819 3
-12.8267 4
-12.7716 3
-12.7164 4
-12.6612 2
-12.606 1
-12.5509 4
-12.4957 3
-12.4405 3
-12.3854 1
-12.3302 3
-12.275 4
-12.2199 7
-12.1647 5
-12.1095 3
-12.0544 3
-11.9992 5
-11.944 1
-11.8889 2
-11.8337 3
-11.7785 3
-11.7233 3
-11.6682 2
-11.613 3
-11.5578 3
-11.5027 2
-11.4475 5
-11.3923 1
-11.3372 4
-11.282 2
-11.2268 2
-11.1717 4
-11.1165 2
-11.0613 4
-11.0062 4
-10.951 2
-10.8958 4
-10.8406 4
-10.7855 4
-10.7303 1
-10.6751 7
-10.62 8
-10.5648 3
-10.5096 8
-10.4545 4
-10.3993 7
-10.3441 4
-10.289 5
-10.2338 5
-10.1786 3
-10.1235 6
-10.0683 8
-10.0131 4
-9.95795 11
-9.90278 4
-9.84761 6
-9.79244 7
-9.73727 8
-9.6821 3
-9.62694 11
-9.57177 10
-9.5166 6
-9.46143 8
-9.40626 9
-9.35109 8
-9.29592 11
-9.24076 16
-9.18559 10
-9.13042 14
-9.07525 17
-9.02008 14
-8.96491 19
-8.90974 16
-8.85457 17
-8.79941 16
-8.74424 13
-8.68907 21
-8.6339 25
-8.57873 33
-8.52356 46
-8.46839 31
-8.41323 41
-8.35806 45
-8.30289 45
-8.24772 51
-8.19255 56
-8.13738 63
-8.08221 62
-8.02704 67
-7.97188 86
-7.91671 65
-7.86154 79
-7.80637 76
-7.7512 73
-7.69603 73
-7.64086 76
-7.58569 86
-7.53053 76
-7.47536 60
-7.42019 62
-7.36502 60
-7.30985 40
-7.25468 49
-7.19951 32
-7.14435 28
-7.08918 38
-7.03401 30
-6.97884 23
-6.92367 29
-6.8685 28
-6.81333 25
-6.75816 15
-6.703 23
-6.64783 17
-6.59266 24
-6.53749 17
-6.48232 18
-6.42715 20
-6.37198 20
-6.31681 12
-6.26165 12
-6.20648 17
-6.15131 16
-6.09614 13
-6.04097 8
-5.9858 11
-5.93063 10
-5.87547 10
-5.8203 5
-5.76513 12
-5.70996 7
-5.65479 7
-5.59962 12
-5.54445 7
-5.48928 5
-5.43412 3
-5.37895 6
-5.32378 7
-5.26861 10
-5.21344 6
-5.15827 6
-5.1031 4
-5.04794 6
-4.99277 10
-4.9376 3
-4.88243 3
-4.82726 0
-4.77209 7
-4.71692 5
-4.66175 6
-4.60659 8
-4.55142 7
-4.49625 4
-4.44108 2
-4.38591 7
-4.33074 8
-4.27557 9
-4.2204 8
-4.16524 3
-4.11007 7
-4.0549 8
-3.99973 9
-3.94456 3
-3.88939 7
-3.83422 10
-3.77906 8
-3.72389 6
-3.66872 5
-3.61355 9
-3.55838 7
-3.50321 10
-3.44804 12
-3.39287 6
-3.33771 7
-3.28254 5
-3.22737 9
-3.1722 10
-3.11703 9
-3.06186 16
-3.00669 10
-2.95152 12
-2.89636 7
-2.84119 19
-2.78602 14
-2.73085 11
-2.67568 8
-2.62051 12
-2.56534 10
-2.51018 11
-2.45501 14
-2.39984 18
-2.34467 12
-2.2895 25
-2.23433 20
-2.17916 30
-2.12399 34
-2.06883 31
-2.01366 30
-1.95849 37
-1.90332 49
-1.84815 68
-1.79298 70
-1.73781 101
-1.68265 100
-1.62748 8
-1.57231 3
-1.51714 1
-1.46197 2
-1.4068 3
-1.35163 1
-1.29646 3
-1.2413 2
-1.18613 0
-1.13096 0
-1.07579 4
-1.02062 3
-0.965452 3
-0.910283 3
-0.855115 2
-0.799946 4
-0.744777 3
-0.689609 3
-0.63444 12
-0.579271 14
-0.524103 9
-0.468934 11
-0.413765 34
-0.358596 156
-0.303428 636
-0.248259 3278
-0.19309 13646
-0.137922 50492
-0.082753 159076
-0.0275843 319368
0.0275843 417570
0.082753 326088
0.137922 152272
0.19309 46488
0.248259 11333
0.303428 2305
0.358596 431
0.413765 73
0.468934 18
0.524103 6
0.579271 2
0.63444 0
0.689609 3
0.744777 4
0.799946 1
0.855115 1
0.910283 1
0.965452 4
1.02062 1
1.07579 0
1.13096 2
1.18613 3
1.2413 3
1.29646 1
1.35163 1
1.4068 1
1.46197 0
1.51714 2
1.57231 4
1.62748 6
1.68265 19
1.73781 21
1.79298 21
1.84815 18
1.90332 20
1.95849 19
2.01366 20
2.06883 17
2.12399 20
2.17916 16
2.23433 13
2.2895 17
2.34467 15
2.39984 19
2.45501 11
2.51018 11
2.56534 11
2.62051 18
2.67568 15
2.73085 20
2.78602 9
2.84119 17
2.89636 13
2.95152 7
3.00669 11
3.06186 9
3.11703 8
3.1722 16
3.22737 9
3.28254 8
3.33771 11
3.39287 9
3.44804 4
3.50321 8
3.55838 1
3.61355 2
3.66872 5
3.72389 9
3.77906 5
3.83422 14
3.88939 8
3.94456 3
3.99973 7
4.0549 4
4.11007 4
4.16524 7
4.2204 3
4.27557 6
4.33074 7
4.38591 12
4.44108 4
4.49625 8
4.55142 7
4.60659 4
4.66175 4
4.71692 8
4.77209 8
4.82726 6
4.88243 5
4.9376 4
4.99277 8
5.04794 4
5.1031 7
5.15827 8
5.21344 5
5.26861 4
5.32378 6
5.37895 5
5.43412 5
5.48928 6
5.54445 8
5.59962 6
5.65479 11
5.70996 4
5.76513 14
5.8203 9
5.87547 3
5.93063 10
5.9858 7
6.04097 9
6.09614 17
6.15131 6
6.20648 12
6.26165 12
6.31681 13
6.37198 8
6.42715 13
6.48232 7
6.53749 7
6.59266 23
6.64783 15
6.703 12
6.75816 18
6.81333 22
6.8685 21
6.92367 29
6.97884 25
7.03401 29
7.08918 30
7.14435 29
7.19951 38
7.25468 28
7.30985 54
7.36502 47
7.42019 42
7.47536 55
7.53053 52
7.58569 60
7.64086 86
7.69603 71
7.7512 74
7.80637 85
7.86154 77
7.91671 73
7.97188 85
8.02704 70
8.08221 63
8.13738 76
8.19255 65
8.24772 74
8.30289 70
8.35806 52
8.41323 44
8.46839 54
8.52356 51
8.57873 37
8.6339 33
8.68907 41
8.74424 22
8.79941 26
8.85457 25
8.90974 22
8.96491 15
9.02008 16
9.07525 17
9.13042 15
9.18559 17
9.24076 10
9.29592 14
9.35109 7
9.40626 9
9.46143 15
9.5166 11
9.57177 9
9.62694 5
9.6821 5
9.73727 6
9.79244 15
9.84761 5
9.90278 5
9.95795 7
10.0131 3
10.0683 7
10.1235 8
10.1786 3
10.2338 5
10.289 4
10.3441 6
10.3993 2
10.4545 7
10.5096 5
10.5648 3
10.62 5
10.6751 3
10.7303 3
10.7855 5
10.8406 8
10.8958 4
10.951 3
11.0062 6
11.0613 3
11.1165 3
11.1717 5
11.2268 3
11.282 3
11.3372 2
11.3923 5
11.4475 4
11.5027 7
11.5578 5
11.613 5
11.6682 3
11.7233 3
11.7785 3
11.8337 3
11.8889 2
11.944 3
11.9992 4
12.0544 2
12.1095 2
12.1647 1
12.2199 1
12.275 1
12.3302 4
12.3854 5
12.4405 0
12.4957 5
12.5509 5
12.606 4
12.6612 4
12.7164 3
12.7716 0
12.8267 5
12.8819 4
12.9371 5
12.9922 5
13.0474 3
13.1026 1
13.1577 2
13.2129 6
13.2681 2
13.3232 6
13.3784 3
13.4336 4
13.4887 3
13.5439 6
13.5991 4
13.6543 16
13.7094 11
13.7646 19
13.8198 25
13.8749 24
13.9301 46
13.9853 54
14.0404 53
14.0956 81
