# Supplementary material for: Correlative Brillouin and Raman spectroscopy data acquired on single cells
Source: Data Brief. 2020 Feb 5;29:105223. doi: 10.1016/j.dib.2020.105223 (PMC7026319; doi:10.1016/j.dib.2020.105223)
Supplement: Multimedia component 1 [file mmc1.zip › Data/Brillouin_X/7um.TXT]

-14.0956 2
-14.0404 0
-13.9853 2
-13.9301 7
-13.8749 10
-13.8198 3
-13.7646 3
-13.7094 3
-13.6543 1
-13.5991 9
-13.5439 5
-13.4887 3
-13.4336 2
-13.3784 2
-13.3232 6
-13.2681 1
-13.2129 0
-13.1577 4
-13.1026 1
-13.0474 1
-12.9922 3
-12.9371 6
-12.8819 5
-12.8267 3
-12.7716 2
-12.7164 2
-12.6612 4
-12.606 5
-12.5509 1
-12.4957 2
-12.4405 1
-12.3854 8
-12.3302 5
-12.275 6
-12.2199 2
-12.1647 4
-12.1095 5
-12.0544 2
-11.9992 2
-11.944 0
-11.8889 6
-11.8337 3
-11.7785 3
-11.7233 2
-11.6682 2
-11.613 3
-11.5578 5
-11.5027 1
-11.4475 6
-11.3923 4
-11.3372 3
-11.282 2
-11.2268 2
-11.1717 6
-11.1165 2
-11.0613 7
-11.0062 10
-10.951 5
-10.8958 4
-10.8406 2
-10.7855 4
-10.7303 7
-10.6751 6
-10.62 10
-10.5648 4
-10.5096 8
-10.4545 3
-10.3993 3
-10.3441 6
-10.289 3
-10.2338 9
-10.1786 2
-10.1235 6
-10.0683 5
-10.0131 10
-9.95795 6
-9.90278 4
-9.84761 15
-9.79244 8
-9.73727 7
-9.6821 17
-9.62694 6
-9.57177 13
-9.5166 8
-9.46143 4
-9.40626 18
-9.35109 19
-9.29592 16
-9.24076 13
-9.18559 9
-9.13042 12
-9.07525 15
-9.02008 22
-8.96491 19
-8.90974 13
-8.85457 27
-8.79941 14
-8.74424 23
-8.68907 27
-8.6339 36
-8.57873 34
-8.52356 40
-8.46839 43
-8.41323 58
-8.35806 60
-8.30289 52
-8.24772 59
-8.19255 63
-8.13738 65
-8.08221 51
-8.02704 75
-7.97188 92
-7.91671 84
-7.86154 84
-7.80637 96
-7.7512 84
-7.69603 91
-7.64086 93
-7.58569 79
-7.53053 101
-7.47536 86
-7.42019 81
-7.36502 67
-7.30985 64
-7.25468 60
-7.19951 52
-7.14435 55
-7.08918 42
-7.03401 47
-6.97884 34
-6.92367 40
-6.8685 32
-6.81333 27
-6.75816 29
-6.703 29
-6.64783 24
-6.59266 25
-6.53749 22
-6.48232 20
-6.42715 21
-6.37198 25
-6.31681 14
-6.26165 17
-6.20648 18
-6.15131 15
-6.09614 8
-6.04097 6
-5.9858 9
-5.93063 10
-5.87547 6
-5.8203 12
-5.76513 11
-5.70996 14
-5.65479 8
-5.59962 14
-5.54445 11
-5.48928 5
-5.43412 7
-5.37895 8
-5.32378 3
-5.26861 8
-5.21344 2
-5.15827 9
-5.1031 9
-5.04794 7
-4.99277 3
-4.9376 7
-4.88243 7
-4.82726 7
-4.77209 6
-4.71692 9
-4.66175 8
-4.60659 10
-4.55142 5
-4.49625 9
-4.44108 6
-4.38591 7
-4.33074 7
-4.27557 8
-4.2204 7
-4.16524 5
-4.11007 5
-4.0549 8
-3.99973 12
-3.94456 8
-3.88939 6
-3.83422 4
-3.77906 9
-3.72389 6
-3.66872 5
-3.61355 6
-3.55838 11
-3.50321 9
-3.44804 10
-3.39287 6
-3.33771 8
-3.28254 6
-3.22737 5
-3.1722 10
-3.11703 11
-3.06186 6
-3.00669 14
-2.95152 17
-2.89636 11
-2.84119 13
-2.78602 16
-2.73085 17
-2.67568 11
-2.62051 13
-2.56534 13
-2.51018 27
-2.45501 9
-2.39984 21
-2.34467 18
-2.2895 16
-2.23433 22
-2.17916 22
-2.12399 33
-2.06883 30
-2.01366 39
-1.95849 43
-1.90332 47
-1.84815 68
-1.79298 65
-1.73781 117
-1.68265 115
-1.62748 8
-1.57231 1
-1.51714 2
-1.46197 3
-1.4068 1
-1.35163 2
-1.29646 4
-1.2413 1
-1.18613 2
-1.13096 4
-1.07579 2
-1.02062 2
-0.965452 2
-0.910283 5
-0.855115 2
-0.799946 6
-0.744777 8
-0.689609 2
-0.63444 3
-0.579271 7
-0.524103 9
-0.468934 12
-0.413765 28
-0.358596 127
-0.303428 553
-0.248259 2513
-0.19309 11212
-0.137922 42711
-0.082753 138893
-0.0275843 292356
0.0275843 393505
0.082753 303949
0.137922 134674
0.19309 38592
0.248259 8848
0.303428 1803
0.358596 294
0.413765 48
0.468934 14
0.524103 1
0.579271 5
0.63444 1
0.689609 3
0.744777 0
0.799946 1
0.855115 2
0.910283 3
0.965452 4
1.02062 1
1.07579 3
1.13096 0
1.18613 1
1.2413 2
1.29646 2
1.35163 2
1.4068 1
1.46197 1
1.51714 5
1.57231 4
1.62748 6
1.68265 17
1.73781 17
1.79298 23
1.84815 21
1.90332 21
1.95849 18
2.01366 24
2.06883 27
2.12399 30
2.17916 9
2.23433 17
2.2895 20
2.34467 17
2.39984 9
2.45501 14
2.51018 18
2.56534 16
2.62051 15
2.67568 12
2.73085 10
2.78602 9
2.84119 14
2.89636 10
2.95152 11
3.00669 8
3.06186 5
3.11703 7
3.1722 14
3.22737 11
3.28254 18
3.33771 10
3.39287 12
3.44804 3
3.50321 12
3.55838 4
3.61355 6
3.66872 8
3.72389 8
3.77906 6
3.83422 6
3.88939 7
3.94456 6
3.99973 9
4.0549 12
4.11007 6
4.16524 9
4.2204 8
4.27557 5
4.33074 8
4.38591 6
4.44108 7
4.49625 7
4.55142 7
4.60659 8
4.66175 2
4.71692 5
4.77209 10
4.82726 3
4.88243 7
4.9376 6
4.99277 5
5.04794 8
5.1031 5
5.15827 6
5.21344 7
5.26861 8
5.32378 8
5.37895 6
5.43412 13
5.48928 5
5.54445 5
5.59962 9
5.65479 10
5.70996 13
5.76513 10
5.8203 5
5.87547 14
5.93063 11
5.9858 10
6.04097 6
6.09614 8
6.15131 12
6.20648 8
6.26165 14
6.31681 17
6.37198 15
6.42715 20
6.48232 16
6.53749 14
6.59266 20
6.64783 18
6.703 23
6.75816 15
6.81333 23
6.8685 24
6.92367 29
6.97884 25
7.03401 28
7.08918 40
7.14435 28
7.19951 32
7.25468 44
7.30985 54
7.36502 55
7.42019 50
7.47536 65
7.53053 61
7.58569 86
7.64086 69
7.69603 88
7.7512 103
7.80637 84
7.86154 104
7.91671 80
7.97188 95
8.02704 76
8.08221 77
8.13738 89
8.19255 84
8.24772 83
8.30289 77
8.35806 75
8.41323 72
8.46839 53
8.52356 50
8.57873 53
8.6339 44
8.68907 35
8.74424 27
8.79941 29
8.85457 27
8.90974 35
8.96491 20
9.02008 25
9.07525 24
9.13042 15
9.18559 17
9.24076 8
9.29592 15
9.35109 10
9.40626 15
9.46143 19
9.5166 7
9.57177 8
9.62694 11
9.6821 8
9.73727 8
9.79244 9
9.84761 6
9.90278 8
9.95795 7
10.0131 7
10.0683 7
10.1235 4
10.1786 10
10.2338 1
10.289 4
10.3441 6
10.3993 9
10.4545 8
10.5096 7
10.5648 11
10.62 4
10.6751 2
10.7303 5
10.7855 3
10.8406 4
10.8958 1
10.951 4
11.0062 3
11.0613 9
11.1165 7
11.1717 3
11.2268 1
11.282 4
11.3372 2
11.3923 9
11.4475 5
11.5027 2
11.5578 4
11.613 5
11.6682 2
11.7233 4
11.7785 3
11.8337 4
11.8889 2
11.944 0
11.9992 3
12.0544 5
12.1095 4
12.1647 3
12.2199 8
12.275 3
12.3302 3
12.3854 4
12.4405 5
12.4957 3
12.5509 1
12.606 3
12.6612 1
12.7164 2
12.7716 2
12.8267 2
12.8819 1
12.9371 2
12.9922 3
13.0474 5
13.1026 5
13.1577 2
13.2129 1
13.2681 1
13.3232 5
13.3784 1
13.4336 5
13.4887 4
13.5439 6
13.5991 9
13.6543 5
13.7094 15
13.7646 17
13.8198 18
13.8749 19
13.9301 48
13.9853 35
14.0404 66
14.0956 87
