# Supplementary material for: Correlative Brillouin and Raman spectroscopy data acquired on single cells
Source: Data Brief. 2020 Feb 5;29:105223. doi: 10.1016/j.dib.2020.105223 (PMC7026319; doi:10.1016/j.dib.2020.105223)
Supplement: Multimedia component 1 [file mmc1.zip › Data/Brillouin_X/9um.TXT]

-14.0956 2
-14.0404 2
-13.9853 1
-13.9301 4
-13.8749 3
-13.8198 4
-13.7646 4
-13.7094 5
-13.6543 2
-13.5991 5
-13.5439 7
-13.4887 2
-13.4336 1
-13.3784 4
-13.3232 3
-13.2681 4
-13.2129 4
-13.1577 1
-13.1026 1
-13.0474 1
-12.9922 3
-12.9371 5
-12.8819 3
-12.8267 3
-12.7716 2
-12.7164 0
-12.6612 2
-12.606 3
-12.5509 3
-12.4957 5
-12.4405 3
-12.3854 4
-12.3302 3
-12.275 3
-12.2199 2
-12.1647 0
-12.1095 1
-12.0544 3
-11.9992 1
-11.944 1
-11.8889 5
-11.8337 3
-11.7785 1
-11.7233 3
-11.6682 4
-11.613 8
-11.5578 3
-11.5027 4
-11.4475 4
-11.3923 1
-11.3372 2
-11.282 5
-11.2268 2
-11.1717 0
-11.1165 5
-11.0613 4
-11.0062 8
-10.951 4
-10.8958 1
-10.8406 4
-10.7855 5
-10.7303 4
-10.6751 4
-10.62 3
-10.5648 4
-10.5096 4
-10.4545 5
-10.3993 5
-10.3441 2
-10.289 6
-10.2338 5
-10.1786 6
-10.1235 3
-10.0683 10
-10.0131 4
-9.95795 5
-9.90278 5
-9.84761 10
-9.79244 7
-9.73727 8
-9.6821 16
-9.62694 4
-9.57177 4
-9.5166 11
-9.46143 8
-9.40626 2
-9.35109 7
-9.29592 12
-9.24076 16
-9.18559 14
-9.13042 8
-9.07525 11
-9.02008 19
-8.96491 16
-8.90974 19
-8.85457 22
-8.79941 21
-8.74424 32
-8.68907 39
-8.6339 28
-8.57873 27
-8.52356 36
-8.46839 39
-8.41323 43
-8.35806 43
-8.30289 59
-8.24772 70
-8.19255 65
-8.13738 72
-8.08221 101
-8.02704 90
-7.97188 99
-7.91671 93
-7.86154 94
-7.80637 103
-7.7512 106
-7.69603 101
-7.64086 115
-7.58569 96
-7.53053 98
-7.47536 105
-7.42019 88
-7.36502 75
-7.30985 61
-7.25468 64
-7.19951 66
-7.14435 45
-7.08918 42
-7.03401 44
-6.97884 53
-6.92367 44
-6.8685 31
-6.81333 24
-6.75816 31
-6.703 23
-6.64783 25
-6.59266 20
-6.53749 21
-6.48232 24
-6.42715 14
-6.37198 20
-6.31681 19
-6.26165 15
-6.20648 16
-6.15131 15
-6.09614 17
-6.04097 19
-5.9858 12
-5.93063 13
-5.87547 8
-5.8203 9
-5.76513 13
-5.70996 14
-5.65479 11
-5.59962 7
-5.54445 10
-5.48928 6
-5.43412 8
-5.37895 2
-5.32378 7
-5.26861 8
-5.21344 12
-5.15827 7
-5.1031 8
-5.04794 6
-4.99277 7
-4.9376 10
-4.88243 6
-4.82726 7
-4.77209 5
-4.71692 3
-4.66175 9
-4.60659 6
-4.55142 9
-4.49625 4
-4.44108 2
-4.38591 10
-4.33074 7
-4.27557 10
-4.2204 4
-4.16524 2
-4.11007 6
-4.0549 11
-3.99973 7
-3.94456 9
-3.88939 3
-3.83422 4
-3.77906 10
-3.72389 7
-3.66872 11
-3.61355 14
-3.55838 12
-3.50321 11
-3.44804 4
-3.39287 13
-3.33771 8
-3.28254 8
-3.22737 12
-3.1722 10
-3.11703 14
-3.06186 11
-3.00669 5
-2.95152 9
-2.89636 11
-2.84119 15
-2.78602 9
-2.73085 9
-2.67568 20
-2.62051 18
-2.56534 13
-2.51018 9
-2.45501 16
-2.39984 10
-2.34467 17
-2.2895 14
-2.23433 19
-2.17916 17
-2.12399 27
-2.06883 34
-2.01366 34
-1.95849 39
-1.90332 53
-1.84815 75
-1.79298 106
-1.73781 100
-1.68265 106
-1.62748 6
-1.57231 4
-1.51714 1
-1.46197 3
-1.4068 2
-1.35163 3
-1.29646 2
-1.2413 2
-1.18613 2
-1.13096 2
-1.07579 4
-1.02062 1
-0.965452 3
-0.910283 3
-0.855115 5
-0.799946 2
-0.744777 4
-0.689609 4
-0.63444 4
-0.579271 6
-0.524103 10
-0.468934 11
-0.413765 27
-0.358596 103
-0.303428 388
-0.248259 1951
-0.19309 9190
-0.137922 37700
-0.082753 132102
-0.0275843 290059
0.0275843 392364
0.082753 296217
0.137922 126296
0.19309 35983
0.248259 8558
0.303428 1578
0.358596 247
0.413765 36
0.468934 12
0.524103 0
0.579271 1
0.63444 1
0.689609 2
0.744777 1
0.799946 1
0.855115 1
0.910283 1
0.965452 1
1.02062 3
1.07579 2
1.13096 1
1.18613 0
1.2413 2
1.29646 1
1.35163 0
1.4068 2
1.46197 1
1.51714 0
1.57231 4
1.62748 5
1.68265 20
1.73781 26
1.79298 27
1.84815 15
1.90332 20
1.95849 29
2.01366 20
2.06883 14
2.12399 13
2.17916 15
2.23433 14
2.2895 14
2.34467 9
2.39984 13
2.45501 12
2.51018 15
2.56534 12
2.62051 12
2.67568 8
2.73085 10
2.78602 9
2.84119 19
2.89636 10
2.95152 13
3.00669 8
3.06186 7
3.11703 13
3.1722 7
3.22737 13
3.28254 13
3.33771 7
3.39287 9
3.44804 4
3.50321 9
3.55838 8
3.61355 6
3.66872 9
3.72389 7
3.77906 11
3.83422 11
3.88939 6
3.94456 8
3.99973 8
4.0549 6
4.11007 9
4.16524 5
4.2204 4
4.27557 9
4.33074 8
4.38591 8
4.44108 4
4.49625 10
4.55142 6
4.60659 2
4.66175 6
4.71692 10
4.77209 10
4.82726 6
4.88243 4
4.9376 6
4.99277 12
5.04794 6
5.1031 10
5.15827 8
5.21344 9
5.26861 7
5.32378 7
5.37895 7
5.43412 7
5.48928 11
5.54445 7
5.59962 8
5.65479 7
5.70996 10
5.76513 15
5.8203 7
5.87547 6
5.93063 16
5.9858 14
6.04097 17
6.09614 18
6.15131 13
6.20648 12
6.26165 16
6.31681 15
6.37198 17
6.42715 19
6.48232 23
6.53749 13
6.59266 13
6.64783 26
6.703 21
6.75816 35
6.81333 22
6.8685 32
6.92367 38
6.97884 37
7.03401 29
7.08918 37
7.14435 46
7.19951 47
7.25468 51
7.30985 61
7.36502 53
7.42019 75
7.47536 83
7.53053 73
7.58569 82
7.64086 96
7.69603 111
7.7512 91
7.80637 97
7.86154 93
7.91671 94
7.97188 106
8.02704 102
8.08221 104
8.13738 81
8.19255 85
8.24772 82
8.30289 67
8.35806 65
8.41323 59
8.46839 47
8.52356 49
8.57873 42
8.6339 47
8.68907 31
8.74424 27
8.79941 31
8.85457 31
8.90974 17
8.96491 25
9.02008 25
9.07525 26
9.13042 23
9.18559 13
9.24076 14
9.29592 17
9.35109 11
9.40626 15
9.46143 12
9.5166 4
9.57177 15
9.62694 9
9.6821 5
9.73727 7
9.79244 12
9.84761 5
9.90278 8
9.95795 5
10.0131 5
10.0683 3
10.1235 6
10.1786 10
10.2338 5
10.289 2
10.3441 11
10.3993 4
10.4545 10
10.5096 9
10.5648 5
10.62 3
10.6751 4
10.7303 6
10.7855 4
10.8406 2
10.8958 7
10.951 6
11.0062 3
11.0613 3
11.1165 3
11.1717 6
11.2268 3
11.282 1
11.3372 2
11.3923 2
11.4475 5
11.5027 6
11.5578 6
11.613 5
11.6682 1
11.7233 3
11.7785 2
11.8337 0
11.8889 3
11.944 2
11.9992 2
12.0544 3
12.1095 2
12.1647 5
12.2199 2
12.275 1
12.3302 2
12.3854 10
12.4405 8
12.4957 2
12.5509 2
12.606 2
12.6612 2
12.7164 2
12.7716 2
12.8267 2
12.8819 3
12.9371 3
12.9922 3
13.0474 1
13.1026 2
13.1577 3
13.2129 4
13.2681 2
13.3232 2
13.3784 2
13.4336 2
13.4887 8
13.5439 4
13.5991 4
13.6543 4
13.7094 15
13.7646 11
13.8198 12
13.8749 19
13.9301 24
13.9853 45
14.0404 46
14.0956 89
