# Supplementary material for: Correlative Brillouin and Raman spectroscopy data acquired on single cells
Source: Data Brief. 2020 Feb 5;29:105223. doi: 10.1016/j.dib.2020.105223 (PMC7026319; doi:10.1016/j.dib.2020.105223)
Supplement: Multimedia component 1 [file mmc1.zip › Data/Brillouin_Y/11um.TXT]

-14.0956 1
-14.0404 5
-13.9853 2
-13.9301 3
-13.8749 3
-13.8198 0
-13.7646 5
-13.7094 5
-13.6543 3
-13.5991 4
-13.5439 1
-13.4887 3
-13.4336 1
-13.3784 2
-13.3232 0
-13.2681 4
-13.2129 5
-13.1577 3
-13.1026 0
-13.0474 1
-12.9922 3
-12.9371 2
-12.8819 1
-12.8267 0
-12.7716 5
-12.7164 5
-12.6612 6
-12.606 0
-12.5509 0
-12.4957 1
-12.4405 3
-12.3854 3
-12.3302 3
-12.275 2
-12.2199 1
-12.1647 0
-12.1095 2
-12.0544 4
-11.9992 3
-11.944 6
-11.8889 3
-11.8337 2
-11.7785 4
-11.7233 4
-11.6682 3
-11.613 3
-11.5578 2
-11.5027 3
-11.4475 3
-11.3923 4
-11.3372 4
-11.282 3
-11.2268 4
-11.1717 3
-11.1165 3
-11.0613 3
-11.0062 4
-10.951 0
-10.8958 5
-10.8406 6
-10.7855 2
-10.7303 1
-10.6751 5
-10.62 4
-10.5648 12
-10.5096 3
-10.4545 7
-10.3993 5
-10.3441 2
-10.289 2
-10.2338 4
-10.1786 6
-10.1235 6
-10.0683 4
-10.0131 2
-9.95795 6
-9.90278 4
-9.84761 8
-9.79244 3
-9.73727 9
-9.6821 8
-9.62694 2
-9.57177 7
-9.5166 9
-9.46143 9
-9.40626 12
-9.35109 7
-9.29592 16
-9.24076 16
-9.18559 9
-9.13042 11
-9.07525 9
-9.02008 23
-8.96491 21
-8.90974 21
-8.85457 17
-8.79941 13
-8.74424 16
-8.68907 28
-8.6339 31
-8.57873 36
-8.52356 29
-8.46839 39
-8.41323 58
-8.35806 50
-8.30289 57
-8.24772 49
-8.19255 60
-8.13738 76
-8.08221 75
-8.02704 75
-7.97188 72
-7.91671 80
-7.86154 88
-7.80637 85
-7.7512 80
-7.69603 74
-7.64086 87
-7.58569 109
-7.53053 91
-7.47536 76
-7.42019 92
-7.36502 63
-7.30985 67
-7.25468 66
-7.19951 41
-7.14435 52
-7.08918 47
-7.03401 45
-6.97884 28
-6.92367 37
-6.8685 19
-6.81333 29
-6.75816 30
-6.703 23
-6.64783 21
-6.59266 23
-6.53749 22
-6.48232 20
-6.42715 17
-6.37198 20
-6.31681 19
-6.26165 15
-6.20648 20
-6.15131 16
-6.09614 12
-6.04097 18
-5.9858 11
-5.93063 8
-5.87547 13
-5.8203 8
-5.76513 5
-5.70996 10
-5.65479 4
-5.59962 6
-5.54445 5
-5.48928 9
-5.43412 7
-5.37895 13
-5.32378 5
-5.26861 11
-5.21344 4
-5.15827 7
-5.1031 7
-5.04794 7
-4.99277 9
-4.9376 4
-4.88243 6
-4.82726 5
-4.77209 3
-4.71692 6
-4.66175 4
-4.60659 4
-4.55142 5
-4.49625 1
-4.44108 5
-4.38591 6
-4.33074 5
-4.27557 4
-4.2204 4
-4.16524 6
-4.11007 3
-4.0549 6
-3.99973 6
-3.94456 8
-3.88939 2
-3.83422 1
-3.77906 5
-3.72389 7
-3.66872 4
-3.61355 7
-3.55838 4
-3.50321 3
-3.44804 4
-3.39287 1
-3.33771 9
-3.28254 7
-3.22737 6
-3.1722 6
-3.11703 6
-3.06186 6
-3.00669 5
-2.95152 9
-2.89636 2
-2.84119 6
-2.78602 8
-2.73085 2
-2.67568 4
-2.62051 6
-2.56534 6
-2.51018 7
-2.45501 7
-2.39984 8
-2.34467 7
-2.2895 4
-2.23433 14
-2.17916 4
-2.12399 4
-2.06883 9
-2.01366 7
-1.95849 10
-1.90332 6
-1.84815 11
-1.79298 6
-1.73781 8
-1.68265 16
-1.62748 4
-1.57231 4
-1.51714 0
-1.46197 3
-1.4068 0
-1.35163 2
-1.29646 4
-1.2413 2
-1.18613 2
-1.13096 3
-1.07579 2
-1.02062 1
-0.965452 1
-0.910283 4
-0.855115 3
-0.799946 3
-0.744777 1
-0.689609 1
-0.63444 4
-0.579271 8
-0.524103 7
-0.468934 12
-0.413765 27
-0.358596 121
-0.303428 512
-0.248259 2498
-0.19309 11282
-0.137922 44108
-0.082753 140316
-0.0275843 293502
0.0275843 388863
0.082753 302007
0.137922 132334
0.19309 36656
0.248259 7864
0.303428 1421
0.358596 208
0.413765 45
0.468934 12
0.524103 4
0.579271 1
0.63444 3
0.689609 1
0.744777 0
0.799946 0
0.855115 3
0.910283 2
0.965452 2
1.02062 2
1.07579 0
1.13096 1
1.18613 0
1.2413 1
1.29646 2
1.35163 1
1.4068 2
1.46197 1
1.51714 2
1.57231 2
1.62748 2
1.68265 4
1.73781 10
1.79298 10
1.84815 5
1.90332 10
1.95849 9
2.01366 7
2.06883 10
2.12399 8
2.17916 6
2.23433 10
2.2895 2
2.34467 8
2.39984 8
2.45501 5
2.51018 5
2.56534 7
2.62051 9
2.67568 4
2.73085 12
2.78602 7
2.84119 5
2.89636 8
2.95152 6
3.00669 7
3.06186 8
3.11703 4
3.1722 8
3.22737 2
3.28254 5
3.33771 5
3.39287 4
3.44804 7
3.50321 6
3.55838 5
3.61355 3
3.66872 8
3.72389 3
3.77906 6
3.83422 6
3.88939 6
3.94456 6
3.99973 7
4.0549 7
4.11007 7
4.16524 4
4.2204 6
4.27557 3
4.33074 7
4.38591 5
4.44108 6
4.49625 8
4.55142 7
4.60659 10
4.66175 5
4.71692 6
4.77209 3
4.82726 5
4.88243 2
4.9376 4
4.99277 3
5.04794 6
5.1031 8
5.15827 6
5.21344 5
5.26861 8
5.32378 7
5.37895 11
5.43412 8
5.48928 7
5.54445 4
5.59962 9
5.65479 9
5.70996 9
5.76513 11
5.8203 12
5.87547 9
5.93063 1
5.9858 16
6.04097 12
6.09614 14
6.15131 10
6.20648 16
6.26165 20
6.31681 16
6.37198 20
6.42715 14
6.48232 27
6.53749 19
6.59266 20
6.64783 15
6.703 30
6.75816 24
6.81333 27
6.8685 25
6.92367 37
6.97884 33
7.03401 31
7.08918 27
7.14435 37
7.19951 47
7.25468 54
7.30985 50
7.36502 45
7.42019 64
7.47536 75
7.53053 77
7.58569 82
7.64086 77
7.69603 86
7.7512 105
7.80637 98
7.86154 93
7.91671 91
7.97188 77
8.02704 86
8.08221 58
8.13738 73
8.19255 65
8.24772 72
8.30289 58
8.35806 46
8.41323 54
8.46839 63
8.52356 32
8.57873 38
8.6339 42
8.68907 33
8.74424 37
8.79941 26
8.85457 22
8.90974 21
8.96491 21
9.02008 20
9.07525 16
9.13042 12
9.18559 17
9.24076 16
9.29592 13
9.35109 10
9.40626 13
9.46143 11
9.5166 9
9.57177 12
9.62694 11
9.6821 8
9.73727 9
9.79244 8
9.84761 7
9.90278 8
9.95795 3
10.0131 5
10.0683 2
10.1235 5
10.1786 6
10.2338 13
10.289 3
10.3441 4
10.3993 5
10.4545 7
10.5096 4
10.5648 1
10.62 4
10.6751 5
10.7303 8
10.7855 3
10.8406 4
10.8958 2
10.951 8
11.0062 1
11.0613 1
11.1165 1
11.1717 1
11.2268 2
11.282 5
11.3372 4
11.3923 5
11.4475 4
11.5027 0
11.5578 3
11.613 4
11.6682 1
11.7233 2
11.7785 5
11.8337 9
11.8889 1
11.944 5
11.9992 7
12.0544 1
12.1095 2
12.1647 2
12.2199 5
12.275 1
12.3302 2
12.3854 1
12.4405 4
12.4957 3
12.5509 2
12.606 1
12.6612 2
12.7164 4
12.7716 2
12.8267 5
12.8819 2
12.9371 2
12.9922 0
13.0474 1
13.1026 2
13.1577 1
13.2129 2
13.2681 1
13.3232 5
13.3784 1
13.4336 1
13.4887 0
13.5439 4
13.5991 2
13.6543 2
13.7094 0
13.7646 1
13.8198 1
13.8749 1
13.9301 1
13.9853 4
14.0404 4
14.0956 4
