# Supplementary material for: Correlative Brillouin and Raman spectroscopy data acquired on single cells
Source: Data Brief. 2020 Feb 5;29:105223. doi: 10.1016/j.dib.2020.105223 (PMC7026319; doi:10.1016/j.dib.2020.105223)
Supplement: Multimedia component 1 [file mmc1.zip › Data/Brillouin_Y/13um.TXT]

-14.0956 1
-14.0404 1
-13.9853 2
-13.9301 3
-13.8749 2
-13.8198 2
-13.7646 1
-13.7094 1
-13.6543 4
-13.5991 3
-13.5439 2
-13.4887 1
-13.4336 1
-13.3784 1
-13.3232 2
-13.2681 3
-13.2129 2
-13.1577 3
-13.1026 1
-13.0474 4
-12.9922 0
-12.9371 0
-12.8819 1
-12.8267 4
-12.7716 3
-12.7164 5
-12.6612 3
-12.606 0
-12.5509 2
-12.4957 3
-12.4405 0
-12.3854 3
-12.3302 5
-12.275 2
-12.2199 3
-12.1647 0
-12.1095 4
-12.0544 6
-11.9992 1
-11.944 3
-11.8889 2
-11.8337 4
-11.7785 4
-11.7233 2
-11.6682 2
-11.613 3
-11.5578 2
-11.5027 4
-11.4475 3
-11.3923 2
-11.3372 3
-11.282 1
-11.2268 3
-11.1717 5
-11.1165 4
-11.0613 5
-11.0062 3
-10.951 0
-10.8958 8
-10.8406 3
-10.7855 7
-10.7303 6
-10.6751 5
-10.62 4
-10.5648 2
-10.5096 3
-10.4545 3
-10.3993 2
-10.3441 7
-10.289 4
-10.2338 4
-10.1786 9
-10.1235 5
-10.0683 5
-10.0131 7
-9.95795 8
-9.90278 8
-9.84761 4
-9.79244 8
-9.73727 11
-9.6821 10
-9.62694 8
-9.57177 14
-9.5166 11
-9.46143 16
-9.40626 12
-9.35109 10
-9.29592 9
-9.24076 13
-9.18559 15
-9.13042 21
-9.07525 15
-9.02008 10
-8.96491 20
-8.90974 14
-8.85457 21
-8.79941 23
-8.74424 29
-8.68907 34
-8.6339 44
-8.57873 39
-8.52356 45
-8.46839 43
-8.41323 50
-8.35806 56
-8.30289 57
-8.24772 63
-8.19255 72
-8.13738 63
-8.08221 74
-8.02704 60
-7.97188 80
-7.91671 81
-7.86154 75
-7.80637 89
-7.7512 117
-7.69603 98
-7.64086 111
-7.58569 90
-7.53053 110
-7.47536 96
-7.42019 80
-7.36502 68
-7.30985 62
-7.25468 58
-7.19951 59
-7.14435 46
-7.08918 35
-7.03401 47
-6.97884 27
-6.92367 37
-6.8685 39
-6.81333 34
-6.75816 36
-6.703 27
-6.64783 21
-6.59266 29
-6.53749 26
-6.48232 22
-6.42715 28
-6.37198 19
-6.31681 27
-6.26165 21
-6.20648 23
-6.15131 7
-6.09614 15
-6.04097 11
-5.9858 6
-5.93063 10
-5.87547 12
-5.8203 7
-5.76513 11
-5.70996 11
-5.65479 9
-5.59962 11
-5.54445 8
-5.48928 6
-5.43412 4
-5.37895 5
-5.32378 8
-5.26861 7
-5.21344 6
-5.15827 6
-5.1031 8
-5.04794 2
-4.99277 6
-4.9376 10
-4.88243 7
-4.82726 3
-4.77209 5
-4.71692 2
-4.66175 3
-4.60659 7
-4.55142 7
-4.49625 4
-4.44108 5
-4.38591 8
-4.33074 3
-4.27557 4
-4.2204 3
-4.16524 8
-4.11007 5
-4.0549 3
-3.99973 6
-3.94456 5
-3.88939 5
-3.83422 4
-3.77906 9
-3.72389 6
-3.66872 5
-3.61355 3
-3.55838 9
-3.50321 6
-3.44804 1
-3.39287 3
-3.33771 4
-3.28254 8
-3.22737 7
-3.1722 8
-3.11703 4
-3.06186 4
-3.00669 5
-2.95152 10
-2.89636 11
-2.84119 8
-2.78602 5
-2.73085 5
-2.67568 6
-2.62051 6
-2.56534 6
-2.51018 9
-2.45501 7
-2.39984 10
-2.34467 7
-2.2895 12
-2.23433 6
-2.17916 11
-2.12399 8
-2.06883 8
-2.01366 8
-1.95849 9
-1.90332 7
-1.84815 4
-1.79298 7
-1.73781 14
-1.68265 15
-1.62748 5
-1.57231 2
-1.51714 1
-1.46197 3
-1.4068 1
-1.35163 5
-1.29646 1
-1.2413 2
-1.18613 3
-1.13096 1
-1.07579 0
-1.02062 3
-0.965452 2
-0.910283 3
-0.855115 3
-0.799946 2
-0.744777 0
-0.689609 1
-0.63444 4
-0.579271 7
-0.524103 3
-0.468934 12
-0.413765 23
-0.358596 69
-0.303428 382
-0.248259 1856
-0.19309 9101
-0.137922 38955
-0.082753 137294
-0.0275843 300569
0.0275843 395943
0.082753 303418
0.137922 131836
0.19309 36222
0.248259 8039
0.303428 1374
0.358596 207
0.413765 41
0.468934 5
0.524103 5
0.579271 0
0.63444 0
0.689609 3
0.744777 1
0.799946 3
0.855115 5
0.910283 2
0.965452 2
1.02062 0
1.07579 1
1.13096 1
1.18613 1
1.2413 4
1.29646 3
1.35163 2
1.4068 4
1.46197 1
1.51714 0
1.57231 1
1.62748 3
1.68265 8
1.73781 10
1.79298 7
1.84815 9
1.90332 8
1.95849 7
2.01366 7
2.06883 9
2.12399 5
2.17916 10
2.23433 9
2.2895 7
2.34467 4
2.39984 9
2.45501 7
2.51018 10
2.56534 11
2.62051 6
2.67568 12
2.73085 6
2.78602 4
2.84119 9
2.89636 9
2.95152 8
3.00669 5
3.06186 5
3.11703 11
3.1722 4
3.22737 3
3.28254 6
3.33771 10
3.39287 4
3.44804 6
3.50321 7
3.55838 2
3.61355 6
3.66872 5
3.72389 6
3.77906 7
3.83422 7
3.88939 4
3.94456 6
3.99973 8
4.0549 4
4.11007 5
4.16524 6
4.2204 3
4.27557 4
4.33074 7
4.38591 5
4.44108 7
4.49625 7
4.55142 8
4.60659 2
4.66175 6
4.71692 3
4.77209 8
4.82726 7
4.88243 4
4.9376 6
4.99277 6
5.04794 7
5.1031 4
5.15827 3
5.21344 4
5.26861 6
5.32378 8
5.37895 8
5.43412 11
5.48928 3
5.54445 8
5.59962 11
5.65479 3
5.70996 11
5.76513 12
5.8203 9
5.87547 13
5.93063 7
5.9858 9
6.04097 21
6.09614 12
6.15131 17
6.20648 17
6.26165 11
6.31681 15
6.37198 16
6.42715 17
6.48232 25
6.53749 20
6.59266 21
6.64783 14
6.703 29
6.75816 27
6.81333 15
6.8685 34
6.92367 34
6.97884 34
7.03401 30
7.08918 41
7.14435 44
7.19951 48
7.25468 55
7.30985 44
7.36502 36
7.42019 64
7.47536 65
7.53053 86
7.58569 72
7.64086 98
7.69603 96
7.7512 96
7.80637 104
7.86154 100
7.91671 73
7.97188 96
8.02704 63
8.08221 79
8.13738 49
8.19255 72
8.24772 66
8.30289 64
8.35806 60
8.41323 56
8.46839 51
8.52356 51
8.57873 54
8.6339 36
8.68907 41
8.74424 35
8.79941 35
8.85457 25
8.90974 34
8.96491 25
9.02008 17
9.07525 25
9.13042 18
9.18559 18
9.24076 12
9.29592 27
9.35109 21
9.40626 20
9.46143 22
9.5166 12
9.57177 13
9.62694 9
9.6821 10
9.73727 14
9.79244 9
9.84761 2
9.90278 9
9.95795 12
10.0131 7
10.0683 4
10.1235 7
10.1786 7
10.2338 8
10.289 7
10.3441 0
10.3993 5
10.4545 3
10.5096 4
10.5648 3
10.62 2
10.6751 5
10.7303 2
10.7855 7
10.8406 2
10.8958 8
10.951 6
11.0062 1
11.0613 4
11.1165 3
11.1717 3
11.2268 2
11.282 3
11.3372 7
11.3923 1
11.4475 4
11.5027 1
11.5578 4
11.613 1
11.6682 1
11.7233 0
11.7785 1
11.8337 4
11.8889 4
11.944 5
11.9992 0
12.0544 3
12.1095 4
12.1647 5
12.2199 3
12.275 4
12.3302 1
12.3854 5
12.4405 1
12.4957 1
12.5509 0
12.606 3
12.6612 3
12.7164 0
12.7716 0
12.8267 0
12.8819 1
12.9371 2
12.9922 2
13.0474 1
13.1026 0
13.1577 0
13.2129 5
13.2681 1
13.3232 2
13.3784 2
13.4336 1
13.4887 6
13.5439 3
13.5991 0
13.6543 2
13.7094 5
13.7646 0
13.8198 7
13.8749 2
13.9301 2
13.9853 4
14.0404 9
14.0956 9
