# Supplementary material for: Correlative Brillouin and Raman spectroscopy data acquired on single cells
Source: Data Brief. 2020 Feb 5;29:105223. doi: 10.1016/j.dib.2020.105223 (PMC7026319; doi:10.1016/j.dib.2020.105223)
Supplement: Multimedia component 1 [file mmc1.zip › Data/Brillouin_Y/15um.TXT]

-14.0956 1
-14.0404 4
-13.9853 5
-13.9301 4
-13.8749 2
-13.8198 2
-13.7646 2
-13.7094 1
-13.6543 5
-13.5991 1
-13.5439 3
-13.4887 4
-13.4336 2
-13.3784 3
-13.3232 5
-13.2681 2
-13.2129 1
-13.1577 3
-13.1026 0
-13.0474 0
-12.9922 2
-12.9371 4
-12.8819 3
-12.8267 2
-12.7716 2
-12.7164 2
-12.6612 4
-12.606 0
-12.5509 2
-12.4957 6
-12.4405 0
-12.3854 4
-12.3302 2
-12.275 5
-12.2199 3
-12.1647 5
-12.1095 4
-12.0544 2
-11.9992 2
-11.944 1
-11.8889 7
-11.8337 6
-11.7785 1
-11.7233 2
-11.6682 6
-11.613 4
-11.5578 1
-11.5027 8
-11.4475 8
-11.3923 6
-11.3372 2
-11.282 3
-11.2268 2
-11.1717 3
-11.1165 4
-11.0613 5
-11.0062 5
-10.951 3
-10.8958 7
-10.8406 1
-10.7855 1
-10.7303 6
-10.6751 5
-10.62 6
-10.5648 4
-10.5096 6
-10.4545 2
-10.3993 5
-10.3441 1
-10.289 6
-10.2338 2
-10.1786 7
-10.1235 7
-10.0683 6
-10.0131 9
-9.95795 4
-9.90278 10
-9.84761 7
-9.79244 9
-9.73727 6
-9.6821 6
-9.62694 14
-9.57177 8
-9.5166 12
-9.46143 11
-9.40626 15
-9.35109 14
-9.29592 9
-9.24076 17
-9.18559 19
-9.13042 19
-9.07525 22
-9.02008 22
-8.96491 24
-8.90974 24
-8.85457 36
-8.79941 32
-8.74424 40
-8.68907 30
-8.6339 38
-8.57873 46
-8.52356 44
-8.46839 56
-8.41323 48
-8.35806 48
-8.30289 43
-8.24772 54
-8.19255 71
-8.13738 69
-8.08221 74
-8.02704 64
-7.97188 90
-7.91671 87
-7.86154 105
-7.80637 118
-7.7512 101
-7.69603 155
-7.64086 117
-7.58569 118
-7.53053 141
-7.47536 119
-7.42019 102
-7.36502 95
-7.30985 108
-7.25468 85
-7.19951 76
-7.14435 60
-7.08918 66
-7.03401 49
-6.97884 54
-6.92367 54
-6.8685 41
-6.81333 41
-6.75816 45
-6.703 30
-6.64783 31
-6.59266 25
-6.53749 28
-6.48232 29
-6.42715 30
-6.37198 23
-6.31681 26
-6.26165 21
-6.20648 23
-6.15131 20
-6.09614 15
-6.04097 17
-5.9858 9
-5.93063 13
-5.87547 13
-5.8203 13
-5.76513 5
-5.70996 14
-5.65479 10
-5.59962 10
-5.54445 13
-5.48928 9
-5.43412 6
-5.37895 8
-5.32378 7
-5.26861 11
-5.21344 2
-5.15827 7
-5.1031 9
-5.04794 7
-4.99277 7
-4.9376 11
-4.88243 5
-4.82726 3
-4.77209 9
-4.71692 6
-4.66175 9
-4.60659 6
-4.55142 7
-4.49625 8
-4.44108 4
-4.38591 12
-4.33074 4
-4.27557 4
-4.2204 4
-4.16524 5
-4.11007 3
-4.0549 10
-3.99973 4
-3.94456 7
-3.88939 7
-3.83422 3
-3.77906 7
-3.72389 2
-3.66872 4
-3.61355 3
-3.55838 13
-3.50321 7
-3.44804 7
-3.39287 9
-3.33771 3
-3.28254 8
-3.22737 6
-3.1722 7
-3.11703 4
-3.06186 8
-3.00669 8
-2.95152 7
-2.89636 4
-2.84119 4
-2.78602 10
-2.73085 9
-2.67568 8
-2.62051 8
-2.56534 8
-2.51018 9
-2.45501 11
-2.39984 8
-2.34467 12
-2.2895 10
-2.23433 7
-2.17916 6
-2.12399 6
-2.06883 17
-2.01366 7
-1.95849 11
-1.90332 5
-1.84815 13
-1.79298 13
-1.73781 9
-1.68265 5
-1.62748 1
-1.57231 2
-1.51714 4
-1.46197 1
-1.4068 0
-1.35163 2
-1.29646 4
-1.2413 1
-1.18613 3
-1.13096 1
-1.07579 1
-1.02062 5
-0.965452 2
-0.910283 4
-0.855115 1
-0.799946 9
-0.744777 0
-0.689609 3
-0.63444 5
-0.579271 4
-0.524103 3
-0.468934 10
-0.413765 23
-0.358596 102
-0.303428 446
-0.248259 2210
-0.19309 10536
-0.137922 46175
-0.082753 164861
-0.0275843 381791
0.0275843 512066
0.082753 382234
0.137922 158875
0.19309 42165
0.248259 8992
0.303428 1599
0.358596 265
0.413765 45
0.468934 13
0.524103 3
0.579271 1
0.63444 2
0.689609 1
0.744777 3
0.799946 4
0.855115 5
0.910283 1
0.965452 4
1.02062 3
1.07579 0
1.13096 1
1.18613 3
1.2413 1
1.29646 0
1.35163 1
1.4068 3
1.46197 1
1.51714 2
1.57231 5
1.62748 3
1.68265 13
1.73781 3
1.79298 13
1.84815 6
1.90332 9
1.95849 11
2.01366 10
2.06883 11
2.12399 14
2.17916 7
2.23433 9
2.2895 10
2.34467 8
2.39984 11
2.45501 10
2.51018 9
2.56534 9
2.62051 6
2.67568 8
2.73085 7
2.78602 7
2.84119 4
2.89636 11
2.95152 6
3.00669 7
3.06186 9
3.11703 9
3.1722 7
3.22737 10
3.28254 6
3.33771 5
3.39287 6
3.44804 5
3.50321 6
3.55838 9
3.61355 9
3.66872 9
3.72389 6
3.77906 6
3.83422 5
3.88939 5
3.94456 7
3.99973 5
4.0549 5
4.11007 6
4.16524 10
4.2204 5
4.27557 7
4.33074 4
4.38591 9
4.44108 8
4.49625 5
4.55142 5
4.60659 8
4.66175 8
4.71692 6
4.77209 7
4.82726 3
4.88243 6
4.9376 7
4.99277 6
5.04794 8
5.1031 3
5.15827 7
5.21344 11
5.26861 7
5.32378 5
5.37895 15
5.43412 14
5.48928 13
5.54445 11
5.59962 8
5.65479 12
5.70996 12
5.76513 9
5.8203 10
5.87547 16
5.93063 13
5.9858 12
6.04097 10
6.09614 10
6.15131 21
6.20648 15
6.26165 14
6.31681 19
6.37198 15
6.42715 21
6.48232 23
6.53749 30
6.59266 29
6.64783 27
6.703 39
6.75816 44
6.81333 49
6.8685 39
6.92367 44
6.97884 43
7.03401 42
7.08918 48
7.14435 55
7.19951 58
7.25468 64
7.30985 80
7.36502 59
7.42019 89
7.47536 92
7.53053 110
7.58569 131
7.64086 119
7.69603 115
7.7512 153
7.80637 136
7.86154 133
7.91671 94
7.97188 116
8.02704 93
8.08221 96
8.13738 82
8.19255 83
8.24772 82
8.30289 69
8.35806 75
8.41323 71
8.46839 69
8.52356 53
8.57873 47
8.6339 49
8.68907 40
8.74424 38
8.79941 36
8.85457 34
8.90974 23
8.96491 26
9.02008 22
9.07525 18
9.13042 23
9.18559 22
9.24076 16
9.29592 19
9.35109 17
9.40626 16
9.46143 17
9.5166 9
9.57177 13
9.62694 15
9.6821 7
9.73727 8
9.79244 10
9.84761 10
9.90278 8
9.95795 15
10.0131 7
10.0683 9
10.1235 6
10.1786 7
10.2338 5
10.289 7
10.3441 3
10.3993 6
10.4545 4
10.5096 7
10.5648 4
10.62 6
10.6751 6
10.7303 2
10.7855 7
10.8406 1
10.8958 6
10.951 4
11.0062 7
11.0613 6
11.1165 2
11.1717 4
11.2268 4
11.282 6
11.3372 3
11.3923 3
11.4475 6
11.5027 6
11.5578 3
11.613 0
11.6682 0
11.7233 3
11.7785 4
11.8337 1
11.8889 1
11.944 3
11.9992 2
12.0544 2
12.1095 6
12.1647 5
12.2199 4
12.275 0
12.3302 4
12.3854 4
12.4405 2
12.4957 5
12.5509 2
12.606 3
12.6612 1
12.7164 2
12.7716 6
12.8267 3
12.8819 2
12.9371 4
12.9922 0
13.0474 2
13.1026 1
13.1577 2
13.2129 2
13.2681 5
13.3232 3
13.3784 8
13.4336 3
13.4887 3
13.5439 1
13.5991 5
13.6543 4
13.7094 4
13.7646 3
13.8198 3
13.8749 2
13.9301 4
13.9853 6
14.0404 4
14.0956 2
