# Supplementary material for: Correlative Brillouin and Raman spectroscopy data acquired on single cells
Source: Data Brief. 2020 Feb 5;29:105223. doi: 10.1016/j.dib.2020.105223 (PMC7026319; doi:10.1016/j.dib.2020.105223)
Supplement: Multimedia component 1 [file mmc1.zip › Data/Brillouin_Y/17um.TXT]

-14.0956 0
-14.0404 2
-13.9853 2
-13.9301 5
-13.8749 5
-13.8198 4
-13.7646 5
-13.7094 7
-13.6543 3
-13.5991 2
-13.5439 4
-13.4887 2
-13.4336 3
-13.3784 4
-13.3232 4
-13.2681 3
-13.2129 4
-13.1577 2
-13.1026 4
-13.0474 3
-12.9922 4
-12.9371 1
-12.8819 6
-12.8267 3
-12.7716 4
-12.7164 4
-12.6612 3
-12.606 3
-12.5509 3
-12.4957 3
-12.4405 2
-12.3854 2
-12.3302 2
-12.275 2
-12.2199 4
-12.1647 8
-12.1095 6
-12.0544 0
-11.9992 5
-11.944 1
-11.8889 4
-11.8337 5
-11.7785 1
-11.7233 6
-11.6682 8
-11.613 4
-11.5578 3
-11.5027 6
-11.4475 6
-11.3923 2
-11.3372 2
-11.282 6
-11.2268 5
-11.1717 6
-11.1165 6
-11.0613 0
-11.0062 2
-10.951 7
-10.8958 5
-10.8406 2
-10.7855 6
-10.7303 2
-10.6751 3
-10.62 7
-10.5648 7
-10.5096 3
-10.4545 5
-10.3993 8
-10.3441 5
-10.289 9
-10.2338 8
-10.1786 4
-10.1235 7
-10.0683 10
-10.0131 8
-9.95795 4
-9.90278 5
-9.84761 6
-9.79244 9
-9.73727 7
-9.6821 11
-9.62694 11
-9.57177 13
-9.5166 6
-9.46143 13
-9.40626 9
-9.35109 14
-9.29592 20
-9.24076 12
-9.18559 17
-9.13042 15
-9.07525 37
-9.02008 15
-8.96491 32
-8.90974 24
-8.85457 19
-8.79941 32
-8.74424 39
-8.68907 37
-8.6339 34
-8.57873 33
-8.52356 50
-8.46839 63
-8.41323 55
-8.35806 58
-8.30289 58
-8.24772 78
-8.19255 80
-8.13738 97
-8.08221 69
-8.02704 82
-7.97188 96
-7.91671 80
-7.86154 113
-7.80637 90
-7.7512 110
-7.69603 127
-7.64086 106
-7.58569 114
-7.53053 94
-7.47536 99
-7.42019 116
-7.36502 77
-7.30985 84
-7.25468 73
-7.19951 65
-7.14435 50
-7.08918 54
-7.03401 53
-6.97884 49
-6.92367 38
-6.8685 33
-6.81333 30
-6.75816 35
-6.703 36
-6.64783 34
-6.59266 22
-6.53749 20
-6.48232 28
-6.42715 15
-6.37198 21
-6.31681 23
-6.26165 15
-6.20648 16
-6.15131 14
-6.09614 11
-6.04097 15
-5.9858 15
-5.93063 18
-5.87547 10
-5.8203 24
-5.76513 15
-5.70996 15
-5.65479 19
-5.59962 16
-5.54445 12
-5.48928 10
-5.43412 8
-5.37895 7
-5.32378 11
-5.26861 6
-5.21344 10
-5.15827 12
-5.1031 10
-5.04794 11
-4.99277 11
-4.9376 7
-4.88243 9
-4.82726 8
-4.77209 9
-4.71692 12
-4.66175 11
-4.60659 7
-4.55142 10
-4.49625 7
-4.44108 8
-4.38591 10
-4.33074 8
-4.27557 7
-4.2204 9
-4.16524 9
-4.11007 6
-4.0549 7
-3.99973 6
-3.94456 7
-3.88939 9
-3.83422 9
-3.77906 5
-3.72389 11
-3.66872 11
-3.61355 10
-3.55838 7
-3.50321 10
-3.44804 12
-3.39287 13
-3.33771 12
-3.28254 15
-3.22737 15
-3.1722 15
-3.11703 16
-3.06186 15
-3.00669 12
-2.95152 12
-2.89636 15
-2.84119 21
-2.78602 16
-2.73085 20
-2.67568 24
-2.62051 25
-2.56534 17
-2.51018 24
-2.45501 21
-2.39984 19
-2.34467 19
-2.2895 26
-2.23433 18
-2.17916 27
-2.12399 26
-2.06883 31
-2.01366 30
-1.95849 36
-1.90332 48
-1.84815 68
-1.79298 68
-1.73781 114
-1.68265 89
-1.62748 6
-1.57231 1
-1.51714 2
-1.46197 4
-1.4068 1
-1.35163 1
-1.29646 1
-1.2413 0
-1.18613 1
-1.13096 2
-1.07579 1
-1.02062 1
-0.965452 2
-0.910283 1
-0.855115 2
-0.799946 4
-0.744777 2
-0.689609 6
-0.63444 2
-0.579271 4
-0.524103 2
-0.468934 7
-0.413765 17
-0.358596 50
-0.303428 228
-0.248259 1310
-0.19309 6240
-0.137922 29217
-0.082753 121998
-0.0275843 300322
0.0275843 418912
0.082753 303985
0.137922 117727
0.19309 27460
0.248259 5247
0.303428 843
0.358596 104
0.413765 36
0.468934 8
0.524103 5
0.579271 1
0.63444 2
0.689609 3
0.744777 2
0.799946 2
0.855115 3
0.910283 2
0.965452 3
1.02062 4
1.07579 2
1.13096 0
1.18613 0
1.2413 1
1.29646 1
1.35163 1
1.4068 0
1.46197 3
1.51714 1
1.57231 1
1.62748 10
1.68265 31
1.73781 34
1.79298 24
1.84815 28
1.90332 17
1.95849 18
2.01366 22
2.06883 9
2.12399 19
2.17916 33
2.23433 14
2.2895 21
2.34467 15
2.39984 16
2.45501 22
2.51018 21
2.56534 8
2.62051 23
2.67568 12
2.73085 15
2.78602 20
2.84119 13
2.89636 14
2.95152 10
3.00669 14
3.06186 9
3.11703 17
3.1722 13
3.22737 18
3.28254 17
3.33771 20
3.39287 14
3.44804 9
3.50321 12
3.55838 11
3.61355 16
3.66872 14
3.72389 14
3.77906 5
3.83422 9
3.88939 10
3.94456 8
3.99973 15
4.0549 7
4.11007 8
4.16524 13
4.2204 10
4.27557 11
4.33074 6
4.38591 13
4.44108 5
4.49625 6
4.55142 7
4.60659 6
4.66175 11
4.71692 10
4.77209 4
4.82726 6
4.88243 9
4.9376 9
4.99277 7
5.04794 6
5.1031 2
5.15827 14
5.21344 10
5.26861 11
5.32378 8
5.37895 11
5.43412 5
5.48928 14
5.54445 17
5.59962 15
5.65479 12
5.70996 8
5.76513 18
5.8203 13
5.87547 13
5.93063 10
5.9858 13
6.04097 15
6.09614 16
6.15131 17
6.20648 16
6.26165 19
6.31681 15
6.37198 20
6.42715 23
6.48232 22
6.53749 15
6.59266 26
6.64783 15
6.703 25
6.75816 25
6.81333 36
6.8685 27
6.92367 33
6.97884 30
7.03401 54
7.08918 45
7.14435 59
7.19951 39
7.25468 73
7.30985 53
7.36502 73
7.42019 74
7.47536 81
7.53053 94
7.58569 103
7.64086 107
7.69603 106
7.7512 123
7.80637 103
7.86154 125
7.91671 106
7.97188 110
8.02704 105
8.08221 89
8.13738 101
8.19255 76
8.24772 91
8.30289 75
8.35806 75
8.41323 62
8.46839 59
8.52356 64
8.57873 58
8.6339 49
8.68907 44
8.74424 46
8.79941 37
8.85457 22
8.90974 40
8.96491 25
9.02008 27
9.07525 20
9.13042 23
9.18559 29
9.24076 21
9.29592 14
9.35109 17
9.40626 19
9.46143 19
9.5166 12
9.57177 13
9.62694 14
9.6821 7
9.73727 7
9.79244 9
9.84761 11
9.90278 5
9.95795 7
10.0131 4
10.0683 8
10.1235 15
10.1786 5
10.2338 6
10.289 8
10.3441 4
10.3993 11
10.4545 7
10.5096 7
10.5648 8
10.62 6
10.6751 2
10.7303 4
10.7855 7
10.8406 6
10.8958 5
10.951 3
11.0062 5
11.0613 5
11.1165 6
11.1717 8
11.2268 3
11.282 3
11.3372 5
11.3923 3
11.4475 4
11.5027 3
11.5578 6
11.613 2
11.6682 2
11.7233 3
11.7785 4
11.8337 4
11.8889 6
11.944 5
11.9992 8
12.0544 1
12.1095 5
12.1647 2
12.2199 3
12.275 5
12.3302 6
12.3854 2
12.4405 0
12.4957 7
12.5509 6
12.606 5
12.6612 4
12.7164 5
12.7716 5
12.8267 5
12.8819 0
12.9371 2
12.9922 4
13.0474 3
13.1026 4
13.1577 2
13.2129 2
13.2681 3
13.3232 5
13.3784 11
13.4336 2
13.4887 5
13.5439 9
13.5991 9
13.6543 15
13.7094 15
13.7646 16
13.8198 15
13.8749 27
13.9301 30
13.9853 35
14.0404 64
14.0956 93
