# Supplementary material for: Correlative Brillouin and Raman spectroscopy data acquired on single cells
Source: Data Brief. 2020 Feb 5;29:105223. doi: 10.1016/j.dib.2020.105223 (PMC7026319; doi:10.1016/j.dib.2020.105223)
Supplement: Multimedia component 1 [file mmc1.zip › Data/Brillouin_Y/19um.TXT]

-14.0956 1
-14.0404 2
-13.9853 6
-13.9301 6
-13.8749 8
-13.8198 4
-13.7646 3
-13.7094 4
-13.6543 3
-13.5991 6
-13.5439 1
-13.4887 3
-13.4336 2
-13.3784 3
-13.3232 1
-13.2681 0
-13.2129 4
-13.1577 6
-13.1026 0
-13.0474 4
-12.9922 2
-12.9371 5
-12.8819 2
-12.8267 5
-12.7716 3
-12.7164 3
-12.6612 3
-12.606 3
-12.5509 1
-12.4957 5
-12.4405 2
-12.3854 4
-12.3302 4
-12.275 3
-12.2199 1
-12.1647 2
-12.1095 2
-12.0544 2
-11.9992 1
-11.944 2
-11.8889 2
-11.8337 2
-11.7785 3
-11.7233 5
-11.6682 3
-11.613 2
-11.5578 1
-11.5027 3
-11.4475 0
-11.3923 2
-11.3372 2
-11.282 2
-11.2268 7
-11.1717 3
-11.1165 2
-11.0613 6
-11.0062 5
-10.951 2
-10.8958 3
-10.8406 5
-10.7855 4
-10.7303 2
-10.6751 5
-10.62 4
-10.5648 4
-10.5096 3
-10.4545 2
-10.3993 2
-10.3441 3
-10.289 1
-10.2338 4
-10.1786 4
-10.1235 4
-10.0683 4
-10.0131 4
-9.95795 2
-9.90278 3
-9.84761 3
-9.79244 4
-9.73727 7
-9.6821 5
-9.62694 7
-9.57177 9
-9.5166 4
-9.46143 2
-9.40626 1
-9.35109 9
-9.29592 9
-9.24076 6
-9.18559 10
-9.13042 12
-9.07525 8
-9.02008 10
-8.96491 10
-8.90974 8
-8.85457 17
-8.79941 11
-8.74424 14
-8.68907 12
-8.6339 11
-8.57873 21
-8.52356 28
-8.46839 27
-8.41323 23
-8.35806 28
-8.30289 35
-8.24772 25
-8.19255 29
-8.13738 39
-8.08221 38
-8.02704 48
-7.97188 67
-7.91671 62
-7.86154 78
-7.80637 76
-7.7512 114
-7.69603 86
-7.64086 99
-7.58569 107
-7.53053 90
-7.47536 94
-7.42019 86
-7.36502 71
-7.30985 52
-7.25468 57
-7.19951 57
-7.14435 46
-7.08918 50
-7.03401 39
-6.97884 36
-6.92367 33
-6.8685 30
-6.81333 30
-6.75816 25
-6.703 24
-6.64783 19
-6.59266 20
-6.53749 28
-6.48232 19
-6.42715 15
-6.37198 13
-6.31681 16
-6.26165 12
-6.20648 12
-6.15131 16
-6.09614 9
-6.04097 11
-5.9858 8
-5.93063 11
-5.87547 14
-5.8203 8
-5.76513 7
-5.70996 10
-5.65479 6
-5.59962 5
-5.54445 8
-5.48928 10
-5.43412 5
-5.37895 9
-5.32378 9
-5.26861 6
-5.21344 5
-5.15827 3
-5.1031 6
-5.04794 4
-4.99277 6
-4.9376 4
-4.88243 4
-4.82726 4
-4.77209 6
-4.71692 6
-4.66175 4
-4.60659 5
-4.55142 9
-4.49625 3
-4.44108 6
-4.38591 6
-4.33074 7
-4.27557 2
-4.2204 9
-4.16524 4
-4.11007 4
-4.0549 10
-3.99973 9
-3.94456 4
-3.88939 7
-3.83422 7
-3.77906 3
-3.72389 6
-3.66872 9
-3.61355 8
-3.55838 4
-3.50321 7
-3.44804 11
-3.39287 8
-3.33771 10
-3.28254 10
-3.22737 7
-3.1722 14
-3.11703 11
-3.06186 11
-3.00669 15
-2.95152 14
-2.89636 12
-2.84119 11
-2.78602 7
-2.73085 16
-2.67568 20
-2.62051 19
-2.56534 22
-2.51018 16
-2.45501 23
-2.39984 31
-2.34467 29
-2.2895 32
-2.23433 32
-2.17916 37
-2.12399 44
-2.06883 58
-2.01366 60
-1.95849 56
-1.90332 88
-1.84815 97
-1.79298 128
-1.73781 164
-1.68265 221
-1.62748 6
-1.57231 3
-1.51714 7
-1.46197 2
-1.4068 0
-1.35163 2
-1.29646 1
-1.2413 1
-1.18613 2
-1.13096 2
-1.07579 1
-1.02062 5
-0.965452 5
-0.910283 2
-0.855115 2
-0.799946 2
-0.744777 1
-0.689609 5
-0.63444 1
-0.579271 5
-0.524103 4
-0.468934 8
-0.413765 19
-0.358596 53
-0.303428 241
-0.248259 1217
-0.19309 5613
-0.137922 25163
-0.082753 103426
-0.0275843 256097
0.0275843 354951
0.082753 258336
0.137922 100891
0.19309 24201
0.248259 4893
0.303428 812
0.358596 125
0.413765 12
0.468934 4
0.524103 5
0.579271 1
0.63444 0
0.689609 1
0.744777 1
0.799946 1
0.855115 2
0.910283 1
0.965452 3
1.02062 2
1.07579 2
1.13096 2
1.18613 1
1.2413 1
1.29646 1
1.35163 3
1.4068 2
1.46197 1
1.51714 1
1.57231 0
1.62748 3
1.68265 24
1.73781 21
1.79298 16
1.84815 28
1.90332 21
1.95849 20
2.01366 20
2.06883 18
2.12399 14
2.17916 26
2.23433 23
2.2895 16
2.34467 17
2.39984 8
2.45501 12
2.51018 19
2.56534 15
2.62051 12
2.67568 15
2.73085 13
2.78602 15
2.84119 18
2.89636 15
2.95152 9
3.00669 6
3.06186 9
3.11703 8
3.1722 12
3.22737 10
3.28254 9
3.33771 6
3.39287 11
3.44804 11
3.50321 6
3.55838 6
3.61355 6
3.66872 5
3.72389 7
3.77906 6
3.83422 8
3.88939 3
3.94456 6
3.99973 3
4.0549 7
4.11007 6
4.16524 5
4.2204 3
4.27557 8
4.33074 2
4.38591 2
4.44108 8
4.49625 4
4.55142 4
4.60659 1
4.66175 5
4.71692 6
4.77209 2
4.82726 5
4.88243 4
4.9376 3
4.99277 8
5.04794 1
5.1031 5
5.15827 6
5.21344 5
5.26861 4
5.32378 5
5.37895 6
5.43412 7
5.48928 4
5.54445 8
5.59962 7
5.65479 2
5.70996 7
5.76513 9
5.8203 7
5.87547 15
5.93063 9
5.9858 11
6.04097 4
6.09614 10
6.15131 13
6.20648 13
6.26165 6
6.31681 18
6.37198 19
6.42715 12
6.48232 8
6.53749 16
6.59266 16
6.64783 19
6.703 15
6.75816 22
6.81333 29
6.8685 18
6.92367 30
6.97884 29
7.03401 37
7.08918 36
7.14435 39
7.19951 42
7.25468 47
7.30985 62
7.36502 65
7.42019 83
7.47536 58
7.53053 86
7.58569 79
7.64086 110
7.69603 114
7.7512 123
7.80637 104
7.86154 98
7.91671 88
7.97188 82
8.02704 70
8.08221 58
8.13738 55
8.19255 47
8.24772 41
8.30289 43
8.35806 36
8.41323 33
8.46839 37
8.52356 24
8.57873 19
8.6339 24
8.68907 14
8.74424 18
8.79941 13
8.85457 18
8.90974 13
8.96491 12
9.02008 11
9.07525 12
9.13042 9
9.18559 7
9.24076 10
9.29592 11
9.35109 5
9.40626 3
9.46143 6
9.5166 9
9.57177 4
9.62694 7
9.6821 2
9.73727 3
9.79244 11
9.84761 9
9.90278 1
9.95795 5
10.0131 3
10.0683 7
10.1235 4
10.1786 2
10.2338 4
10.289 7
10.3441 4
10.3993 3
10.4545 4
10.5096 3
10.5648 1
10.62 3
10.6751 8
10.7303 2
10.7855 4
10.8406 5
10.8958 3
10.951 3
11.0062 8
11.0613 5
11.1165 1
11.1717 3
11.2268 2
11.282 3
11.3372 3
11.3923 6
11.4475 4
11.5027 13
11.5578 5
11.613 5
11.6682 2
11.7233 0
11.7785 1
11.8337 0
11.8889 2
11.944 0
11.9992 4
12.0544 4
12.1095 5
12.1647 2
12.2199 1
12.275 5
12.3302 5
12.3854 2
12.4405 4
12.4957 3
12.5509 4
12.606 1
12.6612 1
12.7164 5
12.7716 3
12.8267 4
12.8819 1
12.9371 2
12.9922 2
13.0474 2
13.1026 1
13.1577 3
13.2129 4
13.2681 4
13.3232 8
13.3784 3
13.4336 6
13.4887 5
13.5439 8
13.5991 12
13.6543 22
13.7094 19
13.7646 23
13.8198 31
13.8749 36
13.9301 49
13.9853 72
14.0404 66
14.0956 104
