# Supplementary material for: Correlative Brillouin and Raman spectroscopy data acquired on single cells
Source: Data Brief. 2020 Feb 5;29:105223. doi: 10.1016/j.dib.2020.105223 (PMC7026319; doi:10.1016/j.dib.2020.105223)
Supplement: Multimedia component 1 [file mmc1.zip › Data/Brillouin_Y/1um.TXT]

-14.0956 0
-14.0404 1
-13.9853 2
-13.9301 8
-13.8749 2
-13.8198 2
-13.7646 4
-13.7094 5
-13.6543 3
-13.5991 2
-13.5439 3
-13.4887 4
-13.4336 7
-13.3784 2
-13.3232 3
-13.2681 3
-13.2129 6
-13.1577 1
-13.1026 1
-13.0474 2
-12.9922 3
-12.9371 3
-12.8819 3
-12.8267 2
-12.7716 3
-12.7164 1
-12.6612 2
-12.606 4
-12.5509 5
-12.4957 1
-12.4405 0
-12.3854 3
-12.3302 3
-12.275 0
-12.2199 4
-12.1647 2
-12.1095 0
-12.0544 1
-11.9992 1
-11.944 2
-11.8889 2
-11.8337 3
-11.7785 4
-11.7233 0
-11.6682 4
-11.613 2
-11.5578 2
-11.5027 1
-11.4475 0
-11.3923 3
-11.3372 6
-11.282 2
-11.2268 2
-11.1717 3
-11.1165 2
-11.0613 4
-11.0062 4
-10.951 3
-10.8958 2
-10.8406 5
-10.7855 2
-10.7303 2
-10.6751 1
-10.62 4
-10.5648 1
-10.5096 3
-10.4545 2
-10.3993 1
-10.3441 6
-10.289 2
-10.2338 4
-10.1786 2
-10.1235 0
-10.0683 2
-10.0131 4
-9.95795 2
-9.90278 2
-9.84761 7
-9.79244 3
-9.73727 4
-9.6821 3
-9.62694 2
-9.57177 6
-9.5166 3
-9.46143 4
-9.40626 5
-9.35109 3
-9.29592 3
-9.24076 6
-9.18559 3
-9.13042 5
-9.07525 12
-9.02008 6
-8.96491 7
-8.90974 9
-8.85457 7
-8.79941 9
-8.74424 13
-8.68907 10
-8.6339 15
-8.57873 14
-8.52356 12
-8.46839 11
-8.41323 29
-8.35806 23
-8.30289 19
-8.24772 25
-8.19255 22
-8.13738 29
-8.08221 35
-8.02704 42
-7.97188 55
-7.91671 57
-7.86154 52
-7.80637 80
-7.7512 82
-7.69603 77
-7.64086 73
-7.58569 101
-7.53053 83
-7.47536 80
-7.42019 86
-7.36502 60
-7.30985 53
-7.25468 55
-7.19951 46
-7.14435 38
-7.08918 45
-7.03401 33
-6.97884 31
-6.92367 34
-6.8685 26
-6.81333 20
-6.75816 26
-6.703 23
-6.64783 25
-6.59266 21
-6.53749 16
-6.48232 11
-6.42715 15
-6.37198 11
-6.31681 15
-6.26165 14
-6.20648 15
-6.15131 10
-6.09614 9
-6.04097 16
-5.9858 11
-5.93063 8
-5.87547 7
-5.8203 6
-5.76513 6
-5.70996 12
-5.65479 7
-5.59962 4
-5.54445 7
-5.48928 8
-5.43412 7
-5.37895 9
-5.32378 3
-5.26861 7
-5.21344 6
-5.15827 3
-5.1031 5
-5.04794 5
-4.99277 5
-4.9376 6
-4.88243 7
-4.82726 5
-4.77209 6
-4.71692 4
-4.66175 7
-4.60659 7
-4.55142 5
-4.49625 8
-4.44108 2
-4.38591 7
-4.33074 2
-4.27557 4
-4.2204 4
-4.16524 2
-4.11007 3
-4.0549 7
-3.99973 10
-3.94456 2
-3.88939 8
-3.83422 10
-3.77906 10
-3.72389 5
-3.66872 8
-3.61355 9
-3.55838 6
-3.50321 9
-3.44804 13
-3.39287 12
-3.33771 5
-3.28254 12
-3.22737 12
-3.1722 15
-3.11703 14
-3.06186 20
-3.00669 6
-2.95152 11
-2.89636 9
-2.84119 11
-2.78602 11
-2.73085 8
-2.67568 14
-2.62051 10
-2.56534 17
-2.51018 17
-2.45501 20
-2.39984 22
-2.34467 15
-2.2895 19
-2.23433 27
-2.17916 27
-2.12399 26
-2.06883 34
-2.01366 33
-1.95849 41
-1.90332 41
-1.84815 29
-1.79298 65
-1.73781 67
-1.68265 86
-1.62748 16
-1.57231 4
-1.51714 4
-1.46197 2
-1.4068 1
-1.35163 5
-1.29646 0
-1.2413 1
-1.18613 2
-1.13096 3
-1.07579 1
-1.02062 1
-0.965452 1
-0.910283 7
-0.855115 3
-0.799946 5
-0.744777 5
-0.689609 7
-0.63444 6
-0.579271 6
-0.524103 8
-0.468934 13
-0.413765 33
-0.358596 135
-0.303428 653
-0.248259 3411
-0.19309 14300
-0.137922 53592
-0.082753 171015
-0.0275843 346774
0.0275843 450646
0.082753 355500
0.137922 166506
0.19309 49004
0.248259 11546
0.303428 2205
0.358596 351
0.413765 64
0.468934 18
0.524103 2
0.579271 1
0.63444 0
0.689609 1
0.744777 1
0.799946 0
0.855115 1
0.910283 1
0.965452 3
1.02062 2
1.07579 1
1.13096 2
1.18613 2
1.2413 2
1.29646 2
1.35163 3
1.4068 3
1.46197 2
1.51714 4
1.57231 2
1.62748 5
1.68265 15
1.73781 29
1.79298 12
1.84815 17
1.90332 14
1.95849 17
2.01366 14
2.06883 14
2.12399 9
2.17916 11
2.23433 18
2.2895 18
2.34467 17
2.39984 14
2.45501 14
2.51018 15
2.56534 12
2.62051 11
2.67568 9
2.73085 11
2.78602 10
2.84119 12
2.89636 12
2.95152 11
3.00669 6
3.06186 13
3.11703 9
3.1722 9
3.22737 7
3.28254 12
3.33771 6
3.39287 6
3.44804 5
3.50321 7
3.55838 6
3.61355 10
3.66872 7
3.72389 7
3.77906 11
3.83422 4
3.88939 6
3.94456 9
3.99973 10
4.0549 5
4.11007 4
4.16524 5
4.2204 7
4.27557 7
4.33074 4
4.38591 9
4.44108 5
4.49625 4
4.55142 9
4.60659 3
4.66175 2
4.71692 5
4.77209 5
4.82726 7
4.88243 1
4.9376 6
4.99277 4
5.04794 4
5.1031 14
5.15827 2
5.21344 5
5.26861 6
5.32378 5
5.37895 7
5.43412 10
5.48928 5
5.54445 6
5.59962 10
5.65479 12
5.70996 11
5.76513 9
5.8203 7
5.87547 13
5.93063 6
5.9858 5
6.04097 8
6.09614 10
6.15131 10
6.20648 7
6.26165 12
6.31681 15
6.37198 11
6.42715 8
6.48232 11
6.53749 12
6.59266 20
6.64783 21
6.703 24
6.75816 24
6.81333 25
6.8685 24
6.92367 30
6.97884 29
7.03401 33
7.08918 46
7.14435 42
7.19951 45
7.25468 34
7.30985 50
7.36502 49
7.42019 52
7.47536 65
7.53053 69
7.58569 84
7.64086 86
7.69603 84
7.7512 97
7.80637 112
7.86154 104
7.91671 77
7.97188 103
8.02704 58
8.08221 50
8.13738 46
8.19255 36
8.24772 35
8.30289 31
8.35806 24
8.41323 23
8.46839 20
8.52356 21
8.57873 22
8.6339 12
8.68907 14
8.74424 13
8.79941 13
8.85457 16
8.90974 7
8.96491 11
9.02008 12
9.07525 8
9.13042 6
9.18559 9
9.24076 4
9.29592 4
9.35109 6
9.40626 10
9.46143 6
9.5166 7
9.57177 5
9.62694 7
9.6821 3
9.73727 8
9.79244 5
9.84761 4
9.90278 6
9.95795 8
10.0131 3
10.0683 3
10.1235 6
10.1786 1
10.2338 2
10.289 6
10.3441 1
10.3993 3
10.4545 4
10.5096 2
10.5648 4
10.62 6
10.6751 1
10.7303 4
10.7855 3
10.8406 6
10.8958 4
10.951 5
11.0062 7
11.0613 0
11.1165 1
11.1717 4
11.2268 3
11.282 2
11.3372 3
11.3923 4
11.4475 3
11.5027 2
11.5578 2
11.613 1
11.6682 3
11.7233 3
11.7785 5
11.8337 2
11.8889 2
11.944 2
11.9992 2
12.0544 3
12.1095 3
12.1647 1
12.2199 4
12.275 0
12.3302 4
12.3854 5
12.4405 1
12.4957 1
12.5509 4
12.606 5
12.6612 2
12.7164 2
12.7716 1
12.8267 3
12.8819 1
12.9371 2
12.9922 2
13.0474 1
13.1026 5
13.1577 2
13.2129 0
13.2681 3
13.3232 3
13.3784 6
13.4336 6
13.4887 4
13.5439 7
13.5991 2
13.6543 6
13.7094 11
13.7646 7
13.8198 11
13.8749 12
13.9301 32
13.9853 34
14.0404 49
14.0956 57
