# Supplementary material for: Correlative Brillouin and Raman spectroscopy data acquired on single cells
Source: Data Brief. 2020 Feb 5;29:105223. doi: 10.1016/j.dib.2020.105223 (PMC7026319; doi:10.1016/j.dib.2020.105223)
Supplement: Multimedia component 1 [file mmc1.zip › Data/Brillouin_Y/21um.TXT]

-14.0956 2
-14.0404 4
-13.9853 3
-13.9301 8
-13.8749 3
-13.8198 11
-13.7646 3
-13.7094 4
-13.6543 3
-13.5991 1
-13.5439 2
-13.4887 2
-13.4336 3
-13.3784 5
-13.3232 3
-13.2681 4
-13.2129 2
-13.1577 3
-13.1026 6
-13.0474 1
-12.9922 1
-12.9371 6
-12.8819 3
-12.8267 6
-12.7716 3
-12.7164 2
-12.6612 4
-12.606 2
-12.5509 9
-12.4957 4
-12.4405 3
-12.3854 4
-12.3302 1
-12.275 4
-12.2199 5
-12.1647 5
-12.1095 3
-12.0544 2
-11.9992 0
-11.944 4
-11.8889 3
-11.8337 2
-11.7785 3
-11.7233 3
-11.6682 0
-11.613 3
-11.5578 4
-11.5027 2
-11.4475 1
-11.3923 1
-11.3372 6
-11.282 6
-11.2268 3
-11.1717 8
-11.1165 3
-11.0613 9
-11.0062 4
-10.951 2
-10.8958 1
-10.8406 5
-10.7855 4
-10.7303 5
-10.6751 6
-10.62 9
-10.5648 5
-10.5096 5
-10.4545 2
-10.3993 8
-10.3441 2
-10.289 4
-10.2338 7
-10.1786 10
-10.1235 3
-10.0683 5
-10.0131 3
-9.95795 10
-9.90278 4
-9.84761 1
-9.79244 2
-9.73727 3
-9.6821 5
-9.62694 7
-9.57177 6
-9.5166 5
-9.46143 8
-9.40626 7
-9.35109 7
-9.29592 7
-9.24076 10
-9.18559 10
-9.13042 10
-9.07525 6
-9.02008 12
-8.96491 17
-8.90974 18
-8.85457 13
-8.79941 23
-8.74424 22
-8.68907 14
-8.6339 33
-8.57873 21
-8.52356 21
-8.46839 25
-8.41323 25
-8.35806 29
-8.30289 22
-8.24772 32
-8.19255 31
-8.13738 44
-8.08221 45
-8.02704 43
-7.97188 40
-7.91671 56
-7.86154 44
-7.80637 82
-7.7512 68
-7.69603 81
-7.64086 90
-7.58569 71
-7.53053 81
-7.47536 77
-7.42019 56
-7.36502 58
-7.30985 51
-7.25468 47
-7.19951 35
-7.14435 35
-7.08918 40
-7.03401 31
-6.97884 26
-6.92367 33
-6.8685 32
-6.81333 20
-6.75816 23
-6.703 25
-6.64783 19
-6.59266 14
-6.53749 15
-6.48232 16
-6.42715 15
-6.37198 13
-6.31681 14
-6.26165 11
-6.20648 10
-6.15131 8
-6.09614 11
-6.04097 15
-5.9858 11
-5.93063 9
-5.87547 9
-5.8203 13
-5.76513 4
-5.70996 14
-5.65479 5
-5.59962 10
-5.54445 15
-5.48928 13
-5.43412 8
-5.37895 10
-5.32378 10
-5.26861 7
-5.21344 6
-5.15827 14
-5.1031 7
-5.04794 7
-4.99277 3
-4.9376 8
-4.88243 9
-4.82726 7
-4.77209 14
-4.71692 11
-4.66175 9
-4.60659 10
-4.55142 11
-4.49625 8
-4.44108 8
-4.38591 7
-4.33074 3
-4.27557 8
-4.2204 9
-4.16524 12
-4.11007 8
-4.0549 8
-3.99973 14
-3.94456 14
-3.88939 15
-3.83422 15
-3.77906 7
-3.72389 18
-3.66872 10
-3.61355 11
-3.55838 21
-3.50321 11
-3.44804 17
-3.39287 13
-3.33771 10
-3.28254 17
-3.22737 16
-3.1722 11
-3.11703 18
-3.06186 15
-3.00669 15
-2.95152 21
-2.89636 12
-2.84119 12
-2.78602 15
-2.73085 19
-2.67568 17
-2.62051 12
-2.56534 13
-2.51018 14
-2.45501 19
-2.39984 25
-2.34467 17
-2.2895 20
-2.23433 23
-2.17916 17
-2.12399 25
-2.06883 23
-2.01366 22
-1.95849 26
-1.90332 20
-1.84815 30
-1.79298 26
-1.73781 32
-1.68265 35
-1.62748 2
-1.57231 2
-1.51714 1
-1.46197 2
-1.4068 1
-1.35163 4
-1.29646 3
-1.2413 5
-1.18613 2
-1.13096 3
-1.07579 8
-1.02062 4
-0.965452 4
-0.910283 2
-0.855115 3
-0.799946 7
-0.744777 7
-0.689609 1
-0.63444 1
-0.579271 7
-0.524103 9
-0.468934 9
-0.413765 23
-0.358596 83
-0.303428 471
-0.248259 2203
-0.19309 10411
-0.137922 46768
-0.082753 187174
-0.0275843 456126
0.0275843 629577
0.082753 460754
0.137922 182420
0.19309 44767
0.248259 8831
0.303428 1482
0.358596 208
0.413765 53
0.468934 9
0.524103 3
0.579271 2
0.63444 4
0.689609 5
0.744777 2
0.799946 3
0.855115 1
0.910283 4
0.965452 1
1.02062 1
1.07579 4
1.13096 5
1.18613 3
1.2413 2
1.29646 2
1.35163 3
1.4068 4
1.46197 3
1.51714 4
1.57231 1
1.62748 6
1.68265 18
1.73781 11
1.79298 25
1.84815 20
1.90332 26
1.95849 16
2.01366 16
2.06883 25
2.12399 21
2.17916 18
2.23433 28
2.2895 14
2.34467 24
2.39984 13
2.45501 30
2.51018 14
2.56534 13
2.62051 14
2.67568 19
2.73085 11
2.78602 11
2.84119 20
2.89636 16
2.95152 10
3.00669 13
3.06186 15
3.11703 20
3.1722 8
3.22737 11
3.28254 10
3.33771 12
3.39287 16
3.44804 13
3.50321 11
3.55838 14
3.61355 12
3.66872 12
3.72389 8
3.77906 14
3.83422 16
3.88939 12
3.94456 14
3.99973 16
4.0549 16
4.11007 14
4.16524 11
4.2204 7
4.27557 9
4.33074 13
4.38591 5
4.44108 7
4.49625 6
4.55142 13
4.60659 3
4.66175 12
4.71692 8
4.77209 12
4.82726 6
4.88243 7
4.9376 7
4.99277 8
5.04794 9
5.1031 1
5.15827 8
5.21344 9
5.26861 6
5.32378 15
5.37895 6
5.43412 8
5.48928 10
5.54445 8
5.59962 7
5.65479 15
5.70996 14
5.76513 10
5.8203 8
5.87547 11
5.93063 9
5.9858 13
6.04097 15
6.09614 9
6.15131 11
6.20648 14
6.26165 8
6.31681 13
6.37198 13
6.42715 10
6.48232 10
6.53749 18
6.59266 19
6.64783 14
6.703 15
6.75816 21
6.81333 28
6.8685 22
6.92367 25
6.97884 23
7.03401 24
7.08918 25
7.14435 34
7.19951 29
7.25468 43
7.30985 34
7.36502 28
7.42019 38
7.47536 43
7.53053 62
7.58569 62
7.64086 73
7.69603 71
7.7512 79
7.80637 86
7.86154 76
7.91671 88
7.97188 69
8.02704 58
8.08221 67
8.13738 43
8.19255 37
8.24772 31
8.30289 30
8.35806 42
8.41323 33
8.46839 30
8.52356 28
8.57873 25
8.6339 20
8.68907 28
8.74424 18
8.79941 17
8.85457 12
8.90974 18
8.96491 20
9.02008 10
9.07525 7
9.13042 17
9.18559 8
9.24076 11
9.29592 9
9.35109 5
9.40626 6
9.46143 9
9.5166 4
9.57177 5
9.62694 7
9.6821 9
9.73727 4
9.79244 6
9.84761 5
9.90278 4
9.95795 7
10.0131 7
10.0683 6
10.1235 8
10.1786 6
10.2338 11
10.289 7
10.3441 2
10.3993 3
10.4545 6
10.5096 3
10.5648 6
10.62 2
10.6751 7
10.7303 3
10.7855 2
10.8406 6
10.8958 2
10.951 6
11.0062 1
11.0613 4
11.1165 5
11.1717 2
11.2268 8
11.282 5
11.3372 2
11.3923 6
11.4475 2
11.5027 6
11.5578 6
11.613 5
11.6682 5
11.7233 3
11.7785 2
11.8337 5
11.8889 5
11.944 4
11.9992 3
12.0544 2
12.1095 4
12.1647 4
12.2199 5
12.275 4
12.3302 2
12.3854 5
12.4405 3
12.4957 2
12.5509 5
12.606 6
12.6612 6
12.7164 7
12.7716 7
12.8267 1
12.8819 2
12.9371 2
12.9922 4
13.0474 4
13.1026 4
13.1577 2
13.2129 0
13.2681 6
13.3232 3
13.3784 3
13.4336 5
13.4887 3
13.5439 2
13.5991 4
13.6543 5
13.7094 4
13.7646 5
13.8198 4
13.8749 3
13.9301 5
13.9853 10
14.0404 10
14.0956 11
