# Supplementary material for: Correlative Brillouin and Raman spectroscopy data acquired on single cells
Source: Data Brief. 2020 Feb 5;29:105223. doi: 10.1016/j.dib.2020.105223 (PMC7026319; doi:10.1016/j.dib.2020.105223)
Supplement: Multimedia component 1 [file mmc1.zip › Data/Brillouin_Y/23um_Tyrode.TXT]

-14.0956 1
-14.0404 1
-13.9853 3
-13.9301 7
-13.8749 7
-13.8198 2
-13.7646 4
-13.7094 4
-13.6543 4
-13.5991 2
-13.5439 3
-13.4887 3
-13.4336 4
-13.3784 7
-13.3232 4
-13.2681 2
-13.2129 3
-13.1577 4
-13.1026 3
-13.0474 2
-12.9922 1
-12.9371 2
-12.8819 2
-12.8267 3
-12.7716 0
-12.7164 3
-12.6612 3
-12.606 4
-12.5509 6
-12.4957 0
-12.4405 1
-12.3854 1
-12.3302 4
-12.275 2
-12.2199 2
-12.1647 5
-12.1095 3
-12.0544 2
-11.9992 3
-11.944 7
-11.8889 7
-11.8337 0
-11.7785 2
-11.7233 2
-11.6682 2
-11.613 3
-11.5578 3
-11.5027 3
-11.4475 3
-11.3923 2
-11.3372 3
-11.282 8
-11.2268 3
-11.1717 2
-11.1165 7
-11.0613 4
-11.0062 2
-10.951 3
-10.8958 1
-10.8406 8
-10.7855 4
-10.7303 3
-10.6751 5
-10.62 2
-10.5648 7
-10.5096 3
-10.4545 3
-10.3993 3
-10.3441 6
-10.289 5
-10.2338 4
-10.1786 3
-10.1235 5
-10.0683 7
-10.0131 2
-9.95795 4
-9.90278 3
-9.84761 2
-9.79244 4
-9.73727 6
-9.6821 9
-9.62694 3
-9.57177 5
-9.5166 3
-9.46143 7
-9.40626 4
-9.35109 6
-9.29592 3
-9.24076 5
-9.18559 6
-9.13042 8
-9.07525 4
-9.02008 8
-8.96491 3
-8.90974 13
-8.85457 5
-8.79941 11
-8.74424 5
-8.68907 2
-8.6339 8
-8.57873 19
-8.52356 12
-8.46839 11
-8.41323 16
-8.35806 21
-8.30289 24
-8.24772 24
-8.19255 25
-8.13738 34
-8.08221 42
-8.02704 46
-7.97188 63
-7.91671 77
-7.86154 113
-7.80637 132
-7.7512 149
-7.69603 137
-7.64086 160
-7.58569 147
-7.53053 130
-7.47536 127
-7.42019 129
-7.36502 88
-7.30985 86
-7.25468 76
-7.19951 63
-7.14435 60
-7.08918 64
-7.03401 53
-6.97884 49
-6.92367 49
-6.8685 44
-6.81333 36
-6.75816 27
-6.703 49
-6.64783 34
-6.59266 24
-6.53749 22
-6.48232 30
-6.42715 25
-6.37198 16
-6.31681 17
-6.26165 18
-6.20648 17
-6.15131 19
-6.09614 13
-6.04097 12
-5.9858 16
-5.93063 15
-5.87547 5
-5.8203 6
-5.76513 7
-5.70996 6
-5.65479 7
-5.59962 7
-5.54445 13
-5.48928 12
-5.43412 7
-5.37895 4
-5.32378 11
-5.26861 11
-5.21344 4
-5.15827 4
-5.1031 6
-5.04794 3
-4.99277 8
-4.9376 7
-4.88243 5
-4.82726 12
-4.77209 3
-4.71692 5
-4.66175 6
-4.60659 6
-4.55142 11
-4.49625 5
-4.44108 4
-4.38591 3
-4.33074 7
-4.27557 4
-4.2204 5
-4.16524 1
-4.11007 8
-4.0549 6
-3.99973 8
-3.94456 7
-3.88939 7
-3.83422 13
-3.77906 5
-3.72389 8
-3.66872 8
-3.61355 8
-3.55838 7
-3.50321 3
-3.44804 7
-3.39287 9
-3.33771 11
-3.28254 8
-3.22737 14
-3.1722 17
-3.11703 7
-3.06186 20
-3.00669 12
-2.95152 12
-2.89636 14
-2.84119 11
-2.78602 16
-2.73085 24
-2.67568 19
-2.62051 17
-2.56534 24
-2.51018 19
-2.45501 23
-2.39984 25
-2.34467 33
-2.2895 32
-2.23433 32
-2.17916 27
-2.12399 34
-2.06883 39
-2.01366 44
-1.95849 60
-1.90332 73
-1.84815 96
-1.79298 127
-1.73781 123
-1.68265 136
-1.62748 12
-1.57231 0
-1.51714 5
-1.46197 0
-1.4068 3
-1.35163 1
-1.29646 2
-1.2413 2
-1.18613 3
-1.13096 1
-1.07579 0
-1.02062 2
-0.965452 1
-0.910283 3
-0.855115 1
-0.799946 8
-0.744777 5
-0.689609 1
-0.63444 1
-0.579271 4
-0.524103 6
-0.468934 5
-0.413765 19
-0.358596 80
-0.303428 315
-0.248259 1486
-0.19309 7193
-0.137922 32370
-0.082753 121846
-0.0275843 292076
0.0275843 395104
0.082753 293153
0.137922 116854
0.19309 29174
0.248259 5678
0.303428 968
0.358596 171
0.413765 32
0.468934 13
0.524103 1
0.579271 5
0.63444 3
0.689609 0
0.744777 4
0.799946 1
0.855115 1
0.910283 0
0.965452 0
1.02062 3
1.07579 1
1.13096 2
1.18613 2
1.2413 1
1.29646 2
1.35163 1
1.4068 2
1.46197 2
1.51714 1
1.57231 4
1.62748 4
1.68265 25
1.73781 26
1.79298 21
1.84815 23
1.90332 23
1.95849 22
2.01366 24
2.06883 21
2.12399 21
2.17916 22
2.23433 23
2.2895 10
2.34467 19
2.39984 21
2.45501 15
2.51018 24
2.56534 17
2.62051 20
2.67568 18
2.73085 17
2.78602 17
2.84119 14
2.89636 20
2.95152 9
3.00669 14
3.06186 18
3.11703 13
3.1722 17
3.22737 9
3.28254 11
3.33771 4
3.39287 8
3.44804 14
3.50321 9
3.55838 7
3.61355 13
3.66872 14
3.72389 9
3.77906 12
3.83422 7
3.88939 7
3.94456 6
3.99973 9
4.0549 6
4.11007 3
4.16524 13
4.2204 8
4.27557 7
4.33074 7
4.38591 9
4.44108 4
4.49625 7
4.55142 5
4.60659 13
4.66175 2
4.71692 2
4.77209 5
4.82726 8
4.88243 2
4.9376 4
4.99277 5
5.04794 4
5.1031 6
5.15827 7
5.21344 7
5.26861 4
5.32378 10
5.37895 5
5.43412 5
5.48928 5
5.54445 5
5.59962 7
5.65479 5
5.70996 14
5.76513 7
5.8203 10
5.87547 12
5.93063 13
5.9858 13
6.04097 9
6.09614 12
6.15131 15
6.20648 13
6.26165 13
6.31681 18
6.37198 17
6.42715 18
6.48232 18
6.53749 25
6.59266 18
6.64783 32
6.703 21
6.75816 25
6.81333 33
6.8685 38
6.92367 45
6.97884 54
7.03401 55
7.08918 44
7.14435 61
7.19951 58
7.25468 64
7.30985 69
7.36502 84
7.42019 89
7.47536 88
7.53053 115
7.58569 113
7.64086 133
7.69603 145
7.7512 147
7.80637 175
7.86154 138
7.91671 127
7.97188 117
8.02704 82
8.08221 85
8.13738 57
8.19255 44
8.24772 40
8.30289 27
8.35806 36
8.41323 33
8.46839 15
8.52356 17
8.57873 17
8.6339 16
8.68907 14
8.74424 8
8.79941 10
8.85457 6
8.90974 7
8.96491 6
9.02008 18
9.07525 10
9.13042 6
9.18559 11
9.24076 6
9.29592 3
9.35109 4
9.40626 5
9.46143 6
9.5166 8
9.57177 7
9.62694 8
9.6821 5
9.73727 3
9.79244 3
9.84761 3
9.90278 6
9.95795 4
10.0131 7
10.0683 4
10.1235 3
10.1786 3
10.2338 9
10.289 5
10.3441 6
10.3993 5
10.4545 1
10.5096 5
10.5648 2
10.62 3
10.6751 7
10.7303 6
10.7855 8
10.8406 6
10.8958 2
10.951 4
11.0062 4
11.0613 6
11.1165 3
11.1717 2
11.2268 3
11.282 2
11.3372 3
11.3923 3
11.4475 6
11.5027 2
11.5578 5
11.613 3
11.6682 2
11.7233 2
11.7785 5
11.8337 4
11.8889 4
11.944 4
11.9992 2
12.0544 4
12.1095 0
12.1647 1
12.2199 4
12.275 8
12.3302 5
12.3854 1
12.4405 6
12.4957 4
12.5509 7
12.606 3
12.6612 1
12.7164 1
12.7716 8
12.8267 7
12.8819 3
12.9371 7
12.9922 4
13.0474 1
13.1026 5
13.1577 5
13.2129 2
13.2681 3
13.3232 4
13.3784 5
13.4336 8
13.4887 11
13.5439 8
13.5991 15
13.6543 23
13.7094 16
13.7646 11
13.8198 34
13.8749 34
13.9301 59
13.9853 66
14.0404 83
14.0956 87
