# Supplementary material for: Correlative Brillouin and Raman spectroscopy data acquired on single cells
Source: Data Brief. 2020 Feb 5;29:105223. doi: 10.1016/j.dib.2020.105223 (PMC7026319; doi:10.1016/j.dib.2020.105223)
Supplement: Multimedia component 1 [file mmc1.zip › Data/Brillouin_Y/3um.TXT]

-14.0956 1
-14.0404 0
-13.9853 2
-13.9301 1
-13.8749 2
-13.8198 4
-13.7646 3
-13.7094 2
-13.6543 5
-13.5991 2
-13.5439 3
-13.4887 2
-13.4336 2
-13.3784 2
-13.3232 1
-13.2681 0
-13.2129 1
-13.1577 2
-13.1026 2
-13.0474 2
-12.9922 3
-12.9371 2
-12.8819 3
-12.8267 3
-12.7716 3
-12.7164 2
-12.6612 2
-12.606 4
-12.5509 3
-12.4957 1
-12.4405 0
-12.3854 4
-12.3302 2
-12.275 5
-12.2199 5
-12.1647 2
-12.1095 4
-12.0544 5
-11.9992 3
-11.944 5
-11.8889 4
-11.8337 2
-11.7785 2
-11.7233 2
-11.6682 2
-11.613 5
-11.5578 3
-11.5027 2
-11.4475 2
-11.3923 2
-11.3372 5
-11.282 4
-11.2268 1
-11.1717 2
-11.1165 3
-11.0613 2
-11.0062 5
-10.951 5
-10.8958 2
-10.8406 6
-10.7855 5
-10.7303 2
-10.6751 4
-10.62 3
-10.5648 2
-10.5096 3
-10.4545 4
-10.3993 1
-10.3441 1
-10.289 4
-10.2338 5
-10.1786 4
-10.1235 3
-10.0683 4
-10.0131 8
-9.95795 4
-9.90278 4
-9.84761 9
-9.79244 5
-9.73727 6
-9.6821 4
-9.62694 16
-9.57177 3
-9.5166 14
-9.46143 10
-9.40626 11
-9.35109 5
-9.29592 10
-9.24076 16
-9.18559 7
-9.13042 11
-9.07525 16
-9.02008 13
-8.96491 17
-8.90974 24
-8.85457 22
-8.79941 23
-8.74424 37
-8.68907 23
-8.6339 28
-8.57873 28
-8.52356 27
-8.46839 33
-8.41323 34
-8.35806 48
-8.30289 49
-8.24772 39
-8.19255 53
-8.13738 62
-8.08221 69
-8.02704 63
-7.97188 66
-7.91671 68
-7.86154 76
-7.80637 63
-7.7512 70
-7.69603 66
-7.64086 81
-7.58569 96
-7.53053 68
-7.47536 71
-7.42019 69
-7.36502 54
-7.30985 49
-7.25468 56
-7.19951 38
-7.14435 40
-7.08918 36
-7.03401 32
-6.97884 26
-6.92367 23
-6.8685 21
-6.81333 18
-6.75816 30
-6.703 20
-6.64783 25
-6.59266 14
-6.53749 27
-6.48232 12
-6.42715 15
-6.37198 22
-6.31681 14
-6.26165 10
-6.20648 11
-6.15131 15
-6.09614 13
-6.04097 11
-5.9858 14
-5.93063 9
-5.87547 13
-5.8203 7
-5.76513 8
-5.70996 5
-5.65479 8
-5.59962 9
-5.54445 7
-5.48928 12
-5.43412 10
-5.37895 15
-5.32378 4
-5.26861 1
-5.21344 9
-5.15827 9
-5.1031 5
-5.04794 10
-4.99277 7
-4.9376 6
-4.88243 6
-4.82726 2
-4.77209 3
-4.71692 4
-4.66175 10
-4.60659 9
-4.55142 5
-4.49625 7
-4.44108 1
-4.38591 8
-4.33074 5
-4.27557 5
-4.2204 11
-4.16524 6
-4.11007 4
-4.0549 5
-3.99973 3
-3.94456 9
-3.88939 5
-3.83422 13
-3.77906 11
-3.72389 7
-3.66872 9
-3.61355 9
-3.55838 6
-3.50321 8
-3.44804 9
-3.39287 11
-3.33771 11
-3.28254 11
-3.22737 11
-3.1722 13
-3.11703 6
-3.06186 8
-3.00669 11
-2.95152 5
-2.89636 9
-2.84119 11
-2.78602 10
-2.73085 9
-2.67568 14
-2.62051 9
-2.56534 13
-2.51018 16
-2.45501 11
-2.39984 14
-2.34467 15
-2.2895 16
-2.23433 9
-2.17916 19
-2.12399 19
-2.06883 21
-2.01366 19
-1.95849 27
-1.90332 33
-1.84815 40
-1.79298 31
-1.73781 52
-1.68265 56
-1.62748 6
-1.57231 0
-1.51714 4
-1.46197 2
-1.4068 2
-1.35163 0
-1.29646 2
-1.2413 2
-1.18613 1
-1.13096 5
-1.07579 1
-1.02062 1
-0.965452 1
-0.910283 2
-0.855115 5
-0.799946 5
-0.744777 4
-0.689609 3
-0.63444 4
-0.579271 7
-0.524103 11
-0.468934 14
-0.413765 39
-0.358596 139
-0.303428 696
-0.248259 3470
-0.19309 16059
-0.137922 62916
-0.082753 192834
-0.0275843 389350
0.0275843 499745
0.082753 403816
0.137922 191544
0.19309 57869
0.248259 13667
0.303428 2687
0.358596 476
0.413765 88
0.468934 16
0.524103 7
0.579271 7
0.63444 0
0.689609 2
0.744777 4
0.799946 2
0.855115 1
0.910283 0
0.965452 2
1.02062 4
1.07579 3
1.13096 3
1.18613 2
1.2413 1
1.29646 0
1.35163 2
1.4068 2
1.46197 3
1.51714 5
1.57231 1
1.62748 3
1.68265 19
1.73781 13
1.79298 15
1.84815 16
1.90332 15
1.95849 10
2.01366 10
2.06883 9
2.12399 7
2.17916 13
2.23433 12
2.2895 12
2.34467 7
2.39984 11
2.45501 13
2.51018 14
2.56534 5
2.62051 14
2.67568 10
2.73085 10
2.78602 13
2.84119 8
2.89636 11
2.95152 9
3.00669 12
3.06186 5
3.11703 8
3.1722 13
3.22737 9
3.28254 6
3.33771 12
3.39287 8
3.44804 7
3.50321 12
3.55838 11
3.61355 9
3.66872 10
3.72389 6
3.77906 9
3.83422 7
3.88939 15
3.94456 10
3.99973 8
4.0549 6
4.11007 5
4.16524 7
4.2204 11
4.27557 4
4.33074 7
4.38591 8
4.44108 9
4.49625 7
4.55142 6
4.60659 2
4.66175 5
4.71692 8
4.77209 9
4.82726 6
4.88243 6
4.9376 4
4.99277 6
5.04794 5
5.1031 3
5.15827 5
5.21344 9
5.26861 6
5.32378 7
5.37895 6
5.43412 12
5.48928 6
5.54445 9
5.59962 6
5.65479 8
5.70996 6
5.76513 4
5.8203 11
5.87547 7
5.93063 7
5.9858 11
6.04097 9
6.09614 10
6.15131 9
6.20648 12
6.26165 4
6.31681 21
6.37198 20
6.42715 11
6.48232 20
6.53749 14
6.59266 18
6.64783 16
6.703 18
6.75816 23
6.81333 14
6.8685 13
6.92367 23
6.97884 32
7.03401 25
7.08918 17
7.14435 34
7.19951 30
7.25468 46
7.30985 38
7.36502 30
7.42019 53
7.47536 48
7.53053 60
7.58569 76
7.64086 85
7.69603 80
7.7512 76
7.80637 83
7.86154 73
7.91671 60
7.97188 56
8.02704 75
8.08221 73
8.13738 54
8.19255 71
8.24772 52
8.30289 56
8.35806 49
8.41323 43
8.46839 40
8.52356 41
8.57873 32
8.6339 47
8.68907 27
8.74424 35
8.79941 23
8.85457 25
8.90974 16
8.96491 19
9.02008 21
9.07525 16
9.13042 13
9.18559 13
9.24076 11
9.29592 18
9.35109 20
9.40626 16
9.46143 10
9.5166 11
9.57177 10
9.62694 9
9.6821 7
9.73727 7
9.79244 5
9.84761 7
9.90278 8
9.95795 5
10.0131 7
10.0683 7
10.1235 5
10.1786 9
10.2338 5
10.289 5
10.3441 4
10.3993 8
10.4545 4
10.5096 1
10.5648 4
10.62 2
10.6751 4
10.7303 4
10.7855 6
10.8406 1
10.8958 3
10.951 6
11.0062 8
11.0613 4
11.1165 3
11.1717 3
11.2268 6
11.282 1
11.3372 4
11.3923 3
11.4475 5
11.5027 4
11.5578 3
11.613 1
11.6682 3
11.7233 6
11.7785 2
11.8337 3
11.8889 5
11.944 1
11.9992 0
12.0544 2
12.1095 5
12.1647 5
12.2199 2
12.275 5
12.3302 3
12.3854 7
12.4405 7
12.4957 0
12.5509 2
12.606 3
12.6612 2
12.7164 2
12.7716 4
12.8267 2
12.8819 4
12.9371 1
12.9922 0
13.0474 1
13.1026 0
13.1577 0
13.2129 5
13.2681 4
13.3232 5
13.3784 3
13.4336 3
13.4887 6
13.5439 5
13.5991 5
13.6543 3
13.7094 12
13.7646 9
13.8198 10
13.8749 15
13.9301 20
13.9853 24
14.0404 32
14.0956 52
