# Supplementary material for: Correlative Brillouin and Raman spectroscopy data acquired on single cells
Source: Data Brief. 2020 Feb 5;29:105223. doi: 10.1016/j.dib.2020.105223 (PMC7026319; doi:10.1016/j.dib.2020.105223)
Supplement: Multimedia component 1 [file mmc1.zip › Data/Brillouin_Y/5um.TXT]

-14.0956 0
-14.0404 1
-13.9853 2
-13.9301 4
-13.8749 1
-13.8198 4
-13.7646 1
-13.7094 2
-13.6543 3
-13.5991 1
-13.5439 2
-13.4887 0
-13.4336 1
-13.3784 2
-13.3232 1
-13.2681 1
-13.2129 4
-13.1577 4
-13.1026 0
-13.0474 5
-12.9922 1
-12.9371 4
-12.8819 2
-12.8267 2
-12.7716 1
-12.7164 1
-12.6612 2
-12.606 2
-12.5509 1
-12.4957 1
-12.4405 1
-12.3854 4
-12.3302 3
-12.275 2
-12.2199 3
-12.1647 2
-12.1095 2
-12.0544 1
-11.9992 0
-11.944 6
-11.8889 2
-11.8337 2
-11.7785 2
-11.7233 1
-11.6682 3
-11.613 4
-11.5578 1
-11.5027 3
-11.4475 1
-11.3923 2
-11.3372 1
-11.282 3
-11.2268 2
-11.1717 4
-11.1165 4
-11.0613 3
-11.0062 6
-10.951 2
-10.8958 6
-10.8406 3
-10.7855 1
-10.7303 5
-10.6751 1
-10.62 5
-10.5648 4
-10.5096 6
-10.4545 6
-10.3993 3
-10.3441 4
-10.289 4
-10.2338 1
-10.1786 7
-10.1235 6
-10.0683 5
-10.0131 7
-9.95795 9
-9.90278 8
-9.84761 4
-9.79244 6
-9.73727 5
-9.6821 8
-9.62694 6
-9.57177 14
-9.5166 6
-9.46143 4
-9.40626 9
-9.35109 10
-9.29592 11
-9.24076 11
-9.18559 13
-9.13042 12
-9.07525 9
-9.02008 18
-8.96491 16
-8.90974 13
-8.85457 17
-8.79941 21
-8.74424 27
-8.68907 31
-8.6339 32
-8.57873 34
-8.52356 29
-8.46839 52
-8.41323 49
-8.35806 31
-8.30289 46
-8.24772 45
-8.19255 66
-8.13738 57
-8.08221 52
-8.02704 52
-7.97188 57
-7.91671 68
-7.86154 65
-7.80637 70
-7.7512 57
-7.69603 82
-7.64086 69
-7.58569 72
-7.53053 75
-7.47536 74
-7.42019 56
-7.36502 58
-7.30985 45
-7.25468 42
-7.19951 39
-7.14435 37
-7.08918 27
-7.03401 25
-6.97884 30
-6.92367 28
-6.8685 20
-6.81333 29
-6.75816 24
-6.703 15
-6.64783 21
-6.59266 15
-6.53749 12
-6.48232 13
-6.42715 14
-6.37198 21
-6.31681 12
-6.26165 13
-6.20648 12
-6.15131 14
-6.09614 13
-6.04097 16
-5.9858 9
-5.93063 11
-5.87547 3
-5.8203 9
-5.76513 8
-5.70996 5
-5.65479 10
-5.59962 10
-5.54445 9
-5.48928 4
-5.43412 2
-5.37895 10
-5.32378 8
-5.26861 9
-5.21344 3
-5.15827 2
-5.1031 5
-5.04794 6
-4.99277 4
-4.9376 3
-4.88243 5
-4.82726 2
-4.77209 5
-4.71692 3
-4.66175 5
-4.60659 5
-4.55142 5
-4.49625 1
-4.44108 6
-4.38591 3
-4.33074 5
-4.27557 5
-4.2204 4
-4.16524 4
-4.11007 5
-4.0549 8
-3.99973 8
-3.94456 7
-3.88939 1
-3.83422 5
-3.77906 4
-3.72389 3
-3.66872 7
-3.61355 5
-3.55838 6
-3.50321 10
-3.44804 7
-3.39287 8
-3.33771 7
-3.28254 6
-3.22737 6
-3.1722 6
-3.11703 10
-3.06186 4
-3.00669 6
-2.95152 7
-2.89636 9
-2.84119 4
-2.78602 9
-2.73085 7
-2.67568 5
-2.62051 13
-2.56534 7
-2.51018 12
-2.45501 15
-2.39984 10
-2.34467 10
-2.2895 8
-2.23433 10
-2.17916 12
-2.12399 12
-2.06883 11
-2.01366 10
-1.95849 11
-1.90332 16
-1.84815 19
-1.79298 21
-1.73781 25
-1.68265 36
-1.62748 6
-1.57231 1
-1.51714 1
-1.46197 1
-1.4068 0
-1.35163 2
-1.29646 2
-1.2413 1
-1.18613 1
-1.13096 1
-1.07579 3
-1.02062 0
-0.965452 2
-0.910283 2
-0.855115 4
-0.799946 1
-0.744777 2
-0.689609 3
-0.63444 7
-0.579271 7
-0.524103 5
-0.468934 27
-0.413765 88
-0.358596 353
-0.303428 1492
-0.248259 5452
-0.19309 20855
-0.137922 73031
-0.082753 209173
-0.0275843 412591
0.0275843 528382
0.082753 428809
0.137922 204205
0.19309 64016
0.248259 15153
0.303428 2910
0.358596 467
0.413765 96
0.468934 17
0.524103 8
0.579271 4
0.63444 3
0.689609 2
0.744777 0
0.799946 1
0.855115 0
0.910283 1
0.965452 4
1.02062 0
1.07579 0
1.13096 2
1.18613 5
1.2413 2
1.29646 2
1.35163 1
1.4068 1
1.46197 1
1.51714 2
1.57231 1
1.62748 1
1.68265 13
1.73781 12
1.79298 16
1.84815 7
1.90332 9
1.95849 10
2.01366 8
2.06883 7
2.12399 10
2.17916 3
2.23433 9
2.2895 8
2.34467 5
2.39984 8
2.45501 8
2.51018 8
2.56534 9
2.62051 7
2.67568 5
2.73085 5
2.78602 9
2.84119 5
2.89636 10
2.95152 5
3.00669 3
3.06186 11
3.11703 6
3.1722 4
3.22737 11
3.28254 3
3.33771 5
3.39287 11
3.44804 9
3.50321 7
3.55838 4
3.61355 11
3.66872 2
3.72389 6
3.77906 5
3.83422 7
3.88939 7
3.94456 4
3.99973 3
4.0549 2
4.11007 3
4.16524 5
4.2204 7
4.27557 8
4.33074 8
4.38591 7
4.44108 3
4.49625 8
4.55142 5
4.60659 7
4.66175 2
4.71692 6
4.77209 4
4.82726 8
4.88243 6
4.9376 6
4.99277 5
5.04794 5
5.1031 11
5.15827 5
5.21344 5
5.26861 6
5.32378 7
5.37895 9
5.43412 4
5.48928 4
5.54445 8
5.59962 6
5.65479 4
5.70996 8
5.76513 9
5.8203 8
5.87547 7
5.93063 11
5.9858 8
6.04097 12
6.09614 14
6.15131 10
6.20648 14
6.26165 16
6.31681 10
6.37198 17
6.42715 16
6.48232 17
6.53749 17
6.59266 15
6.64783 15
6.703 13
6.75816 17
6.81333 18
6.8685 18
6.92367 11
6.97884 19
7.03401 19
7.08918 26
7.14435 23
7.19951 40
7.25468 36
7.30985 39
7.36502 39
7.42019 50
7.47536 62
7.53053 68
7.58569 75
7.64086 78
7.69603 73
7.7512 93
7.80637 70
7.86154 77
7.91671 85
7.97188 68
8.02704 68
8.08221 50
8.13738 67
8.19255 62
8.24772 56
8.30289 49
8.35806 50
8.41323 44
8.46839 59
8.52356 48
8.57873 42
8.6339 26
8.68907 46
8.74424 29
8.79941 25
8.85457 17
8.90974 14
8.96491 18
9.02008 14
9.07525 13
9.13042 17
9.18559 12
9.24076 9
9.29592 15
9.35109 9
9.40626 8
9.46143 6
9.5166 10
9.57177 9
9.62694 13
9.6821 9
9.73727 4
9.79244 8
9.84761 5
9.90278 8
9.95795 7
10.0131 2
10.0683 4
10.1235 2
10.1786 2
10.2338 4
10.289 4
10.3441 4
10.3993 5
10.4545 6
10.5096 4
10.5648 3
10.62 3
10.6751 3
10.7303 0
10.7855 3
10.8406 0
10.8958 4
10.951 4
11.0062 2
11.0613 2
11.1165 2
11.1717 0
11.2268 4
11.282 5
11.3372 1
11.3923 4
11.4475 2
11.5027 4
11.5578 2
11.613 13
11.6682 5
11.7233 6
11.7785 0
11.8337 4
11.8889 6
11.944 1
11.9992 1
12.0544 3
12.1095 5
12.1647 2
12.2199 1
12.275 2
12.3302 0
12.3854 5
12.4405 4
12.4957 3
12.5509 2
12.606 1
12.6612 0
12.7164 2
12.7716 2
12.8267 2
12.8819 2
12.9371 0
12.9922 6
13.0474 4
13.1026 1
13.1577 2
13.2129 5
13.2681 3
13.3232 1
13.3784 1
13.4336 3
13.4887 2
13.5439 4
13.5991 10
13.6543 4
13.7094 1
13.7646 4
13.8198 1
13.8749 4
13.9301 9
13.9853 7
14.0404 17
14.0956 18
