# Supplementary material for: Correlative Brillouin and Raman spectroscopy data acquired on single cells
Source: Data Brief. 2020 Feb 5;29:105223. doi: 10.1016/j.dib.2020.105223 (PMC7026319; doi:10.1016/j.dib.2020.105223)
Supplement: Multimedia component 1 [file mmc1.zip › Data/Brillouin_Y/7um.TXT]

-14.0956 0
-14.0404 2
-13.9853 2
-13.9301 3
-13.8749 1
-13.8198 3
-13.7646 3
-13.7094 4
-13.6543 3
-13.5991 1
-13.5439 2
-13.4887 3
-13.4336 2
-13.3784 2
-13.3232 3
-13.2681 3
-13.2129 0
-13.1577 1
-13.1026 1
-13.0474 0
-12.9922 3
-12.9371 3
-12.8819 1
-12.8267 3
-12.7716 0
-12.7164 2
-12.6612 2
-12.606 4
-12.5509 0
-12.4957 4
-12.4405 1
-12.3854 5
-12.3302 1
-12.275 0
-12.2199 3
-12.1647 3
-12.1095 5
-12.0544 2
-11.9992 4
-11.944 4
-11.8889 1
-11.8337 1
-11.7785 4
-11.7233 3
-11.6682 2
-11.613 2
-11.5578 4
-11.5027 2
-11.4475 4
-11.3923 1
-11.3372 3
-11.282 3
-11.2268 2
-11.1717 2
-11.1165 3
-11.0613 3
-11.0062 3
-10.951 1
-10.8958 0
-10.8406 6
-10.7855 2
-10.7303 2
-10.6751 2
-10.62 7
-10.5648 3
-10.5096 5
-10.4545 4
-10.3993 2
-10.3441 6
-10.289 1
-10.2338 6
-10.1786 12
-10.1235 1
-10.0683 5
-10.0131 10
-9.95795 3
-9.90278 7
-9.84761 8
-9.79244 9
-9.73727 10
-9.6821 7
-9.62694 9
-9.57177 6
-9.5166 8
-9.46143 13
-9.40626 15
-9.35109 8
-9.29592 14
-9.24076 9
-9.18559 10
-9.13042 22
-9.07525 18
-9.02008 22
-8.96491 15
-8.90974 25
-8.85457 23
-8.79941 14
-8.74424 22
-8.68907 25
-8.6339 29
-8.57873 28
-8.52356 36
-8.46839 31
-8.41323 41
-8.35806 42
-8.30289 42
-8.24772 44
-8.19255 36
-8.13738 53
-8.08221 46
-8.02704 56
-7.97188 61
-7.91671 61
-7.86154 65
-7.80637 71
-7.7512 64
-7.69603 83
-7.64086 74
-7.58569 81
-7.53053 74
-7.47536 86
-7.42019 59
-7.36502 47
-7.30985 42
-7.25468 55
-7.19951 28
-7.14435 42
-7.08918 33
-7.03401 41
-6.97884 24
-6.92367 20
-6.8685 17
-6.81333 21
-6.75816 19
-6.703 28
-6.64783 21
-6.59266 13
-6.53749 21
-6.48232 20
-6.42715 12
-6.37198 9
-6.31681 12
-6.26165 11
-6.20648 16
-6.15131 10
-6.09614 18
-6.04097 9
-5.9858 14
-5.93063 6
-5.87547 9
-5.8203 9
-5.76513 6
-5.70996 3
-5.65479 13
-5.59962 8
-5.54445 12
-5.48928 10
-5.43412 8
-5.37895 1
-5.32378 13
-5.26861 5
-5.21344 5
-5.15827 6
-5.1031 8
-5.04794 5
-4.99277 5
-4.9376 4
-4.88243 7
-4.82726 4
-4.77209 3
-4.71692 3
-4.66175 5
-4.60659 1
-4.55142 2
-4.49625 8
-4.44108 9
-4.38591 10
-4.33074 4
-4.27557 9
-4.2204 4
-4.16524 5
-4.11007 1
-4.0549 1
-3.99973 2
-3.94456 4
-3.88939 6
-3.83422 1
-3.77906 1
-3.72389 2
-3.66872 3
-3.61355 4
-3.55838 6
-3.50321 4
-3.44804 4
-3.39287 9
-3.33771 6
-3.28254 3
-3.22737 5
-3.1722 3
-3.11703 9
-3.06186 7
-3.00669 3
-2.95152 8
-2.89636 4
-2.84119 9
-2.78602 5
-2.73085 12
-2.67568 7
-2.62051 5
-2.56534 6
-2.51018 7
-2.45501 8
-2.39984 8
-2.34467 6
-2.2895 6
-2.23433 11
-2.17916 8
-2.12399 9
-2.06883 6
-2.01366 8
-1.95849 14
-1.90332 8
-1.84815 11
-1.79298 10
-1.73781 22
-1.68265 28
-1.62748 4
-1.57231 1
-1.51714 1
-1.46197 1
-1.4068 1
-1.35163 1
-1.29646 4
-1.2413 4
-1.18613 0
-1.13096 4
-1.07579 0
-1.02062 4
-0.965452 0
-0.910283 3
-0.855115 4
-0.799946 3
-0.744777 4
-0.689609 4
-0.63444 4
-0.579271 2
-0.524103 5
-0.468934 11
-0.413765 49
-0.358596 234
-0.303428 1123
-0.248259 5105
-0.19309 21171
-0.137922 70534
-0.082753 185097
-0.0275843 346993
0.0275843 438564
0.082753 359549
0.137922 179955
0.19309 63306
0.248259 17141
0.303428 3490
0.358596 570
0.413765 89
0.468934 31
0.524103 5
0.579271 4
0.63444 0
0.689609 1
0.744777 3
0.799946 0
0.855115 5
0.910283 1
0.965452 2
1.02062 2
1.07579 1
1.13096 0
1.18613 1
1.2413 1
1.29646 1
1.35163 2
1.4068 0
1.46197 1
1.51714 2
1.57231 0
1.62748 3
1.68265 9
1.73781 4
1.79298 4
1.84815 5
1.90332 7
1.95849 8
2.01366 9
2.06883 3
2.12399 7
2.17916 5
2.23433 3
2.2895 6
2.34467 10
2.39984 2
2.45501 5
2.51018 3
2.56534 9
2.62051 5
2.67568 4
2.73085 3
2.78602 10
2.84119 6
2.89636 6
2.95152 4
3.00669 3
3.06186 8
3.11703 6
3.1722 6
3.22737 5
3.28254 8
3.33771 6
3.39287 7
3.44804 4
3.50321 5
3.55838 4
3.61355 7
3.66872 1
3.72389 6
3.77906 5
3.83422 8
3.88939 8
3.94456 5
3.99973 8
4.0549 6
4.11007 3
4.16524 7
4.2204 2
4.27557 3
4.33074 5
4.38591 6
4.44108 5
4.49625 5
4.55142 3
4.60659 1
4.66175 7
4.71692 5
4.77209 5
4.82726 1
4.88243 4
4.9376 4
4.99277 6
5.04794 7
5.1031 7
5.15827 5
5.21344 7
5.26861 8
5.32378 1
5.37895 10
5.43412 9
5.48928 7
5.54445 7
5.59962 8
5.65479 5
5.70996 6
5.76513 11
5.8203 3
5.87547 9
5.93063 9
5.9858 6
6.04097 14
6.09614 12
6.15131 13
6.20648 10
6.26165 6
6.31681 9
6.37198 8
6.42715 13
6.48232 19
6.53749 15
6.59266 21
6.64783 14
6.703 17
6.75816 17
6.81333 18
6.8685 28
6.92367 25
6.97884 23
7.03401 22
7.08918 33
7.14435 34
7.19951 33
7.25468 24
7.30985 43
7.36502 52
7.42019 53
7.47536 60
7.53053 62
7.58569 66
7.64086 86
7.69603 61
7.7512 87
7.80637 67
7.86154 83
7.91671 81
7.97188 73
8.02704 54
8.08221 81
8.13738 45
8.19255 38
8.24772 51
8.30289 54
8.35806 50
8.41323 47
8.46839 46
8.52356 29
8.57873 32
8.6339 33
8.68907 45
8.74424 30
8.79941 26
8.85457 29
8.90974 16
8.96491 35
9.02008 17
9.07525 23
9.13042 23
9.18559 17
9.24076 16
9.29592 10
9.35109 12
9.40626 15
9.46143 16
9.5166 11
9.57177 17
9.62694 12
9.6821 12
9.73727 9
9.79244 6
9.84761 13
9.90278 6
9.95795 7
10.0131 5
10.0683 8
10.1235 8
10.1786 6
10.2338 11
10.289 2
10.3441 3
10.3993 2
10.4545 4
10.5096 2
10.5648 2
10.62 8
10.6751 1
10.7303 4
10.7855 6
10.8406 3
10.8958 2
10.951 3
11.0062 2
11.0613 3
11.1165 2
11.1717 2
11.2268 2
11.282 2
11.3372 5
11.3923 3
11.4475 2
11.5027 0
11.5578 3
11.613 3
11.6682 1
11.7233 3
11.7785 0
11.8337 4
11.8889 1
11.944 3
11.9992 5
12.0544 1
12.1095 1
12.1647 3
12.2199 1
12.275 4
12.3302 2
12.3854 2
12.4405 1
12.4957 6
12.5509 4
12.606 2
12.6612 2
12.7164 2
12.7716 2
12.8267 4
12.8819 2
12.9371 0
12.9922 3
13.0474 5
13.1026 0
13.1577 0
13.2129 5
13.2681 4
13.3232 2
13.3784 2
13.4336 6
13.4887 0
13.5439 1
13.5991 1
13.6543 3
13.7094 5
13.7646 4
13.8198 2
13.8749 2
13.9301 4
13.9853 5
14.0404 6
14.0956 11
