# Supplementary material for: Correlative Brillouin and Raman spectroscopy data acquired on single cells
Source: Data Brief. 2020 Feb 5;29:105223. doi: 10.1016/j.dib.2020.105223 (PMC7026319; doi:10.1016/j.dib.2020.105223)
Supplement: Multimedia component 1 [file mmc1.zip › Data/Brillouin_Y/9um.TXT]

-14.0956 1
-14.0404 1
-13.9853 1
-13.9301 2
-13.8749 1
-13.8198 1
-13.7646 3
-13.7094 1
-13.6543 1
-13.5991 3
-13.5439 1
-13.4887 3
-13.4336 1
-13.3784 2
-13.3232 0
-13.2681 3
-13.2129 1
-13.1577 1
-13.1026 1
-13.0474 0
-12.9922 4
-12.9371 0
-12.8819 2
-12.8267 6
-12.7716 1
-12.7164 1
-12.6612 1
-12.606 1
-12.5509 1
-12.4957 2
-12.4405 3
-12.3854 1
-12.3302 2
-12.275 4
-12.2199 2
-12.1647 3
-12.1095 4
-12.0544 3
-11.9992 1
-11.944 1
-11.8889 2
-11.8337 3
-11.7785 1
-11.7233 0
-11.6682 0
-11.613 3
-11.5578 2
-11.5027 5
-11.4475 3
-11.3923 2
-11.3372 4
-11.282 3
-11.2268 1
-11.1717 3
-11.1165 0
-11.0613 1
-11.0062 4
-10.951 3
-10.8958 2
-10.8406 3
-10.7855 3
-10.7303 3
-10.6751 5
-10.62 5
-10.5648 4
-10.5096 0
-10.4545 4
-10.3993 5
-10.3441 3
-10.289 3
-10.2338 4
-10.1786 2
-10.1235 3
-10.0683 6
-10.0131 4
-9.95795 1
-9.90278 3
-9.84761 6
-9.79244 7
-9.73727 5
-9.6821 2
-9.62694 10
-9.57177 4
-9.5166 4
-9.46143 8
-9.40626 9
-9.35109 12
-9.29592 12
-9.24076 9
-9.18559 8
-9.13042 13
-9.07525 14
-9.02008 17
-8.96491 15
-8.90974 11
-8.85457 15
-8.79941 20
-8.74424 31
-8.68907 32
-8.6339 27
-8.57873 31
-8.52356 35
-8.46839 40
-8.41323 34
-8.35806 38
-8.30289 53
-8.24772 46
-8.19255 32
-8.13738 49
-8.08221 60
-8.02704 54
-7.97188 63
-7.91671 70
-7.86154 63
-7.80637 66
-7.7512 74
-7.69603 84
-7.64086 94
-7.58569 91
-7.53053 89
-7.47536 82
-7.42019 66
-7.36502 61
-7.30985 59
-7.25468 50
-7.19951 52
-7.14435 34
-7.08918 45
-7.03401 39
-6.97884 27
-6.92367 29
-6.8685 26
-6.81333 27
-6.75816 34
-6.703 19
-6.64783 15
-6.59266 27
-6.53749 21
-6.48232 17
-6.42715 28
-6.37198 19
-6.31681 8
-6.26165 20
-6.20648 9
-6.15131 17
-6.09614 19
-6.04097 15
-5.9858 10
-5.93063 12
-5.87547 17
-5.8203 6
-5.76513 7
-5.70996 8
-5.65479 10
-5.59962 9
-5.54445 10
-5.48928 7
-5.43412 9
-5.37895 6
-5.32378 6
-5.26861 7
-5.21344 6
-5.15827 7
-5.1031 5
-5.04794 4
-4.99277 3
-4.9376 2
-4.88243 3
-4.82726 8
-4.77209 4
-4.71692 4
-4.66175 3
-4.60659 1
-4.55142 2
-4.49625 8
-4.44108 4
-4.38591 3
-4.33074 2
-4.27557 7
-4.2204 6
-4.16524 2
-4.11007 5
-4.0549 5
-3.99973 7
-3.94456 6
-3.88939 1
-3.83422 7
-3.77906 6
-3.72389 5
-3.66872 4
-3.61355 2
-3.55838 3
-3.50321 4
-3.44804 8
-3.39287 3
-3.33771 2
-3.28254 2
-3.22737 9
-3.1722 9
-3.11703 10
-3.06186 14
-3.00669 5
-2.95152 5
-2.89636 4
-2.84119 7
-2.78602 4
-2.73085 5
-2.67568 9
-2.62051 5
-2.56534 7
-2.51018 2
-2.45501 4
-2.39984 11
-2.34467 4
-2.2895 8
-2.23433 6
-2.17916 9
-2.12399 10
-2.06883 9
-2.01366 13
-1.95849 11
-1.90332 11
-1.84815 8
-1.79298 13
-1.73781 6
-1.68265 9
-1.62748 2
-1.57231 1
-1.51714 0
-1.46197 3
-1.4068 4
-1.35163 1
-1.29646 3
-1.2413 4
-1.18613 1
-1.13096 0
-1.07579 3
-1.02062 5
-0.965452 2
-0.910283 3
-0.855115 1
-0.799946 4
-0.744777 6
-0.689609 3
-0.63444 5
-0.579271 2
-0.524103 8
-0.468934 17
-0.413765 35
-0.358596 164
-0.303428 764
-0.248259 3671
-0.19309 15689
-0.137922 57157
-0.082753 168238
-0.0275843 335656
0.0275843 440671
0.082753 351248
0.137922 164884
0.19309 49462
0.248259 11654
0.303428 2212
0.358596 381
0.413765 56
0.468934 19
0.524103 3
0.579271 2
0.63444 2
0.689609 1
0.744777 0
0.799946 3
0.855115 7
0.910283 3
0.965452 2
1.02062 1
1.07579 1
1.13096 2
1.18613 4
1.2413 3
1.29646 0
1.35163 2
1.4068 2
1.46197 4
1.51714 0
1.57231 2
1.62748 2
1.68265 8
1.73781 5
1.79298 5
1.84815 4
1.90332 8
1.95849 6
2.01366 7
2.06883 6
2.12399 6
2.17916 9
2.23433 10
2.2895 8
2.34467 8
2.39984 9
2.45501 7
2.51018 5
2.56534 6
2.62051 10
2.67568 6
2.73085 8
2.78602 3
2.84119 7
2.89636 7
2.95152 4
3.00669 5
3.06186 6
3.11703 3
3.1722 4
3.22737 2
3.28254 2
3.33771 1
3.39287 3
3.44804 5
3.50321 5
3.55838 1
3.61355 6
3.66872 7
3.72389 7
3.77906 4
3.83422 4
3.88939 1
3.94456 4
3.99973 5
4.0549 11
4.11007 5
4.16524 3
4.2204 5
4.27557 3
4.33074 6
4.38591 0
4.44108 6
4.49625 3
4.55142 5
4.60659 7
4.66175 4
4.71692 8
4.77209 2
4.82726 4
4.88243 3
4.9376 6
4.99277 4
5.04794 4
5.1031 6
5.15827 8
5.21344 4
5.26861 8
5.32378 7
5.37895 2
5.43412 6
5.48928 7
5.54445 12
5.59962 12
5.65479 3
5.70996 7
5.76513 7
5.8203 8
5.87547 8
5.93063 10
5.9858 8
6.04097 11
6.09614 11
6.15131 13
6.20648 16
6.26165 9
6.31681 12
6.37198 13
6.42715 15
6.48232 16
6.53749 19
6.59266 24
6.64783 12
6.703 14
6.75816 25
6.81333 27
6.8685 22
6.92367 26
6.97884 30
7.03401 36
7.08918 43
7.14435 35
7.19951 29
7.25468 37
7.30985 45
7.36502 54
7.42019 56
7.47536 68
7.53053 73
7.58569 77
7.64086 93
7.69603 95
7.7512 90
7.80637 99
7.86154 99
7.91671 73
7.97188 84
8.02704 75
8.08221 62
8.13738 59
8.19255 63
8.24772 64
8.30289 58
8.35806 49
8.41323 45
8.46839 46
8.52356 41
8.57873 37
8.6339 49
8.68907 37
8.74424 23
8.79941 31
8.85457 25
8.90974 32
8.96491 19
9.02008 18
9.07525 20
9.13042 9
9.18559 17
9.24076 11
9.29592 17
9.35109 8
9.40626 11
9.46143 6
9.5166 10
9.57177 5
9.62694 6
9.6821 7
9.73727 7
9.79244 7
9.84761 6
9.90278 8
9.95795 4
10.0131 5
10.0683 8
10.1235 4
10.1786 5
10.2338 4
10.289 4
10.3441 7
10.3993 3
10.4545 5
10.5096 8
10.5648 6
10.62 6
10.6751 4
10.7303 3
10.7855 3
10.8406 6
10.8958 5
10.951 5
11.0062 5
11.0613 2
11.1165 4
11.1717 3
11.2268 1
11.282 4
11.3372 6
11.3923 1
11.4475 4
11.5027 1
11.5578 2
11.613 2
11.6682 3
11.7233 0
11.7785 3
11.8337 1
11.8889 4
11.944 3
11.9992 4
12.0544 5
12.1095 1
12.1647 2
12.2199 1
12.275 2
12.3302 1
12.3854 5
12.4405 0
12.4957 2
12.5509 1
12.606 3
12.6612 4
12.7164 1
12.7716 2
12.8267 3
12.8819 2
12.9371 2
12.9922 4
13.0474 2
13.1026 2
13.1577 1
13.2129 0
13.2681 2
13.3232 3
13.3784 2
13.4336 2
13.4887 2
13.5439 1
13.5991 4
13.6543 0
13.7094 2
13.7646 5
13.8198 0
13.8749 3
13.9301 8
13.9853 3
14.0404 3
14.0956 3
