# Supplementary material for: Correlative Brillouin and Raman spectroscopy data acquired on single cells
Source: Data Brief. 2020 Feb 5;29:105223. doi: 10.1016/j.dib.2020.105223 (PMC7026319; doi:10.1016/j.dib.2020.105223)
Supplement: Multimedia component 1 [file mmc1.zip › Data/Raman_X/11um.txt]

3847.83642578	1204.56640625
3845.03149414	1226.23669434
3842.22558594	1224.53393555
3839.41845703	1225.92956543
3836.60913086	1225.61621094
3833.80004883	1225.97009277
3830.98852539	1225.76953125
3828.17578125	1225.53015137
3825.36230469	1226.49023438
3822.54736328	1227.29992676
3819.73168945	1227.56652832
3816.91479492	1228.30627441
3814.09570313	1228.07043457
3811.27661133	1228.03662109
3808.45532227	1227.41369629
3805.6328125	1226.37646484
3802.80932617	1226.71630859
3799.98486328	1225.83972168
3797.15917969	1225.41955566
3794.33251953	1225.65332031
3791.50317383	1225.73693848
3788.67431641	1225.90319824
3785.84326172	1226.03015137
3783.01220703	1226.99316406
3780.17871094	1227.40661621
3777.34423828	1228.48657227
3774.50878906	1228.17675781
3771.6706543	1228.56652832
3768.83300781	1229.02661133
3765.99291992	1229.29711914
3763.15307617	1229.53015137
3760.31079102	1230.21362305
3757.46728516	1230.72302246
3754.62304688	1199.09692383
3751.77734375	1232.28662109
3748.9309082	1231.03662109
3746.08300781	1232.61962891
3743.23291016	1233.36962891
3740.38305664	1234.73388672
3737.53076172	1235.49377441
3734.67749023	1236.48986816
3731.82299805	1237.49682617
3728.9675293	1238.6463623
3726.11083984	1239.76647949
3723.25317383	1240.09606934
3720.39306641	1240.90649414
3717.53320313	1242.53344727
3714.6706543	1243.29321289
3711.80859375	1244.58935547
3708.9440918	1246.17028809
3706.07861328	1247.33947754
3703.21191406	1248.88000488
3700.34277344	1251.07678223
3697.47387695	1252.77661133
3694.60253906	1255.84643555
3691.73144531	1258.41577148
3688.85791016	1260.94006348
3685.9831543	1263.74694824
3683.10742188	1267.65002441
3680.23071289	1271.25305176
3677.3527832	1275.07324219
3674.47363281	1279.27319336
3671.59228516	1284.50354004
3668.7109375	1288.3963623
3665.82714844	1292.93640137
3662.94238281	1297.00964355
3660.05786133	1302.8737793
3657.16943359	1307.97692871
3654.28149414	1313.44714355
3651.39208984	1318.78320313
3648.50195313	1324.06665039
3645.60913086	1330.21630859
3642.71655273	1335.78979492
3639.8215332	1340.46618652
3636.92529297	1345.28662109
3634.02807617	1349.58654785
3631.12963867	1353.5065918
3628.23022461	1357.97998047
3625.32836914	1362.14306641
3622.42651367	1366.39025879
3619.52246094	1369.97717285
3616.6184082	1374.14648438
3613.7121582	1378.76000977
3610.8046875	1382.61633301
3607.89599609	1386.59313965
3604.98608398	1391.74682617
3602.07519531	1396.50012207
3599.16186523	1400.91687012
3596.2487793	1407.0135498
3593.33325195	1411.29003906
3590.41625977	1414.70349121
3587.49853516	1418.40625
3584.58081055	1422.69030762
3581.65942383	1427.29016113
3578.73803711	1431.48681641
3575.81591797	1435.95654297
3572.89086914	1440.25012207
3569.96630859	1444.14306641
3567.0390625	1446.67980957
3564.11083984	1451.88317871
3561.18139648	1456.31652832
3558.25097656	1459.90991211
3555.31933594	1463.62341309
3552.38647461	1466.95349121
3549.45263672	1471.54626465
3546.51611328	1475.23669434
3543.57861328	1480.8762207
3540.64135742	1486.52319336
3537.70141602	1491.50671387
3534.76049805	1498.52709961
3531.81835938	1504.94665527
3528.875	1512.21972656
3525.92919922	1519.60974121
3522.98364258	1527.703125
3520.03564453	1535.82617188
3517.08789063	1543.23327637
3514.13745117	1549.67333984
3511.18603516	1555.51342773
3508.23339844	1562.43005371
3505.27954102	1568.49353027
3502.32324219	1576.31311035
3499.3671875	1582.56335449
3496.40991211	1589.59338379
3493.45019531	1595.74682617
3490.48925781	1602.25036621
3487.52709961	1608.66027832
3484.56396484	1614.38671875
3481.59960938	1620.04333496
3478.6340332	1624.13671875
3475.66723633	1628.06640625
3472.69799805	1632.83007813
3469.72900391	1639.48986816
3466.75756836	1644.24658203
3463.78491211	1648.20703125
3460.8125	1653.15991211
3457.83740234	1659.80651855
3454.85986328	1667.03674316
3451.88256836	1673.38977051
3448.90405273	1678.42321777
3445.92285156	1682.60314941
3442.94213867	1686.59338379
3439.95874023	1690.80664063
3436.97412109	1694.7635498
3433.98852539	1698.32641602
3431.00170898	1702.54003906
3428.01367188	1705.21984863
3425.02441406	1707.59655762
3422.03271484	1709.73681641
3419.04101563	1711.64685059
3416.04711914	1711.81359863
3413.05175781	1712.0802002
3410.05664063	1712.51989746
3407.05908203	1716.43334961
3404.05883789	1718.92663574
3401.05883789	1721.79333496
3398.05761719	1723.66015625
3395.05541992	1726.89660645
3392.05053711	1733.06335449
3389.04443359	1735.15002441
3386.03710938	1733.52648926
3383.0300293	1733.33349609
3380.02050781	1733.23327637
3377.00830078	1732.34667969
3373.99633789	1727.12353516
3370.9831543	1724.90991211
3367.96728516	1724.23657227
3364.9519043	1722.78979492
3361.93383789	1720.65661621
3358.91430664	1720.02001953
3355.89379883	1721.7166748
3352.87231445	1722.79650879
3349.84936523	1724.12646484
3346.82519531	1724.6796875
3343.79858398	1726.33349609
3340.7722168	1727.28344727
3337.74316406	1725.49658203
3334.71289063	1723.12658691
3331.68286133	1720.87683105
3328.65039063	1716.61706543
3325.61499023	1711.85668945
3322.58007813	1708.87353516
3319.54370117	1706.56005859
3316.50488281	1708.60632324
3313.46630859	1709.46655273
3310.42504883	1710.55664063
3307.3840332	1712.21313477
3304.34057617	1713.89685059
3301.2956543	1711.94995117
3298.24829102	1710.1003418
3295.20092773	1706.42004395
3292.15258789	1705.71008301
3289.1015625	1707.71008301
3286.05053711	1706.60998535
3282.99707031	1706.09655762
3279.94238281	1705.87646484
3276.88647461	1707.14343262
3273.82958984	1706.59985352
3270.77124023	1708.8269043
3267.71166992	1709.203125
3264.65087891	1708.41308594
3261.58764648	1704.87670898
3258.52294922	1702.87329102
3255.45874023	1702.04650879
3252.39160156	1701.69006348
3249.32348633	1701.61987305
3246.25390625	1700.21313477
3243.18334961	1701.78320313
3240.10986328	1700.56677246
3237.03686523	1702.76342773
3233.96264648	1703.43981934
3230.88549805	1701.86999512
3227.80737305	1697.88671875
3224.72802734	1692.74328613
3221.6472168	1687.70336914
3218.56542969	1679.13024902
3215.48242188	1674.06030273
3212.39794922	1667.87023926
3209.31103516	1664.1932373
3206.22436523	1659.77636719
3203.13476563	1657.92053223
3200.04418945	1650.60998535
3196.95214844	1643.14306641
3193.8605957	1637.57995605
3190.76464844	1631.57958984
3187.66918945	1623.5333252
3184.57226563	1616.56665039
3181.47290039	1608.55004883
3178.37353516	1601.05651855
3175.27148438	1593.19665527
3172.16821289	1585.62341309
3169.06542969	1577.97351074
3165.9597168	1569.27355957
3162.85131836	1559.35351563
3159.74316406	1550.9967041
3156.63378906	1542.30664063
3153.52148438	1535.31005859
3150.40966797	1527.85314941
3147.29516602	1519.38647461
3144.17919922	1511.97338867
3141.06201172	1506.5769043
3137.94384766	1500.5065918
3134.82421875	1493.5135498
3131.70336914	1488.04711914
3128.58129883	1479.83679199
3125.45654297	1473.27685547
3122.33203125	1465.23681641
3119.20458984	1457.93994141
3116.07617188	1450.34301758
3112.94628906	1445.68652344
3109.81542969	1440.15332031
3106.68310547	1434.73339844
3103.54956055	1429.59362793
3100.41308594	1423.97998047
3097.27709961	1416.94018555
3094.13842773	1409.54003906
3090.99975586	1402.34020996
3087.85839844	1397.3104248
3084.71582031	1392.68981934
3081.57202148	1389.44384766
3078.42700195	1387.12341309
3075.27905273	1384.65979004
3072.1315918	1382.02709961
3068.98266602	1377.10266113
3065.83105469	1372.56347656
3062.67797852	1367.84338379
3059.52392578	1361.89306641
3056.36987305	1356.72009277
3053.21166992	1351.79675293
3050.05371094	1347.15698242
3046.89453125	1344.15356445
3043.73413086	1341.23376465
3040.57080078	1338.65307617
3037.40771484	1337.18310547
3034.24194336	1334.29345703
3031.07470703	1333.06713867
3027.90649414	1332.43664551
3024.73681641	1332.23364258
3021.56591797	1332.62963867
3018.39355469	1333.14282227
3015.21875	1333.65026855
3012.04394531	1333.40673828
3008.86645508	1333.12316895
3005.68896484	1331.81640625
3002.5090332	1331.56628418
2999.32763672	1331.26989746
2996.14477539	1331.63342285
2992.9609375	1334.24365234
2989.77416992	1337.10327148
2986.58764648	1339.70361328
2983.39819336	1343.69311523
2980.20922852	1346.25708008
2977.01733398	1347.67004395
2973.82421875	1350.79650879
2970.62963867	1353.74682617
2967.43383789	1356.29980469
2964.23681641	1361.01660156
2961.03833008	1365.21691895
2957.83886719	1370.7199707
2954.63623047	1378.21655273
2951.43408203	1388.34655762
2948.22900391	1399.44958496
2945.02270508	1411.28662109
2941.81494141	1420.91650391
2938.60595703	1425.66003418
2935.39575195	1425.95019531
2932.18408203	1422.91308594
2928.96972656	1418.59387207
2925.75561523	1411.69677734
2922.53857422	1404.61962891
2919.32177734	1396.7935791
2916.10229492	1390.01623535
2912.88134766	1383.43615723
2909.65917969	1378.41687012
2906.43554688	1373.90979004
2903.20922852	1371.61328125
2899.9831543	1368.80700684
2896.75561523	1367.25341797
2893.52539063	1364.97741699
2890.29370117	1364.68371582
2887.06225586	1364.76647949
2883.828125	1365.6307373
2880.5925293	1366.88989258
2877.35546875	1366.08972168
2874.11572266	1363.01342773
2870.8762207	1358.45043945
2867.63549805	1351.91650391
2864.3918457	1348.81665039
2861.14672852	1346.36010742
2857.90185547	1346.2767334
2854.65429688	1345.03369141
2851.40527344	1338.06652832
2848.1550293	1325.73657227
2844.90332031	1309.13354492
2841.64868164	1295.29614258
2838.39453125	1284.7767334
2835.13720703	1278.14978027
2831.88037109	1273.046875
2828.62036133	1269.09692383
2825.359375	1266.24023438
2822.09667969	1263.89660645
2818.83300781	1263.09057617
2815.56787109	1261.57995605
2812.29980469	1260.83337402
2809.03173828	1260.76977539
2805.76269531	1259.88623047
2802.49047852	1259.55334473
2799.21728516	1259.20336914
2795.94238281	1258.5333252
2792.66625977	1258.41296387
2789.38891602	1257.47644043
2786.11010742	1257.73364258
2782.83007813	1257.29003906
2779.54858398	1257.62023926
2776.26416016	1257.61999512
2772.97998047	1257.49035645
2769.69287109	1257.65979004
2766.40454102	1258.73632813
2763.11474609	1257.79333496
2759.82348633	1258.88684082
2756.53100586	1258.98950195
2753.23730469	1259.43310547
2749.94042969	1259.85656738
2746.64379883	1260.75024414
2743.34448242	1260.82666016
2740.04516602	1261.09997559
2736.74291992	1261.21337891
2733.43945313	1261.95288086
2730.13452148	1261.85656738
2726.82836914	1261.93334961
2723.52075195	1261.69018555
2720.21020508	1260.77001953
2716.89990234	1259.796875
2713.58642578	1258.90319824
2710.2734375	1258.37670898
2706.95751953	1257.26367188
2703.64013672	1256.98693848
2700.32128906	1256.19995117
2697.0012207	1255.74975586
2693.6796875	1255.71362305
2690.35668945	1256.19604492
2687.03100586	1255.95324707
2683.70532227	1255.52355957
2680.37670898	1255.82348633
2677.046875	1255.87683105
2673.71704102	1255.7833252
2670.38452148	1256.12268066
2667.05029297	1255.80065918
2663.71484375	1256.0871582
2660.37646484	1255.82946777
2657.03833008	1255.88635254
2653.69702148	1256.17016602
2650.35620117	1255.91064453
2647.01220703	1255.97290039
2643.66674805	1255.86669922
2640.32177734	1255.5670166
2636.97363281	1255.43383789
2633.62255859	1255.55651855
2630.27148438	1255.87988281
2626.91943359	1255.59692383
2623.56567383	1255.68017578
2620.20898438	1255.55358887
2616.85083008	1256.01342773
2613.49316406	1255.51342773
2610.13232422	1256.20617676
2606.77001953	1255.86645508
2603.40649414	1256.28662109
2600.04125977	1256.20336914
2596.67333984	1255.88989258
2593.30541992	1256.05004883
2589.93457031	1256.47680664
2586.56396484	1255.72631836
2583.19042969	1256.58679199
2579.81542969	1255.93359375
2576.44042969	1256.24682617
2573.06274414	1256.18969727
2569.68188477	1255.65014648
2566.30102539	1255.79968262
2562.91894531	1255.31665039
2559.53393555	1255.31640625
2556.14892578	1254.83349609
2552.76098633	1254.55651855
2549.37182617	1254.5703125
2545.98266602	1255.71972656
2542.59033203	1255.47973633
2539.19677734	1255.1965332
2535.80029297	1239.72302246
2532.40380859	1257.64624023
2529.00610352	1257.98583984
2525.60522461	1259.05969238
2522.2043457	1258.5567627
2518.80078125	1258.45629883
2515.39550781	1257.55053711
2511.98901367	1257.38623047
2508.58105469	1256.9362793
2505.17163086	1257.53308105
2501.76074219	1256.95056152
2498.34838867	1256.49023438
2494.93310547	1256.78979492
2491.51806641	1256.66943359
2488.09985352	1255.97021484
2484.68017578	1256.49316406
2481.2590332	1256.66992188
2477.83666992	1256.38012695
2474.41259766	1256.36682129
2470.98730469	1256.57336426
2467.56054688	1256.76037598
2464.13232422	1257.18725586
2460.70092773	1256.91662598
2457.26831055	1256.45678711
2453.83569336	1256.99365234
2450.39990234	1256.68017578
2446.96289063	1256.52648926
2443.52441406	1256.84997559
2440.08447266	1256.36303711
2436.64306641	1256.38671875
2433.19848633	1256.79296875
2429.75415039	1257.17016602
2426.30664063	1257.98278809
2422.85961914	1257.31005859
2419.40917969	1257.10021973
2415.95751953	1257.6003418
2412.50415039	1258.0300293
2409.04956055	1258.38671875
2405.59350586	1258.57653809
2402.13574219	1258.82702637
2398.67675781	1259.12670898
2395.21459961	1259.51013184
2391.75097656	1259.21044922
2388.28759766	1258.78308105
2384.82104492	1259.12011719
2381.35302734	1258.33666992
2377.88354492	1258.01342773
2374.41259766	1257.81652832
2370.94018555	1257.90319824
2367.46630859	1257.64685059
2363.98925781	1257.19616699
2360.51245117	1257.68664551
2357.0324707	1257.52355957
2353.55102539	1257.78369141
2350.06982422	1257.87683105
2346.58544922	1258
2343.09960938	1258.49035645
2339.61230469	1258.60693359
2336.12182617	1258.79724121
2332.6315918	1258.53271484
2329.13989258	1258.41333008
2325.64501953	1257.48327637
2322.1484375	1257.98364258
2318.65234375	1257.73632813
2315.15307617	1257.66015625
2311.65209961	1257.76330566
2308.14990234	1257.49035645
2304.64599609	1257.85632324
2301.140625	1257.62670898
2297.63232422	1257.72363281
2294.12402344	1257.33996582
2290.61254883	1257.38000488
2287.10131836	1257.5065918
2283.58691406	1257.54296875
2280.07080078	1257.70629883
2276.5534668	1257.81005859
2273.03466797	1258.41015625
2269.51416016	1258.46679688
2265.99047852	1258.18286133
2262.46704102	1257.60375977
2258.94213867	1257.84619141
2255.4140625	1257.35668945
2251.88452148	1256.9230957
2248.35327148	1256.97338867
2244.82250977	1257.66967773
2241.28833008	1257.25292969
2237.75268555	1257.66003418
2234.21386719	1257.21044922
2230.67529297	1257.22692871
2227.13500977	1257.18066406
2223.59155273	1257.3302002
2220.04833984	1257.52661133
2216.50195313	1257.17651367
2212.95410156	1257.31628418
2209.40478516	1257.5435791
2205.85375977	1257.30358887
2202.30126953	1257.9395752
2198.74731445	1257.0769043
2195.19018555	1257.35668945
2191.63305664	1258.03308105
2188.07446289	1258.26989746
2184.51269531	1258.16662598
2180.94946289	1259.11645508
2177.38452148	1259.02038574
2173.81835938	1259.51025391
2170.25024414	1259.13671875
2166.6809082	1259.23327637
2163.10986328	1257.91357422
2159.53759766	1257.87280273
2155.96166992	1257.67297363
2152.38623047	1257.97998047
2148.80737305	1257.96337891
2145.22705078	1257.67687988
2141.64697266	1257.94995117
2138.06347656	1257.56005859
2134.47851563	1257.46972656
2130.89208984	1257.20983887
2127.30224609	1257.19995117
2123.71264648	1256.81311035
2120.12158203	1256.39013672
2116.52734375	1256.66015625
2112.93139648	1257.16687012
2109.33544922	1256.72351074
2105.73657227	1256.47973633
2102.13598633	1256.97961426
2098.53369141	1256.59326172
2094.93017578	1256.83728027
2091.32324219	1256.97338867
2087.71630859	1257.28662109
2084.10791016	1256.99328613
2080.49633789	1256.70983887
2076.88305664	1256.28039551
2073.27001953	1256.31311035
2069.65380859	1257.03381348
2066.03588867	1256.49035645
2062.41650391	1256.84008789
2058.79541016	1256.46630859
2055.17285156	1256.70336914
2051.54711914	1256.72412109
2047.92138672	1256.38317871
2044.2923584	1256.45068359
2040.66345215	1256.39624023
2037.03137207	1256.7130127
2033.39758301	1256.15979004
2029.7623291	1255.63330078
2026.12548828	1255.99963379
2022.48706055	1255.75048828
2018.8470459	1256.0637207
2015.20361328	1256.07006836
2011.5604248	1256.10668945
2007.91394043	1255.42675781
2004.26757813	1256.04003906
2000.61791992	1255.71337891
1996.9666748	1256.0098877
1993.31384277	1256.15026855
1989.65942383	1256.10668945
1986.00341797	1256.12390137
1982.3458252	1256.14978027
1978.68493652	1256.14599609
1975.02416992	1255.77648926
1971.35998535	1255.41650391
1967.69604492	1255.57006836
1964.02868652	1255.5670166
1960.35986328	1255.14953613
1956.68933105	1255.35974121
1953.01721191	1254.87023926
1949.34350586	1254.56640625
1945.66821289	1254.3326416
1941.99121094	1254.45690918
1938.31103516	1254.35998535
1934.63085938	1253.92333984
1930.9473877	1253.43017578
1927.2623291	1253.85668945
1923.57739258	1252.89025879
1919.88903809	1253.02978516
1916.19921875	1252.18005371
1912.50769043	1252.31359863
1908.81274414	1251.7635498
1905.11804199	1251.62719727
1901.42163086	1251.68359375
1897.72192383	1250.86352539
1894.02050781	1250.87316895
1890.31933594	1250.92346191
1886.61474609	1250.87036133
1882.90844727	1250.06616211
1879.20056152	1250.59277344
1875.49108887	1250.11340332
1871.7800293	1250.46337891
1868.06726074	1250.74682617
1864.35119629	1250.48620605
1860.63525391	1250.21057129
1856.91577148	1250.7364502
1853.19482422	1250.80310059
1849.47387695	1250.59020996
1845.74963379	1250.84313965
1842.02368164	1250.90686035
1838.29614258	1251.15673828
1834.5670166	1251.44287109
1830.83435059	1251.56030273
1827.10192871	1251.28625488
1823.36608887	1251.76965332
1819.63024902	1251.29956055
1815.89111328	1251.8996582
1812.15026855	1251.74365234
1808.4095459	1251.69287109
1804.66552734	1251.88012695
1800.91967773	1252.00683594
1797.17053223	1251.90661621
1793.42150879	1252.11657715
1789.67077637	1252.57299805
1785.91662598	1252.14660645
1782.16259766	1252.59033203
1778.40515137	1253.03308105
1774.64770508	1253.2166748
1770.88696289	1253.68688965
1767.12451172	1253.76977539
1763.36047363	1254.22363281
1759.59460449	1254.60620117
1755.82714844	1255.41638184
1752.05627441	1255.95922852
1748.28552246	1256.03637695
1744.51135254	1257.77026367
1740.73718262	1256.5567627
1736.9597168	1256.65002441
1733.18041992	1258.09680176
1729.39953613	1257.78015137
1725.61694336	1259.2265625
1721.8326416	1260.46972656
1718.04675293	1260.6763916
1714.25915527	1261.41650391
1710.46984863	1262.46643066
1706.67712402	1263.87683105
1702.88269043	1265.40039063
1699.08825684	1267.55712891
1695.29052734	1270.06994629
1691.4909668	1273.11022949
1687.68981934	1276.09338379
1683.88696289	1278.81018066
1680.08227539	1282.14648438
1676.27612305	1284.71313477
1672.46813965	1286.91674805
1668.65661621	1288.20288086
1664.84533691	1288.71618652
1661.03051758	1287.09338379
1657.21398926	1284.66345215
1653.39575195	1281.47351074
1649.57751465	1278.28344727
1645.75598145	1276.30358887
1641.93261719	1274.81298828
1638.10571289	1272.97973633
1634.27893066	1271.89624023
1630.45056152	1271.12365723
1626.61853027	1270.4798584
1622.78662109	1270.40661621
1618.95129395	1269.2869873
1615.11413574	1268.71679688
1611.27539063	1268.27050781
1607.43481445	1267.38000488
1603.5925293	1266.03686523
1599.74853516	1265.31994629
1595.90283203	1265.38012695
1592.05541992	1264.61303711
1588.20458984	1263.61035156
1584.3536377	1263.54980469
1580.49926758	1263.40649414
1576.64318848	1262.38671875
1572.78710938	1261.82995605
1568.9276123	1261.45983887
1565.06628418	1260.65966797
1561.20324707	1260.11657715
1557.33666992	1259.52648926
1553.47009277	1259.19702148
1549.60192871	1258.20593262
1545.73010254	1258.00061035
1541.85839844	1257.25671387
1537.9831543	1256.82971191
1534.1060791	1257.26965332
1530.22924805	1256.32678223
1526.34875488	1256.32629395
1522.46643066	1256.41662598
1518.58068848	1255.84350586
1514.69494629	1256.67004395
1510.80749512	1256.9432373
1506.91638184	1257.14624023
1503.02539063	1257.47961426
1499.13085938	1258.34375
1495.2364502	1251.30993652
1491.33837891	1260.26660156
1487.43847656	1261.06677246
1483.5369873	1261.21325684
1479.63354492	1261.84057617
1475.72851563	1262.76977539
1471.82165527	1264.33666992
1467.91113281	1265.47009277
1464.00073242	1266.40979004
1460.08679199	1266.90344238
1456.17285156	1267.05310059
1452.25537109	1267.16967773
1448.33605957	1266.55371094
1444.41503906	1265.17321777
1440.4921875	1263.61352539
1436.56750488	1262.59313965
1432.64111328	1261.30712891
1428.7130127	1260.63671875
1424.78125	1260.51306152
1420.8494873	1261.18322754
1416.9140625	1261.73022461
1412.97888184	1261.51635742
1409.03991699	1261.86303711
1405.09924316	1261.97998047
1401.15673828	1261.9564209
1397.21252441	1261.703125
1393.26635742	1261.08996582
1389.31860352	1261.17382813
1385.36706543	1261.01660156
1381.41564941	1261.67297363
1377.46240234	1261.57629395
1373.50549316	1262.11975098
1369.546875	1261.40014648
1365.58630371	1262.81689453
1361.62597656	1263.05322266
1357.66186523	1263.41369629
1353.69592285	1264.61657715
1349.72827148	1265.70690918
1345.75695801	1265.71984863
1341.78564453	1266.62988281
1337.8125	1266.83984375
1333.83581543	1266.93591309
1329.85717773	1267.97302246
1325.87866211	1268.84985352
1321.8963623	1268.99328613
1317.91235352	1269.44995117
1313.92651367	1269.95019531
1309.93884277	1270.19702148
1305.94934082	1269.79016113
1301.95812988	1269.09973145
1297.96313477	1268.32678223
1293.96813965	1267.61999512
1289.96948242	1267.16369629
1285.9708252	1267.15307617
1281.96862793	1268.99389648
1277.96447754	1269.08654785
1273.95849609	1269.63012695
1269.95068359	1270.72668457
1265.94104004	1271.13977051
1261.92956543	1271.10266113
1257.91625977	1271.42663574
1253.90112305	1272.09619141
1249.88232422	1271.30651855
1245.86340332	1271.48986816
1241.84094238	1271.44641113
1237.81652832	1270.4765625
1233.79223633	1269.20983887
1229.76416016	1268.71679688
1225.73413086	1268.31738281
1221.70239258	1268.27661133
1217.66687012	1268.73974609
1213.63146973	1268.9597168
1209.59411621	1268.33325195
1205.55297852	1266.24987793
1201.51196289	1264.44030762
1197.46716309	1263.81945801
1193.42248535	1263.74316406
1189.37390137	1264.1262207
1185.32348633	1264.55004883
1181.2713623	1264.45690918
1177.21716309	1264.69677734
1173.16125488	1265.62329102
1169.1015625	1265.81005859
1165.04174805	1265.71679688
1160.98022461	1264.93322754
1156.91491699	1265.53662109
1152.84765625	1265.04968262
1148.78051758	1265.83984375
1144.70947266	1266.98046875
1140.63659668	1269.37329102
1136.56188965	1271.08044434
1132.48522949	1271.71704102
1128.40673828	1272.70678711
1124.32641602	1273.22363281
1120.2421875	1273.43334961
1116.15808105	1273.83349609
1112.07019043	1275.25024414
1107.98217773	1278.11975098
1103.89050293	1280.05029297
1099.796875	1279.95410156
1095.70129395	1279.31640625
1091.60388184	1278.44995117
1087.50463867	1278.65039063
1083.40344238	1278.62304688
1079.30029297	1279.23278809
1075.1953125	1279.3470459
1071.08642578	1279.58007813
1066.97766113	1279.49279785
1062.86499023	1280.24987793
1058.75036621	1281.03356934
1054.63586426	1281.89416504
1050.51745605	1284.02722168
1046.3972168	1284.62634277
1042.27502441	1284.84350586
1038.15087891	1285.39660645
1034.02490234	1286.58996582
1029.89501953	1286.59985352
1025.76513672	1287.63684082
1021.63140869	1290.40649414
1017.4977417	1292.52990723
1013.36016846	1294.59985352
1009.22064209	1296.96679688
1005.08117676	1296.84655762
1000.93780518	1295.41674805
996.792541504	1293.54602051
992.643432617	1292.42651367
988.494262695	1292.54370117
984.343200684	1293.90673828
980.190185547	1296.23657227
976.033325195	1298.69335938
971.876403809	1300.66333008
967.715637207	1301.37011719
963.55291748	1300.99304199
959.388305664	1302.16320801
955.223632813	1303.62316895
951.055053711	1304.43347168
946.882629395	1306.00634766
942.710205078	1306.80310059
938.535766602	1307
934.359436035	1307.11010742
930.179199219	1306.9465332
925.998962402	1306.0670166
921.814758301	1305.24035645
917.628662109	1306.23364258
913.442504883	1307.70654297
909.252441406	1307.32006836
905.060424805	1307.78015137
900.866455078	1306.99035645
896.670532227	1304.8338623
892.47064209	1305.9666748
888.270751953	1307.44641113
884.068908691	1307.68005371
879.86315918	1306.84362793
875.657348633	1307.45959473
871.447631836	1308.41308594
867.235900879	1309.6730957
863.022216797	1308.95324707
858.806518555	1308.40966797
854.588867188	1311.22363281
850.36920166	1308.36682129
846.147583008	1308.11962891
841.92401123	1307.67944336
837.698364258	1306.28356934
833.468811035	1304.97692871
829.239257813	1305.13977051
825.00567627	1305.20996094
820.770141602	1303.44604492
816.532592773	1301.81652832
812.295043945	1301.94775391
808.053527832	1303.39990234
803.809997559	1304.78320313
799.5625	1305.09338379
795.314941406	1305.69665527
791.065368652	1304.0098877
786.811828613	1303.89306641
782.558288574	1302.78356934
778.300720215	1302.78308105
774.043151855	1301.95385742
769.781555176	1301.07006836
765.517944336	1301.47705078
761.252319336	1300.97668457
756.984741211	1301.31005859
752.715087891	1301.44042969
748.443359375	1303.25622559
744.169677734	1303.50317383
739.891967773	1301.63659668
735.614196777	1301.01965332
731.332458496	1301.61682129
727.05065918	1302.01000977
722.764831543	1300.16015625
718.476928711	1300.02026367
714.187072754	1301.24658203
709.895141602	1300.3729248
705.601135254	1299.90356445
701.305114746	1301.2298584
697.007080078	1301.16992188
692.706970215	1299.83325195
688.402832031	1299.72668457
684.098632813	1300.83972168
679.790405273	1302.38305664
675.482116699	1302.38684082
671.169799805	1301.1697998
666.855407715	1299.11962891
662.53894043	1299.76342773
658.220458984	1301.33666992
653.899902344	1302.77954102
649.577270508	1302.38671875
645.252624512	1304.53027344
640.92388916	1305.90991211
636.595092773	1307.30969238
632.264221191	1306.02636719
627.929260254	1304.68029785
623.592224121	1303.44702148
619.255187988	1303.34973145
614.914001465	1304.08703613
610.570800781	1303.1965332
606.225463867	1303.22045898
601.878112793	1305.95336914
597.528625488	1307.38037109
593.175048828	1307.96337891
588.821411133	1307.09375
584.465698242	1305.3692627
580.105895996	1307.17004395
575.744018555	1307.06018066
571.382019043	1308.95300293
567.015930176	1310.85693359
562.647766113	1313.78979492
558.27746582	1314.74267578
553.905151367	1314.7232666
549.530639648	1316.98022461
545.15411377	1321.82336426
540.77545166	1326.7434082
536.39263916	1330.26318359
532.009765625	1335.25671387
527.622741699	1343.08959961
523.235656738	1351.72045898
518.844421387	1360.58984375
514.45111084	1368.59350586
510.055664063	1377.44348145
505.658111572	1384.39306641
501.258422852	1390.65661621
496.856628418	1397.28369141
492.452697754	1402.82287598
488.046691895	1401.85705566
483.636474609	1400.37683105
479.226196289	1399.5300293
474.811737061	1400.50683594
470.397216797	1396.74023438
465.978485107	1389.17370605
461.557647705	1385.02978516
457.134674072	1384.15625
452.711608887	1381.12963867
448.282318115	1373.72998047
443.852935791	1368.79296875
439.421417236	1364.2434082
434.987762451	1360.24401855
430.551940918	1357.74682617
426.111938477	1354.58996582
421.671844482	1353.60021973
417.227539063	1353.26989746
412.781097412	1356.52001953
408.332489014	1358.97314453
403.883789063	1360.9197998
399.430877686	1363.90380859
394.975799561	1364.12976074
390.518585205	1361.703125
386.057128906	1361.14355469
381.595581055	1363.12329102
377.131866455	1361.6730957
372.663909912	1362.18322754
368.195861816	1365.93029785
363.723571777	1366.67004395
359.24911499	1365.10302734
354.77456665	1365.16003418
350.295776367	1366.65344238
345.814788818	1368.19348145
341.331634521	1371.95324707
336.846282959	1375.0201416
332.358795166	1379.14990234
327.867004395	1382.68994141
323.37512207	1384.17321777
318.88104248	1386.1661377
314.382720947	1387.13671875
309.882171631	1388.43652344
305.381530762	1386.99987793
300.876617432	1387.81311035
296.369506836	1390.4732666
291.860198975	1392.91992188
287.348693848	1399.46679688
282.834991455	1410.97692871
278.319061279	1423.40991211
273.800964355	1428.93652344
269.278533936	1424.42651367
264.756011963	1417.74975586
260.229187012	1419.33703613
255.70223999	1419.8001709
251.170974731	1419.00634766
246.639602661	1421.28308105
242.103912354	1417.7232666
237.566009521	1427.85668945
233.025878906	1437.53369141
228.483535767	1454.83630371
223.938964844	1457.71350098
219.390060425	1460.98327637
214.841033936	1454.93994141
210.289779663	1472.42993164
205.734191895	1475.53967285
201.178466797	1491.22363281
196.618408203	1497.57348633
192.056106567	1506.32006836
187.493682861	1520.09326172
182.9269104	1529.49328613
178.357894897	1537.53991699
