# Supplementary material for: Correlative Brillouin and Raman spectroscopy data acquired on single cells
Source: Data Brief. 2020 Feb 5;29:105223. doi: 10.1016/j.dib.2020.105223 (PMC7026319; doi:10.1016/j.dib.2020.105223)
Supplement: Multimedia component 1 [file mmc1.zip › Data/Raman_X/13um.txt]

3847.83642578	1201.09643555
3845.03149414	1222.14343262
3842.22558594	1220.82995605
3839.41845703	1221.91955566
3836.60913086	1221.61328125
3833.80004883	1222.01330566
3830.98852539	1221.54943848
3828.17578125	1221.49304199
3825.36230469	1222.62390137
3822.54736328	1223.25317383
3819.73168945	1223.72338867
3816.91479492	1224.27307129
3814.09570313	1223.71606445
3811.27661133	1223.84997559
3808.45532227	1223.51647949
3805.6328125	1222.65368652
3802.80932617	1222.7434082
3799.98486328	1221.48669434
3797.15917969	1221.75964355
3794.33251953	1221.80932617
3791.50317383	1222.2166748
3788.67431641	1222.05712891
3785.84326172	1221.94030762
3783.01220703	1222.21337891
3780.17871094	1223.41369629
3777.34423828	1223.80029297
3774.50878906	1223.85021973
3771.6706543	1224.17980957
3768.83300781	1224.85693359
3765.99291992	1224.56713867
3763.15307617	1225.32922363
3760.31079102	1225.62011719
3757.46728516	1226.15307617
3754.62304688	1196.69665527
3751.77734375	1227.62963867
3748.9309082	1226.2833252
3746.08300781	1228.08630371
3743.23291016	1228.7265625
3740.38305664	1229.35949707
3737.53076172	1230.23376465
3734.67749023	1231.27990723
3731.82299805	1232.35998535
3728.9675293	1232.99682617
3726.11083984	1234.39697266
3723.25317383	1234.95568848
3720.39306641	1235.51025391
3717.53320313	1236.31982422
3714.6706543	1237.38330078
3711.80859375	1238.06005859
3708.9440918	1239.91650391
3706.07861328	1241.29284668
3703.21191406	1242.47998047
3700.34277344	1244.01623535
3697.47387695	1246.28015137
3694.60253906	1248.32995605
3691.73144531	1250.89355469
3688.85791016	1253.39660645
3685.9831543	1255.12316895
3683.10742188	1258.96630859
3680.23071289	1261.87280273
3677.3527832	1265.53051758
3674.47363281	1269.11303711
3671.59228516	1273.0567627
3668.7109375	1277.09350586
3665.82714844	1282.62390137
3662.94238281	1286.63989258
3660.05786133	1291.32373047
3657.16943359	1295.3067627
3654.28149414	1299.38012695
3651.39208984	1304.81005859
3648.50195313	1309.81713867
3645.60913086	1315.14990234
3642.71655273	1319.72692871
3639.8215332	1324.17956543
3636.92529297	1328.6463623
3634.02807617	1333.04321289
3631.12963867	1335.64697266
3628.23022461	1339.69287109
3625.32836914	1343.55993652
3622.42651367	1347.23718262
3619.52246094	1351.17956543
3616.6184082	1353.8001709
3613.7121582	1357.95983887
3610.8046875	1361.01000977
3607.89599609	1365.34350586
3604.98608398	1368.99023438
3602.07519531	1373.5769043
3599.16186523	1377.94665527
3596.2487793	1382.79333496
3593.33325195	1387.28039551
3590.41625977	1390.02307129
3587.49853516	1393.94018555
3584.58081055	1397.44311523
3581.65942383	1402.09997559
3578.73803711	1405.52612305
3575.81591797	1409.93359375
3572.89086914	1414.17687988
3569.96630859	1417.18286133
3567.0390625	1420.9498291
3564.11083984	1424.10339355
3561.18139648	1428.56359863
3558.25097656	1431.26000977
3555.31933594	1433.86657715
3552.38647461	1436.73046875
3549.45263672	1441.0637207
3546.51611328	1444.75964355
3543.57861328	1449.36010742
3540.64135742	1453.82006836
3537.70141602	1459.43969727
3534.76049805	1464.76318359
3531.81835938	1470.77368164
3528.875	1476.97692871
3525.92919922	1484.2265625
3522.98364258	1491.61010742
3520.03564453	1498.95654297
3517.08789063	1504.68359375
3514.13745117	1510.8795166
3511.18603516	1516.72717285
3508.23339844	1522.89660645
3505.27954102	1528.87023926
3502.32324219	1535.11999512
3499.3671875	1542.22998047
3496.40991211	1547.36682129
3493.45019531	1554.296875
3490.48925781	1559.43310547
3487.52709961	1565.44689941
3484.56396484	1570.42321777
3481.59960938	1574.63366699
3478.6340332	1577.58984375
3475.66723633	1581.93005371
3472.69799805	1585.62329102
3469.72900391	1591.63354492
3466.75756836	1595.13354492
3463.78491211	1599.85974121
3460.8125	1603.63366699
3457.83740234	1609.34338379
3454.85986328	1616.29992676
3451.88256836	1622.01318359
3448.90405273	1627.5904541
3445.92285156	1630.40991211
3442.94213867	1634.05297852
3439.95874023	1638.61340332
3436.97412109	1641.73657227
3433.98852539	1644.94030762
3431.00170898	1648.77319336
3428.01367188	1650.87316895
3425.02441406	1653.78686523
3422.03271484	1654.68994141
3419.04101563	1656.57006836
3416.04711914	1657.03320313
3413.05175781	1657.40686035
3410.05664063	1656.82983398
3407.05908203	1660.06652832
3404.05883789	1663.08349609
3401.05883789	1664.53649902
3398.05761719	1668.86682129
3395.05541992	1672.23669434
3392.05053711	1676.29980469
3389.04443359	1677.51977539
3386.03710938	1677.33996582
3383.0300293	1675.2635498
3380.02050781	1675.28686523
3377.00830078	1676.00024414
3373.99633789	1671.95324707
3370.9831543	1668.33349609
3367.96728516	1667.75012207
3364.9519043	1667.81689453
3361.93383789	1665.04980469
3358.91430664	1664.11657715
3355.89379883	1666.28015137
3352.87231445	1666.73022461
3349.84936523	1668.97998047
3346.82519531	1669.97998047
3343.79858398	1671.66308594
3340.7722168	1671.83691406
3337.74316406	1669.94628906
3334.71289063	1668.44299316
3331.68286133	1667.14331055
3328.65039063	1661.39025879
3325.61499023	1656.62316895
3322.58007813	1654.11328125
3319.54370117	1653.01342773
3316.50488281	1653.50976563
3313.46630859	1655.40332031
3310.42504883	1655.73388672
3307.3840332	1659.46337891
3304.34057617	1660.40661621
3301.2956543	1658.76379395
3298.24829102	1655.04663086
3295.20092773	1653.12316895
3292.15258789	1651.52648926
3289.1015625	1652.01000977
3286.05053711	1652.46008301
3282.99707031	1653.06994629
3279.94238281	1652.37634277
3276.88647461	1653.35681152
3273.82958984	1653.1496582
3270.77124023	1655.34020996
3267.71166992	1655.54980469
3264.65087891	1654.5098877
3261.58764648	1651.4666748
3258.52294922	1650.44006348
3255.45874023	1649.9564209
3252.39160156	1648.23046875
3249.32348633	1647.36975098
3246.25390625	1648.67700195
3243.18334961	1649.59338379
3240.10986328	1647.65979004
3237.03686523	1650.57006836
3233.96264648	1651.55004883
3230.88549805	1649.08349609
3227.80737305	1646.00341797
3224.72802734	1640.88977051
3221.6472168	1634.62683105
3218.56542969	1629.31018066
3215.48242188	1624.31286621
3212.39794922	1617.61999512
3209.31103516	1615.10681152
3206.22436523	1611.64697266
3203.13476563	1609.80322266
3200.04418945	1602.94677734
3196.95214844	1597.20703125
3193.8605957	1591.31994629
3190.76464844	1586.51965332
3187.66918945	1577.80322266
3184.57226563	1572.75671387
3181.47290039	1565.83691406
3178.37353516	1559.60693359
3175.27148438	1552.57653809
3172.16821289	1544.94665527
3169.06542969	1538.50976563
3165.9597168	1530.42663574
3162.85131836	1521.13708496
3159.74316406	1514.33361816
3156.63378906	1506.64331055
3153.52148438	1500.40661621
3150.40966797	1493.99987793
3147.29516602	1486.47338867
3144.17919922	1479.69702148
3141.06201172	1475.12329102
3137.94384766	1469.59680176
3134.82421875	1463.39001465
3131.70336914	1457.73657227
3128.58129883	1451.68334961
3125.45654297	1445.41027832
3122.33203125	1437.0670166
3119.20458984	1430.90356445
3116.07617188	1424.33642578
3112.94628906	1420.41662598
3109.81542969	1415.94995117
3106.68310547	1410.75012207
3103.54956055	1406.50634766
3100.41308594	1400.71972656
3097.27709961	1395.25292969
3094.13842773	1389.16699219
3090.99975586	1381.09338379
3087.85839844	1376.14355469
3084.71582031	1372.40307617
3081.57202148	1369.8963623
3078.42700195	1367.70983887
3075.27905273	1365.97705078
3072.1315918	1363.66662598
3068.98266602	1358.90673828
3065.83105469	1354.59643555
3062.67797852	1349.50976563
3059.52392578	1344.88354492
3056.36987305	1340.64660645
3053.21166992	1336.23034668
3050.05371094	1331.95324707
3046.89453125	1328.75976563
3043.73413086	1326.39331055
3040.57080078	1323.4934082
3037.40771484	1322.02978516
3034.24194336	1319.87316895
3031.07470703	1318.85021973
3027.90649414	1318.23620605
3024.73681641	1317.7701416
3021.56591797	1317.8236084
3018.39355469	1318.17663574
3015.21875	1318.68286133
3012.04394531	1318.09619141
3008.86645508	1317.27661133
3005.68896484	1317.02307129
3002.5090332	1316.8704834
2999.32763672	1316.75964355
2996.14477539	1317.49328613
2992.9609375	1319.34375
2989.77416992	1322.4128418
2986.58764648	1325.08935547
2983.39819336	1327.58398438
2980.20922852	1329.65026855
2977.01733398	1332.09338379
2973.82421875	1334.30981445
2970.62963867	1336.14282227
2967.43383789	1339.23352051
2964.23681641	1342.95263672
2961.03833008	1345.87634277
2957.83886719	1350.90332031
2954.63623047	1357.02075195
2951.43408203	1365.95324707
2948.22900391	1375.19946289
2945.02270508	1384.57373047
2941.81494141	1390.96350098
2938.60595703	1394.33337402
2935.39575195	1393.57336426
2932.18408203	1390.14978027
2928.96972656	1386.05004883
2925.75561523	1379.16003418
2922.53857422	1372.23657227
2919.32177734	1365.5501709
2916.10229492	1358.74389648
2912.88134766	1353.14660645
2909.65917969	1348.60668945
2906.43554688	1344.57629395
2903.20922852	1342.19995117
2899.9831543	1340.04638672
2896.75561523	1338.05651855
2893.52539063	1337.41345215
2890.29370117	1336.23339844
2887.06225586	1336.8293457
2883.828125	1337.82983398
2880.5925293	1337.46337891
2877.35546875	1336.5168457
2874.11572266	1333.72692871
2870.8762207	1329.11340332
2867.63549805	1322.99707031
2864.3918457	1319.17028809
2861.14672852	1316.62304688
2857.90185547	1315.27319336
2854.65429688	1311.91687012
2851.40527344	1307.03344727
2848.1550293	1297.79968262
2844.90332031	1286.69641113
2841.64868164	1277.11010742
2838.39453125	1269.91369629
2835.13720703	1266.22973633
2831.88037109	1263.15673828
2828.62036133	1260.07373047
2825.359375	1257.96350098
2822.09667969	1256.55993652
2818.83300781	1255.13977051
2815.56787109	1254.88293457
2812.29980469	1254.21691895
2809.03173828	1253.89660645
2805.76269531	1253.77368164
2802.49047852	1253.28955078
2799.21728516	1253.11303711
2795.94238281	1253.05249023
2792.66625977	1252.08630371
2789.38891602	1252.37023926
2786.11010742	1251.93029785
2782.83007813	1251.83691406
2779.54858398	1251.83007813
2776.26416016	1252.05993652
2772.97998047	1252.19641113
2769.69287109	1252.17297363
2766.40454102	1252.42041016
2763.11474609	1252.64318848
2759.82348633	1252.95678711
2756.53100586	1253.43322754
2753.23730469	1253.32348633
2749.94042969	1253.99328613
2746.64379883	1254.3470459
2743.34448242	1254.38964844
2740.04516602	1255.07971191
2736.74291992	1255.24267578
2733.43945313	1255.39306641
2730.13452148	1255.37719727
2726.82836914	1254.62695313
2723.52075195	1254.81677246
2720.21020508	1254.34643555
2716.89990234	1253.23950195
2713.58642578	1252.7199707
2710.2734375	1252.07397461
2706.95751953	1252.00341797
2703.64013672	1250.85339355
2700.32128906	1250.9732666
2697.0012207	1250.53320313
2693.6796875	1250.6105957
2690.35668945	1250.72680664
2687.03100586	1250.7434082
2683.70532227	1250.8302002
2680.37670898	1250.796875
2677.046875	1250.18676758
2673.71704102	1250.86999512
2670.38452148	1250.7902832
2667.05029297	1251.0267334
2663.71484375	1250.80603027
2660.37646484	1250.80322266
2657.03833008	1251.14685059
2653.69702148	1250.79614258
2650.35620117	1250.89025879
2647.01220703	1250.62683105
2643.66674805	1251.30004883
2640.32177734	1251.11022949
2636.97363281	1250.18676758
2633.62255859	1250.02661133
2630.27148438	1250.59362793
2626.91943359	1250.4666748
2623.56567383	1250.41662598
2620.20898438	1251.10644531
2616.85083008	1250.98950195
2613.49316406	1251.28686523
2610.13232422	1251.00378418
2606.77001953	1251.06335449
2603.40649414	1250.91369629
2600.04125977	1251.05322266
2596.67333984	1251.17370605
2593.30541992	1251.2668457
2589.93457031	1251.57995605
2586.56396484	1251.26318359
2583.19042969	1252.08312988
2579.81542969	1251.44042969
2576.44042969	1251.06677246
2573.06274414	1251.29016113
2569.68188477	1251.23657227
2566.30102539	1251.19616699
2562.91894531	1250.5703125
2559.53393555	1250.63330078
2556.14892578	1249.95324707
2552.76098633	1250.11682129
2549.37182617	1250.0736084
2545.98266602	1250.71679688
2542.59033203	1250.7833252
2539.19677734	1251.23583984
2535.80029297	1238.45288086
2532.40380859	1253.4564209
2529.00610352	1253.90307617
2525.60522461	1254.28662109
2522.2043457	1254.10314941
2518.80078125	1253.55371094
2515.39550781	1253.20300293
2511.98901367	1253.3203125
2508.58105469	1252.26318359
2505.17163086	1252.42980957
2501.76074219	1252.55993652
2498.34838867	1252.42333984
2494.93310547	1252.22033691
2491.51806641	1252.34338379
2488.09985352	1252.21337891
2484.68017578	1252.24658203
2481.2590332	1252.03356934
2477.83666992	1251.84350586
2474.41259766	1251.49023438
2470.98730469	1252.0032959
2467.56054688	1252.19616699
2464.13232422	1252.19970703
2460.70092773	1252.52697754
2457.26831055	1252.66320801
2453.83569336	1252.38623047
2450.39990234	1252.62695313
2446.96289063	1252.05322266
2443.52441406	1252.35351563
2440.08447266	1252.23376465
2436.64306641	1252.71032715
2433.19848633	1252.83996582
2429.75415039	1252.37976074
2426.30664063	1252.71704102
2422.85961914	1252.78015137
2419.40917969	1253.06335449
2415.95751953	1253.4934082
2412.50415039	1253.81982422
2409.04956055	1253.45666504
2405.59350586	1254.20288086
2402.13574219	1254.67041016
2398.67675781	1254.5168457
2395.21459961	1254.71630859
2391.75097656	1255.14013672
2388.28759766	1254.23681641
2384.82104492	1254.36657715
2381.35302734	1253.78051758
2377.88354492	1253.64660645
2374.41259766	1253.88964844
2370.94018555	1253.26025391
2367.46630859	1253.12316895
2363.98925781	1253.10998535
2360.51245117	1253.47387695
2357.0324707	1253.41662598
2353.55102539	1253.16601563
2350.06982422	1254.09997559
2346.58544922	1254.11901855
2343.09960938	1254.19689941
2339.61230469	1254.51330566
2336.12182617	1254.3104248
2332.6315918	1254.14941406
2329.13989258	1253.80310059
2325.64501953	1252.70666504
2322.1484375	1253.35668945
2318.65234375	1252.70996094
2315.15307617	1253.36999512
2311.65209961	1253.55004883
2308.14990234	1253.4197998
2304.64599609	1252.96984863
2301.140625	1253.69311523
2297.63232422	1253.24682617
2294.12402344	1253.17980957
2290.61254883	1253.01940918
2287.10131836	1253.5501709
2283.58691406	1253.06347656
2280.07080078	1253.61682129
2276.5534668	1253.60961914
2273.03466797	1253.67651367
2269.51416016	1253.60620117
2265.99047852	1254.06347656
2262.46704102	1253.47692871
2258.94213867	1253.44641113
2255.4140625	1253.08630371
2251.88452148	1253.06347656
2248.35327148	1252.76367188
2244.82250977	1253.24645996
2241.28833008	1253.43041992
2237.75268555	1253.26379395
2234.21386719	1253.47668457
2230.67529297	1252.87280273
2227.13500977	1252.72631836
2223.59155273	1252.86987305
2220.04833984	1253.27636719
2216.50195313	1253.30627441
2212.95410156	1252.91650391
2209.40478516	1253.30285645
2205.85375977	1252.8873291
2202.30126953	1253.35693359
2198.74731445	1253.24645996
2195.19018555	1253.00610352
2191.63305664	1253.37976074
2188.07446289	1253.52026367
2184.51269531	1253.94287109
2180.94946289	1254.73010254
2177.38452148	1254.60949707
2173.81835938	1254.81286621
2170.25024414	1255.17004395
2166.6809082	1254.40649414
2163.10986328	1253.63635254
2159.53759766	1253.5736084
2155.96166992	1253.30041504
2152.38623047	1253.61645508
2148.80737305	1253.45349121
2145.22705078	1253.54370117
2141.64697266	1253.82348633
2138.06347656	1253.96984863
2134.47851563	1253.26367188
2130.89208984	1253.14038086
2127.30224609	1253.13720703
2123.71264648	1252.77453613
2120.12158203	1252.57629395
2116.52734375	1252.55664063
2112.93139648	1252.7277832
2109.33544922	1252.39978027
2105.73657227	1252.83007813
2102.13598633	1252.95019531
2098.53369141	1252.16015625
2094.93017578	1252.50402832
2091.32324219	1252.30651855
2087.71630859	1252.66003418
2084.10791016	1252.55627441
2080.49633789	1252.93676758
2076.88305664	1252.49694824
2073.27001953	1252.24963379
2069.65380859	1252.31262207
2066.03588867	1252.88037109
2062.41650391	1252.52990723
2058.79541016	1251.89367676
2055.17285156	1252.53320313
2051.54711914	1252.41345215
2047.92138672	1252.50317383
2044.2923584	1252.39660645
2040.66345215	1252.23693848
2037.03137207	1252.73413086
2033.39758301	1251.91027832
2029.7623291	1252.11303711
2026.12548828	1251.97021484
2022.48706055	1251.75036621
2018.8470459	1251.86962891
2015.20361328	1252.00634766
2011.5604248	1252.05371094
2007.91394043	1252.31005859
2004.26757813	1251.99316406
2000.61791992	1251.94018555
1996.9666748	1252.01379395
1993.31384277	1251.59313965
1989.65942383	1252.32995605
1986.00341797	1251.74707031
1982.3458252	1252.35986328
1978.68493652	1252.14001465
1975.02416992	1251.9666748
1971.35998535	1251.72375488
1967.69604492	1251.48364258
1964.02868652	1251.58349609
1960.35986328	1251.51013184
1956.68933105	1251.36022949
1953.01721191	1251.37316895
1949.34350586	1250.60693359
1945.66821289	1250.64013672
1941.99121094	1249.97998047
1938.31103516	1250.48291016
1934.63085938	1249.70031738
1930.9473877	1250.02331543
1927.2623291	1249.49694824
1923.57739258	1249.21691895
1919.88903809	1249.49645996
1916.19921875	1248.86694336
1912.50769043	1248.12683105
1908.81274414	1248.11328125
1905.11804199	1248.35986328
1901.42163086	1247.89660645
1897.72192383	1247.49023438
1894.02050781	1247.36706543
1890.31933594	1247.27392578
1886.61474609	1247.89660645
1882.90844727	1246.76062012
1879.20056152	1246.85327148
1875.49108887	1247.02612305
1871.7800293	1246.59667969
1868.06726074	1247.04638672
1864.35119629	1246.85302734
1860.63525391	1246.54650879
1856.91577148	1246.92382813
1853.19482422	1246.73657227
1849.47387695	1246.74621582
1845.74963379	1247.00646973
1842.02368164	1247.2532959
1838.29614258	1247.39343262
1834.5670166	1248.24353027
1830.83435059	1247.64660645
1827.10192871	1248.09313965
1823.36608887	1248.02368164
1819.63024902	1247.83642578
1815.89111328	1247.88024902
1812.15026855	1248.43359375
1808.4095459	1248.41003418
1804.66552734	1248.45385742
1800.91967773	1248.0625
1797.17053223	1248.59338379
1793.42150879	1248.51379395
1789.67077637	1248.5333252
1785.91662598	1248.38293457
1782.16259766	1249.37646484
1778.40515137	1248.76342773
1774.64770508	1249.61401367
1770.88696289	1249.40014648
1767.12451172	1249.77966309
1763.36047363	1250.20678711
1759.59460449	1250.45043945
1755.82714844	1251.36328125
1752.05627441	1251.25671387
1748.28552246	1251.67712402
1744.51135254	1252.25024414
1740.73718262	1252.22338867
1736.9597168	1252.49023438
1733.18041992	1253.56005859
1729.39953613	1253.35949707
1725.61694336	1254.71984863
1721.8326416	1256.05358887
1718.04675293	1256.39013672
1714.25915527	1257.49023438
1710.46984863	1258.33996582
1706.67712402	1259.75012207
1702.88269043	1260.9362793
1699.08825684	1263.05993652
1695.29052734	1264.99694824
1691.4909668	1267.6138916
1687.68981934	1269.58679199
1683.88696289	1272.73327637
1680.08227539	1274.86352539
1676.27612305	1277.19311523
1672.46813965	1279.20947266
1668.65661621	1280.32336426
1664.84533691	1279.70666504
1661.03051758	1279.18334961
1657.21398926	1276.79968262
1653.39575195	1274.05981445
1649.57751465	1272.13659668
1645.75598145	1270.2331543
1641.93261719	1268.88635254
1638.10571289	1267.00366211
1634.27893066	1266.35009766
1630.45056152	1265.56311035
1626.61853027	1265.14355469
1622.78662109	1264.38342285
1618.95129395	1264.06347656
1615.11413574	1263.16015625
1611.27539063	1263.00622559
1607.43481445	1261.35961914
1603.5925293	1260.89331055
1599.74853516	1260.6763916
1595.90283203	1259.93713379
1592.05541992	1260.12316895
1588.20458984	1259.57641602
1584.3536377	1259.40661621
1580.49926758	1258.35693359
1576.64318848	1258.03369141
1572.78710938	1257.78051758
1568.9276123	1256.88635254
1565.06628418	1256.01672363
1561.20324707	1255.65075684
1557.33666992	1255.27355957
1553.47009277	1254.27307129
1549.60192871	1254.12316895
1545.73010254	1253.48974609
1541.85839844	1253.42712402
1537.9831543	1252.81018066
1534.1060791	1253.03015137
1530.22924805	1252.60998535
1526.34875488	1252.43359375
1522.46643066	1252.89294434
1518.58068848	1252.83056641
1514.69494629	1252.70349121
1510.80749512	1253.01330566
1506.91638184	1253.13012695
1503.02539063	1254.38671875
1499.13085938	1255.26293945
1495.2364502	1248.38989258
1491.33837891	1257.21105957
1487.43847656	1257.31054688
1483.5369873	1257.36657715
1479.63354492	1257.55932617
1475.72851563	1258.59375
1471.82165527	1259.26367188
1467.91113281	1259.4831543
1464.00073242	1261.27294922
1460.08679199	1261.43664551
1456.17285156	1261.33666992
1452.25537109	1261.02978516
1448.33605957	1260.02380371
1444.41503906	1259.73352051
1440.4921875	1258.57617188
1436.56750488	1257.80944824
1432.64111328	1256.31994629
1428.7130127	1256.23022461
1424.78125	1256.46691895
1420.8494873	1256.35375977
1416.9140625	1256.86962891
1412.97888184	1257.3404541
1409.03991699	1257.47070313
1405.09924316	1257.84985352
1401.15673828	1258.1628418
1397.21252441	1257.73681641
1393.26635742	1257.48693848
1389.31860352	1257.24987793
1385.36706543	1257.12329102
1381.41564941	1257.36987305
1377.46240234	1257.38330078
1373.50549316	1257.49304199
1369.546875	1257.34008789
1365.58630371	1258.19958496
1361.62597656	1258.703125
1357.66186523	1259.12011719
1353.69592285	1259.70922852
1349.72827148	1261.3104248
1345.75695801	1261.75024414
1341.78564453	1261.8203125
1337.8125	1262.42993164
1333.83581543	1262.60314941
1329.85717773	1262.98327637
1325.87866211	1263.52661133
1321.8963623	1263.77990723
1317.91235352	1264.35351563
1313.92651367	1264.59338379
1309.93884277	1264.30932617
1305.94934082	1264.22363281
1301.95812988	1263.8972168
1297.96313477	1263.35656738
1293.96813965	1262.98693848
1289.96948242	1262.36682129
1285.9708252	1262.60009766
1281.96862793	1262.42663574
1277.96447754	1262.38977051
1273.95849609	1263.83630371
1269.95068359	1264.05310059
1265.94104004	1265.25024414
1261.92956543	1265.90319824
1257.91625977	1266.57055664
1253.90112305	1266.45703125
1249.88232422	1266.94348145
1245.86340332	1266.93347168
1241.84094238	1266.56958008
1237.81652832	1265.07336426
1233.79223633	1264.23657227
1229.76416016	1263.58007813
1225.73413086	1263.28662109
1221.70239258	1262.52990723
1217.66687012	1262.97363281
1213.63146973	1262.19616699
1209.59411621	1262.15612793
1205.55297852	1260.45983887
1201.51196289	1258.87670898
1197.46716309	1258.33349609
1193.42248535	1258.60949707
1189.37390137	1258.92346191
1185.32348633	1259.33349609
1181.2713623	1259.62365723
1177.21716309	1259.88684082
1173.16125488	1260.28674316
1169.1015625	1260.30358887
1165.04174805	1260.09643555
1160.98022461	1260.02966309
1156.91491699	1259.72973633
1152.84765625	1259.68029785
1148.78051758	1261.10693359
1144.70947266	1262.40649414
1140.63659668	1264.00024414
1136.56188965	1264.96630859
1132.48522949	1265.40710449
1128.40673828	1265.56384277
1124.32641602	1266.43994141
1120.2421875	1267.65026855
1116.15808105	1267.47338867
1112.07019043	1269.48669434
1107.98217773	1270.72900391
1103.89050293	1272.60327148
1099.796875	1273.13037109
1095.70129395	1273.1496582
1091.60388184	1272.53308105
1087.50463867	1270.9699707
1083.40344238	1270.83654785
1079.30029297	1270.55004883
1075.1953125	1271.93347168
1071.08642578	1272.6998291
1066.97766113	1272.88085938
1062.86499023	1272.76318359
1058.75036621	1273.29370117
1054.63586426	1275.27001953
1050.51745605	1277.27990723
1046.3972168	1277.99328613
1042.27502441	1278.81335449
1038.15087891	1279.05664063
1034.02490234	1279.17651367
1029.89501953	1280.03027344
1025.76513672	1280.49658203
1021.63140869	1281.9732666
1017.4977417	1284.63684082
1013.36016846	1287.25317383
1009.22064209	1289.109375
1005.08117676	1289.89672852
1000.93780518	1288.70629883
996.792541504	1286.38952637
992.643432617	1285.23974609
988.494262695	1285.19689941
984.343200684	1286.86730957
980.190185547	1288.15344238
976.033325195	1289.4967041
971.876403809	1291.16650391
967.715637207	1291.7298584
963.55291748	1291.38037109
959.388305664	1292.7298584
955.223632813	1294.7734375
951.055053711	1295.5703125
946.882629395	1296.60644531
942.710205078	1297.39379883
938.535766602	1297.53271484
934.359436035	1297.21325684
930.179199219	1297.09008789
925.998962402	1296.05322266
921.814758301	1297.32348633
917.628662109	1299.41052246
913.442504883	1300.31335449
909.252441406	1299.95336914
905.060424805	1298.67358398
900.866455078	1298.30578613
896.670532227	1297.32287598
892.47064209	1298.54052734
888.270751953	1298.98266602
884.068908691	1299.01318359
879.86315918	1298.65307617
875.657348633	1298.67993164
871.447631836	1298.1237793
867.235900879	1298.19995117
863.022216797	1298.85302734
858.806518555	1298.69299316
854.588867188	1297.94018555
850.36920166	1296.37670898
846.147583008	1296.75
841.92401123	1297.17993164
837.698364258	1296.10998535
833.468811035	1294.88586426
829.239257813	1296.40661621
825.00567627	1296.35974121
820.770141602	1295.41650391
816.532592773	1295.11669922
812.295043945	1295.44641113
808.053527832	1296.03686523
803.809997559	1295.95007324
799.5625	1297.30358887
795.314941406	1297.91723633
791.065368652	1295.90686035
786.811828613	1294.97290039
782.558288574	1294.24035645
778.300720215	1294.60693359
774.043151855	1294.37036133
769.781555176	1292.5267334
765.517944336	1291.7331543
761.252319336	1291.67651367
756.984741211	1292.16650391
752.715087891	1292.40002441
748.443359375	1292.00695801
744.169677734	1291.78991699
739.891967773	1291.64685059
735.614196777	1292.44006348
731.332458496	1294.11376953
727.05065918	1293.48974609
722.764831543	1292.07421875
718.476928711	1291.31640625
714.187072754	1292.00292969
709.895141602	1292.03356934
705.601135254	1293.09338379
701.305114746	1295.7401123
697.007080078	1294.5300293
692.706970215	1291.77355957
688.402832031	1289.74353027
684.098632813	1290.02978516
679.790405273	1291.51379395
675.482116699	1291.98974609
671.169799805	1292.19335938
666.855407715	1289.7565918
662.53894043	1291.47717285
658.220458984	1292.80358887
653.899902344	1294.56689453
649.577270508	1295.18286133
645.252624512	1294.35705566
640.92388916	1295.16650391
636.595092773	1297.75634766
632.264221191	1295.8873291
627.929260254	1293.99291992
623.592224121	1293.21325684
619.255187988	1295.23974609
614.914001465	1296.36669922
610.570800781	1296.62646484
606.225463867	1296.6463623
601.878112793	1295.19702148
597.528625488	1295.15661621
593.175048828	1295.64672852
588.821411133	1296.22668457
584.465698242	1296.36340332
580.105895996	1296.80993652
575.744018555	1297.15332031
571.382019043	1297.67321777
567.015930176	1299.45031738
562.647766113	1302.91320801
558.27746582	1305.59985352
553.905151367	1305.06713867
549.530639648	1305.44641113
545.15411377	1308.41015625
540.77545166	1313.44714355
536.39263916	1319.68701172
532.009765625	1323.84338379
527.622741699	1329.89038086
523.235656738	1338.24328613
518.844421387	1347.12646484
514.45111084	1355.15039063
510.055664063	1363.40002441
505.658111572	1369.43676758
501.258422852	1376.7434082
496.856628418	1382.17675781
492.452697754	1385.1505127
488.046691895	1387.61340332
483.636474609	1387.20349121
479.226196289	1383.85339355
474.811737061	1384.37329102
470.397216797	1381.06677246
465.978485107	1375.3762207
461.557647705	1371.03015137
457.134674072	1369.33288574
452.711608887	1365.32336426
448.282318115	1359.28662109
443.852935791	1352.71337891
439.421417236	1348.26672363
434.987762451	1346.20043945
430.551940918	1344.4798584
426.111938477	1341.90332031
421.671844482	1340.5501709
417.227539063	1341.60620117
412.781097412	1342.58349609
408.332489014	1342.32666016
403.883789063	1346.08984375
399.430877686	1348.28356934
394.975799561	1347.87670898
390.518585205	1349.69970703
386.057128906	1349.0637207
381.595581055	1349.91333008
377.131866455	1350.95996094
372.663909912	1349.0032959
368.195861816	1351.27319336
363.723571777	1353.0135498
359.24911499	1352.62988281
354.77456665	1350.82629395
350.295776367	1351.66369629
345.814788818	1354.13061523
341.331634521	1358.13598633
336.846282959	1359.92614746
332.358795166	1364.53356934
327.867004395	1366.76013184
323.37512207	1369.26330566
318.88104248	1369.98352051
314.382720947	1370.4864502
309.882171631	1371.36340332
305.381530762	1372.08349609
300.876617432	1372.70666504
296.369506836	1374.79003906
291.860198975	1375.88317871
287.348693848	1379.33654785
282.834991455	1384.73681641
278.319061279	1389.77026367
273.800964355	1393.70361328
269.278533936	1394.43701172
264.756011963	1399.00683594
260.229187012	1406.74377441
255.70223999	1410.29992676
251.170974731	1414.65661621
246.639602661	1413.08691406
242.103912354	1411.61315918
237.566009521	1411.24658203
233.025878906	1413.47351074
228.483535767	1422.43005371
223.938964844	1425.5567627
219.390060425	1428.00024414
214.841033936	1435.75964355
210.289779663	1440.52624512
205.734191895	1440.43676758
201.178466797	1450.2130127
196.618408203	1457.52661133
192.056106567	1481.56030273
187.493682861	1492.59692383
182.9269104	1509.7668457
178.357894897	1507.2701416
