# Supplementary material for: Correlative Brillouin and Raman spectroscopy data acquired on single cells
Source: Data Brief. 2020 Feb 5;29:105223. doi: 10.1016/j.dib.2020.105223 (PMC7026319; doi:10.1016/j.dib.2020.105223)
Supplement: Multimedia component 1 [file mmc1.zip › Data/Raman_X/15um.txt]

3847.83642578	1201.06640625
3845.03149414	1222.57995605
3842.22558594	1221.40002441
3839.41845703	1222.04638672
3836.60913086	1222.14978027
3833.80004883	1221.98046875
3830.98852539	1221.83666992
3828.17578125	1221.92077637
3825.36230469	1222.77612305
3822.54736328	1223.33691406
3819.73168945	1223.87365723
3816.91479492	1224.53942871
3814.09570313	1224.36315918
3811.27661133	1224.34326172
3808.45532227	1224.17651367
3805.6328125	1223.06311035
3802.80932617	1222.96362305
3799.98486328	1222.34033203
3797.15917969	1222.30297852
3794.33251953	1221.78015137
3791.50317383	1222.21679688
3788.67431641	1222.67614746
3785.84326172	1222.5267334
3783.01220703	1223.01318359
3780.17871094	1223.81982422
3777.34423828	1224.2401123
3774.50878906	1224.60339355
3771.6706543	1224.60632324
3768.83300781	1224.83032227
3765.99291992	1225.18994141
3763.15307617	1225.74987793
3760.31079102	1226.38708496
3757.46728516	1226.71044922
3754.62304688	1197.04394531
3751.77734375	1227.92321777
3748.9309082	1227.07629395
3746.08300781	1228.68310547
3743.23291016	1229.16003418
3740.38305664	1230.02026367
3737.53076172	1231.46276855
3734.67749023	1232.22009277
3731.82299805	1232.9699707
3728.9675293	1233.90026855
3726.11083984	1235.23010254
3723.25317383	1235.53381348
3720.39306641	1236.45703125
3717.53320313	1237.60656738
3714.6706543	1238.8001709
3711.80859375	1239.73986816
3708.9440918	1240.80004883
3706.07861328	1242.17016602
3703.21191406	1243.76037598
3700.34277344	1245.75720215
3697.47387695	1247.30688477
3694.60253906	1250.51000977
3691.73144531	1252.72009277
3688.85791016	1254.76342773
3685.9831543	1257.48303223
3683.10742188	1260.69592285
3680.23071289	1264.13024902
3677.3527832	1268.18994141
3674.47363281	1272.09643555
3671.59228516	1275.90661621
3668.7109375	1280.63317871
3665.82714844	1285.68347168
3662.94238281	1289.41320801
3660.05786133	1294.19995117
3657.16943359	1298.74987793
3654.28149414	1303.72692871
3651.39208984	1308.90319824
3648.50195313	1313.76977539
3645.60913086	1319.7833252
3642.71655273	1324.5333252
3639.8215332	1329.90026855
3636.92529297	1333.82312012
3634.02807617	1338.63659668
3631.12963867	1341.89953613
3628.23022461	1345.0567627
3625.32836914	1349.21289063
3622.42651367	1353.17724609
3619.52246094	1357.02966309
3616.6184082	1360.79016113
3613.7121582	1364.92993164
3610.8046875	1368.1932373
3607.89599609	1372.57348633
3604.98608398	1376.63366699
3602.07519531	1381.08666992
3599.16186523	1386.13647461
3596.2487793	1390.83728027
3593.33325195	1394.74658203
3590.41625977	1398.48022461
3587.49853516	1402.70324707
3584.58081055	1405.76635742
3581.65942383	1410.90686035
3578.73803711	1414.61010742
3575.81591797	1418.61669922
3572.89086914	1422.42651367
3569.96630859	1425.92016602
3567.0390625	1428.98010254
3564.11083984	1433.8269043
3561.18139648	1437.73974609
3558.25097656	1441.44335938
3555.31933594	1444.58361816
3552.38647461	1446.85632324
3549.45263672	1450.86999512
3546.51611328	1455.4901123
3543.57861328	1460.48974609
3540.64135742	1465.42651367
3537.70141602	1470.31311035
3534.76049805	1476.47668457
3531.81835938	1482.29992676
3528.875	1488.86657715
3525.92919922	1496.70678711
3522.98364258	1504.53979492
3520.03564453	1510.78686523
3517.08789063	1517.22692871
3514.13745117	1523.74316406
3511.18603516	1530.68310547
3508.23339844	1536.30664063
3505.27954102	1544.23034668
3502.32324219	1550.53649902
3499.3671875	1555.93688965
3496.40991211	1562.11328125
3493.45019531	1568.47033691
3490.48925781	1574.51025391
3487.52709961	1581.48010254
3484.56396484	1585.87646484
3481.59960938	1590.48999023
3478.6340332	1594.08007813
3475.66723633	1596.7331543
3472.69799805	1601.65344238
3469.72900391	1607.23950195
3466.75756836	1612.57336426
3463.78491211	1617.17700195
3460.8125	1620.55688477
3457.83740234	1627.83996582
3454.85986328	1633.7668457
3451.88256836	1640.43640137
3448.90405273	1645.00695801
3445.92285156	1649.59692383
3442.94213867	1652.5567627
3439.95874023	1656.98669434
3436.97412109	1661.37023926
3433.98852539	1665.58666992
3431.00170898	1667.77685547
3428.01367188	1670.30285645
3425.02441406	1673.68994141
3422.03271484	1674.95349121
3419.04101563	1676.32653809
3416.04711914	1678.15319824
3413.05175781	1677.22338867
3410.05664063	1675.87353516
3407.05908203	1680.96337891
3404.05883789	1683.26672363
3401.05883789	1685.97973633
3398.05761719	1688.53637695
3395.05541992	1690.88989258
3392.05053711	1697.43005371
3389.04443359	1699.09020996
3386.03710938	1699.00671387
3383.0300293	1696.75634766
3380.02050781	1696.20703125
3377.00830078	1695.43005371
3373.99633789	1693.24682617
3370.9831543	1688.91662598
3367.96728516	1689.09338379
3364.9519043	1686.65307617
3361.93383789	1685.90307617
3358.91430664	1685.98291016
3355.89379883	1685.91003418
3352.87231445	1688.02319336
3349.84936523	1688.33007813
3346.82519531	1690.20983887
3343.79858398	1690.96972656
3340.7722168	1691.21325684
3337.74316406	1690.22351074
3334.71289063	1688.39379883
3331.68286133	1685.60668945
3328.65039063	1681.77001953
3325.61499023	1677.30651855
3322.58007813	1672.51965332
3319.54370117	1671.75976563
3316.50488281	1673.32702637
3313.46630859	1675.28662109
3310.42504883	1675.90356445
3307.3840332	1677.94677734
3304.34057617	1679.18359375
3301.2956543	1678.41345215
3298.24829102	1675.01965332
3295.20092773	1672.51013184
3292.15258789	1672.38671875
3289.1015625	1672.48669434
3286.05053711	1672.00720215
3282.99707031	1672.03662109
3279.94238281	1673.33007813
3276.88647461	1673.18652344
3273.82958984	1673.90344238
3270.77124023	1674.2598877
3267.71166992	1674.44995117
3264.65087891	1674.50317383
3261.58764648	1671.13317871
3258.52294922	1670.5267334
3255.45874023	1670.28662109
3252.39160156	1668.52331543
3249.32348633	1667.41357422
3246.25390625	1667.72998047
3243.18334961	1669.31347656
3240.10986328	1667.4564209
3237.03686523	1667.82995605
3233.96264648	1669.85021973
3230.88549805	1668.81994629
3227.80737305	1665.36999512
3224.72802734	1660.26635742
3221.6472168	1655.07666016
3218.56542969	1648.57653809
3215.48242188	1642.31665039
3212.39794922	1636.44665527
3209.31103516	1632.43994141
3206.22436523	1629.52026367
3203.13476563	1627.4967041
3200.04418945	1621.25683594
3196.95214844	1614.60681152
3193.8605957	1609.03662109
3190.76464844	1603.16357422
3187.66918945	1594.88330078
3184.57226563	1588.2232666
3181.47290039	1581.84313965
3178.37353516	1574.80004883
3175.27148438	1567.23327637
3172.16821289	1560.08984375
3169.06542969	1552.81054688
3165.9597168	1544.55651855
3162.85131836	1534.82348633
3159.74316406	1526.6796875
3156.63378906	1519.6965332
3153.52148438	1513.04992676
3150.40966797	1505.65026855
3147.29516602	1498.89343262
3144.17919922	1491.06323242
3141.06201172	1485.94995117
3137.94384766	1480.93664551
3134.82421875	1473.90307617
3131.70336914	1468.12683105
3128.58129883	1461.76989746
3125.45654297	1455.18713379
3122.33203125	1447.10021973
3119.20458984	1440.50280762
3116.07617188	1433.5402832
3112.94628906	1428.90673828
3109.81542969	1424.44055176
3106.68310547	1419.88000488
3103.54956055	1415.10400391
3100.41308594	1409.49328613
3097.27709961	1402.85998535
3094.13842773	1395.94702148
3090.99975586	1388.26660156
3087.85839844	1383.83618164
3084.71582031	1379.23352051
3081.57202148	1376.81323242
3078.42700195	1374.64343262
3075.27905273	1371.63305664
3072.1315918	1369.52026367
3068.98266602	1364.97998047
3065.83105469	1360.15380859
3062.67797852	1355.30322266
3059.52392578	1350.03015137
3056.36987305	1344.60961914
3053.21166992	1340.21704102
3050.05371094	1336.4230957
3046.89453125	1333.22363281
3043.73413086	1330.16320801
3040.57080078	1327.28381348
3037.40771484	1325.70324707
3034.24194336	1323.95007324
3031.07470703	1322.35302734
3027.90649414	1321.16064453
3024.73681641	1319.61328125
3021.56591797	1321.0032959
3018.39355469	1320.86669922
3015.21875	1320.95983887
3012.04394531	1320.42980957
3008.86645508	1320.32348633
3005.68896484	1319.28686523
3002.5090332	1319.88024902
2999.32763672	1319.32983398
2996.14477539	1320.24658203
2992.9609375	1322.11303711
2989.77416992	1324.52661133
2986.58764648	1327.86352539
2983.39819336	1330.08349609
2980.20922852	1332.59973145
2977.01733398	1334.11706543
2973.82421875	1336.21630859
2970.62963867	1338.21252441
2967.43383789	1341.20703125
2964.23681641	1343.55700684
2961.03833008	1347.83618164
2957.83886719	1351.85681152
2954.63623047	1358.6640625
2951.43408203	1367.08996582
2948.22900391	1376.31298828
2945.02270508	1384.83691406
2941.81494141	1390.89697266
2938.60595703	1394.06005859
2935.39575195	1392.68359375
2932.18408203	1389.04711914
2928.96972656	1384.09326172
2925.75561523	1378.04016113
2922.53857422	1371.14294434
2919.32177734	1363.61315918
2916.10229492	1356.59338379
2912.88134766	1351.11315918
2909.65917969	1345.94677734
2906.43554688	1342.42016602
2903.20922852	1339.70703125
2899.9831543	1336.83032227
2896.75561523	1335.58642578
2893.52539063	1334.32006836
2890.29370117	1334.09326172
2887.06225586	1333.8527832
2883.828125	1334.74035645
2880.5925293	1335.72338867
2877.35546875	1334.0300293
2874.11572266	1330.68005371
2870.8762207	1325.27697754
2867.63549805	1319.23327637
2864.3918457	1314.39343262
2861.14672852	1311.61328125
2857.90185547	1309.93701172
2854.65429688	1306.71044922
2851.40527344	1301.73632813
2848.1550293	1292.78649902
2844.90332031	1283.62634277
2841.64868164	1275.39331055
2838.39453125	1269.26647949
2835.13720703	1265.67333984
2831.88037109	1263.45654297
2828.62036133	1260.84985352
2825.359375	1258.45056152
2822.09667969	1257.23010254
2818.83300781	1256.24987793
2815.56787109	1255.90698242
2812.29980469	1254.88317871
2809.03173828	1254.8762207
2805.76269531	1254.26940918
2802.49047852	1253.79370117
2799.21728516	1253.55651855
2795.94238281	1253.36328125
2792.66625977	1253.359375
2789.38891602	1252.54467773
2786.11010742	1253.0234375
2782.83007813	1252.53381348
2779.54858398	1253.34692383
2776.26416016	1252.7265625
2772.97998047	1252.6796875
2769.69287109	1253.40307617
2766.40454102	1253.54675293
2763.11474609	1253.63037109
2759.82348633	1253.86975098
2756.53100586	1254.65661621
2753.23730469	1254.46777344
2749.94042969	1254.78674316
2746.64379883	1255.3795166
2743.34448242	1255.41259766
2740.04516602	1256.05285645
2736.74291992	1255.7734375
2733.43945313	1255.92980957
2730.13452148	1255.93701172
2726.82836914	1256.13671875
2723.52075195	1255.24658203
2720.21020508	1254.9901123
2716.89990234	1253.91296387
2713.58642578	1253.33984375
2710.2734375	1252.74719238
2706.95751953	1252.42272949
2703.64013672	1251.54931641
2700.32128906	1251.50671387
2697.0012207	1251.546875
2693.6796875	1251.34631348
2690.35668945	1251.26318359
2687.03100586	1251.36669922
2683.70532227	1251.27648926
2680.37670898	1252.04711914
2677.046875	1251.30334473
2673.71704102	1251.47351074
2670.38452148	1251.88684082
2667.05029297	1251.28344727
2663.71484375	1252.21655273
2660.37646484	1252
2657.03833008	1252.3338623
2653.69702148	1251.76635742
2650.35620117	1252.13659668
2647.01220703	1251.66650391
2643.66674805	1251.94641113
2640.32177734	1251.90710449
2636.97363281	1251.6463623
2633.62255859	1251.55688477
2630.27148438	1251.60998535
2626.91943359	1251.44311523
2623.56567383	1251.72033691
2620.20898438	1251.80029297
2616.85083008	1251.96313477
2613.49316406	1251.68640137
2610.13232422	1252.04016113
2606.77001953	1252.22363281
2603.40649414	1251.81665039
2600.04125977	1251.87646484
2596.67333984	1252.44689941
2593.30541992	1252.53991699
2589.93457031	1252.53320313
2586.56396484	1252.79016113
2583.19042969	1252.88378906
2579.81542969	1252.30664063
2576.44042969	1252.43322754
2573.06274414	1252.33337402
2569.68188477	1252.0534668
2566.30102539	1251.76977539
2562.91894531	1251.82006836
2559.53393555	1251.4732666
2556.14892578	1251.39001465
2552.76098633	1251.47045898
2549.37182617	1251.44665527
2545.98266602	1252.02026367
2542.59033203	1251.80029297
2539.19677734	1252.65673828
2535.80029297	1239.10339355
2532.40380859	1254.82971191
2529.00610352	1255.24963379
2525.60522461	1255.3236084
2522.2043457	1255.43981934
2518.80078125	1254.58691406
2515.39550781	1254.5670166
2511.98901367	1254.38012695
2508.58105469	1253.44360352
2505.17163086	1253.38659668
2501.76074219	1253.41650391
2498.34838867	1261.76647949
2494.93310547	1256.15698242
2491.51806641	1253.86633301
2488.09985352	1253.72668457
2484.68017578	1253.49328613
2481.2590332	1253.04345703
2477.83666992	1252.92663574
2474.41259766	1253.30358887
2470.98730469	1253.16687012
2467.56054688	1253.63684082
2464.13232422	1253.6060791
2460.70092773	1253.81604004
2457.26831055	1253.55700684
2453.83569336	1253.41003418
2450.39990234	1253.78686523
2446.96289063	1253.30322266
2443.52441406	1253.63317871
2440.08447266	1253.41674805
2436.64306641	1253.41650391
2433.19848633	1253.96313477
2429.75415039	1254.29956055
2426.30664063	1253.89001465
2422.85961914	1253.94921875
2419.40917969	1254.20324707
2415.95751953	1254.53686523
2412.50415039	1255.01342773
2409.04956055	1255.35327148
2405.59350586	1255.76318359
2402.13574219	1255.93005371
2398.67675781	1255.96691895
2395.21459961	1256.08654785
2391.75097656	1256.39672852
2388.28759766	1256.10717773
2384.82104492	1255.59655762
2381.35302734	1255.20336914
2377.88354492	1255.04040527
2374.41259766	1254.79663086
2370.94018555	1254.6229248
2367.46630859	1254.35009766
2363.98925781	1254.71044922
2360.51245117	1254.46618652
2357.0324707	1254.97363281
2353.55102539	1254.92651367
2350.06982422	1254.97717285
2346.58544922	1255.49365234
2343.09960938	1255.61401367
2339.61230469	1255.96337891
2336.12182617	1255.85339355
2332.6315918	1255.50378418
2329.13989258	1254.88049316
2325.64501953	1254.6697998
2322.1484375	1254.94702148
2318.65234375	1253.9239502
2315.15307617	1254.55664063
2311.65209961	1255.09692383
2308.14990234	1254.83972168
2304.64599609	1255.15686035
2301.140625	1254.85754395
2297.63232422	1255.21362305
2294.12402344	1254.78356934
2290.61254883	1254.68981934
2287.10131836	1254.86315918
2283.58691406	1255.10290527
2280.07080078	1254.91943359
2276.5534668	1255.21325684
2273.03466797	1255.47351074
2269.51416016	1255.61669922
2265.99047852	1255.26025391
2262.46704102	1254.66699219
2258.94213867	1255.01647949
2255.4140625	1255.08996582
2251.88452148	1254.32348633
2248.35327148	1254.52697754
2244.82250977	1254.77282715
2241.28833008	1254.49621582
2237.75268555	1254.54296875
2234.21386719	1254.62634277
2230.67529297	1254.48010254
2227.13500977	1254.7097168
2223.59155273	1254.63964844
2220.04833984	1255.42687988
2216.50195313	1254.62963867
2212.95410156	1254.56970215
2209.40478516	1254.43054199
2205.85375977	1254.05334473
2202.30126953	1254.65661621
2198.74731445	1255.1706543
2195.19018555	1254.77380371
2191.63305664	1255.44018555
2188.07446289	1255.16687012
2184.51269531	1255.82055664
2180.94946289	1255.79650879
2177.38452148	1256.13684082
2173.81835938	1256.36669922
2170.25024414	1256.55664063
2166.6809082	1256.23352051
2163.10986328	1254.953125
2159.53759766	1255.58984375
2155.96166992	1255.21337891
2152.38623047	1255.04650879
2148.80737305	1255.28015137
2145.22705078	1255.28637695
2141.64697266	1255.15344238
2138.06347656	1254.72302246
2134.47851563	1254.83703613
2130.89208984	1254.37963867
2127.30224609	1254.37329102
2123.71264648	1254.19348145
2120.12158203	1253.97644043
2116.52734375	1254.14306641
2112.93139648	1254.20983887
2109.33544922	1254.29956055
2105.73657227	1254.12390137
2102.13598633	1253.9395752
2098.53369141	1253.95349121
2094.93017578	1254.21032715
2091.32324219	1253.81311035
2087.71630859	1254.44055176
2084.10791016	1254.63989258
2080.49633789	1253.92956543
2076.88305664	1253.84375
2073.27001953	1254.11682129
2069.65380859	1254.29016113
2066.03588867	1254.05004883
2062.41650391	1254.25317383
2058.79541016	1254.08007813
2055.17285156	1253.67016602
2051.54711914	1253.98999023
2047.92138672	1254.56640625
2044.2923584	1254.31640625
2040.66345215	1253.80639648
2037.03137207	1254.04394531
2033.39758301	1253.51672363
2029.7623291	1253.28015137
2026.12548828	1253.38378906
2022.48706055	1253.64355469
2018.8470459	1252.93640137
2015.20361328	1253.71008301
2011.5604248	1253.50354004
2007.91394043	1253.53393555
2004.26757813	1253.33374023
2000.61791992	1253.56298828
1996.9666748	1253.20324707
1993.31384277	1253.7199707
1989.65942383	1253.61657715
1986.00341797	1253.6427002
1982.3458252	1253.79016113
1978.68493652	1253.85693359
1975.02416992	1253.2833252
1971.35998535	1253.32336426
1967.69604492	1252.95703125
1964.02868652	1253.0760498
1960.35986328	1253.32385254
1956.68933105	1252.34338379
1953.01721191	1252.60705566
1949.34350586	1251.81335449
1945.66821289	1252.05981445
1941.99121094	1251.9708252
1938.31103516	1251.69348145
1934.63085938	1251.83044434
1930.9473877	1251.6640625
1927.2623291	1250.88024902
1923.57739258	1250.76000977
1919.88903809	1250.82324219
1916.19921875	1249.87963867
1912.50769043	1249.84057617
1908.81274414	1249.59960938
1905.11804199	1249.84362793
1901.42163086	1249.35668945
1897.72192383	1249.01611328
1894.02050781	1248.76647949
1890.31933594	1248.55957031
1886.61474609	1248.2800293
1882.90844727	1248.46655273
1879.20056152	1248.01245117
1875.49108887	1247.98010254
1871.7800293	1247.88037109
1868.06726074	1248.19958496
1864.35119629	1248.42321777
1860.63525391	1248.15942383
1856.91577148	1248.32641602
1853.19482422	1248.32995605
1849.47387695	1248.25341797
1845.74963379	1248.32702637
1842.02368164	1248.30688477
1838.29614258	1248.85949707
1834.5670166	1249.17993164
1830.83435059	1249.14331055
1827.10192871	1249.04321289
1823.36608887	1249.82971191
1819.63024902	1249.15979004
1815.89111328	1249.70678711
1812.15026855	1249.3972168
1808.4095459	1249.36315918
1804.66552734	1249.60668945
1800.91967773	1249.5736084
1797.17053223	1249.51647949
1793.42150879	1249.64343262
1789.67077637	1250.00708008
1785.91662598	1249.78015137
1782.16259766	1249.7701416
1778.40515137	1250.43933105
1774.64770508	1250.72021484
1770.88696289	1250.91687012
1767.12451172	1251.19641113
1763.36047363	1251.56335449
1759.59460449	1251.83276367
1755.82714844	1252.31665039
1752.05627441	1252.7467041
1748.28552246	1253.09680176
1744.51135254	1253.41333008
1740.73718262	1253.87683105
1736.9597168	1254.47668457
1733.18041992	1255.21984863
1729.39953613	1255.03393555
1725.61694336	1256.39379883
1721.8326416	1257.95288086
1718.04675293	1258.4362793
1714.25915527	1258.93640137
1710.46984863	1260.95629883
1706.67712402	1261.49645996
1702.88269043	1263.18994141
1699.08825684	1265.3001709
1695.29052734	1267.14025879
1691.4909668	1270.05651855
1687.68981934	1272.23388672
1683.88696289	1274.34326172
1680.08227539	1277.11669922
1676.27612305	1279.13647461
1672.46813965	1280.66015625
1668.65661621	1281.74633789
1664.84533691	1281.59313965
1661.03051758	1280.68640137
1657.21398926	1278.29064941
1653.39575195	1275.39929199
1649.57751465	1273.36975098
1645.75598145	1271.53381348
1641.93261719	1270.3001709
1638.10571289	1269.3104248
1634.27893066	1268.10681152
1630.45056152	1267.59338379
1626.61853027	1266.9362793
1622.78662109	1266.47009277
1618.95129395	1266.24291992
1615.11413574	1265.07995605
1611.27539063	1264.76660156
1607.43481445	1263.54968262
1603.5925293	1262.36328125
1599.74853516	1262.15002441
1595.90283203	1261.74035645
1592.05541992	1262.18017578
1588.20458984	1261.27648926
1584.3536377	1261.17004395
1580.49926758	1260.02355957
1576.64318848	1259.76025391
1572.78710938	1259.23669434
1568.9276123	1258.20324707
1565.06628418	1257.49597168
1561.20324707	1257.49951172
1557.33666992	1256.92370605
1553.47009277	1256.27294922
1549.60192871	1255.21032715
1545.73010254	1255.04016113
1541.85839844	1254.75976563
1537.9831543	1254.64672852
1534.1060791	1254.17333984
1530.22924805	1254.04003906
1526.34875488	1253.61364746
1522.46643066	1254.33959961
1518.58068848	1254.27392578
1514.69494629	1253.79614258
1510.80749512	1254.25671387
1506.91638184	1254.49682617
1503.02539063	1255.98034668
1499.13085938	1256.85998535
1495.2364502	1249.91992188
1491.33837891	1258.7364502
1487.43847656	1258.52368164
1483.5369873	1259.0267334
1479.63354492	1258.38623047
1475.72851563	1259.0637207
1471.82165527	1260.13671875
1467.91113281	1260.70666504
1464.00073242	1261.26013184
1460.08679199	1261.98669434
1456.17285156	1261.73010254
1452.25537109	1261.72631836
1448.33605957	1260.78991699
1444.41503906	1259.86669922
1440.4921875	1258.66369629
1436.56750488	1258.1796875
1432.64111328	1257.29980469
1428.7130127	1257.14660645
1424.78125	1257.50378418
1420.8494873	1258.18005371
1416.9140625	1258.12353516
1412.97888184	1258.74987793
1409.03991699	1258.95019531
1405.09924316	1259.16992188
1401.15673828	1258.72680664
1397.21252441	1258.03039551
1393.26635742	1258.32702637
1389.31860352	1258.4967041
1385.36706543	1258.43017578
1381.41564941	1258.54992676
1377.46240234	1259.00671387
1373.50549316	1259.25695801
1369.546875	1259.13684082
1365.58630371	1259.71630859
1361.62597656	1259.41674805
1357.66186523	1260.7467041
1353.69592285	1261.41650391
1349.72827148	1262.6998291
1345.75695801	1262.65307617
1341.78564453	1263.34301758
1337.8125	1263.7635498
1333.83581543	1264.03637695
1329.85717773	1264.30969238
1325.87866211	1265.13671875
1321.8963623	1265.2767334
1317.91235352	1265.50610352
1313.92651367	1265.15942383
1309.93884277	1264.85070801
1305.94934082	1264.77331543
1301.95812988	1264.41320801
1297.96313477	1263.80358887
1293.96813965	1263.05664063
1289.96948242	1263.21594238
1285.9708252	1262.89672852
1281.96862793	1263.84985352
1277.96447754	1264.55371094
1273.95849609	1265.71984863
1269.95068359	1266.53588867
1265.94104004	1266.19348145
1261.92956543	1267.47692871
1257.91625977	1267.49963379
1253.90112305	1268.67004395
1249.88232422	1268.12072754
1245.86340332	1268.79968262
1241.84094238	1268.87316895
1237.81652832	1267.16687012
1233.79223633	1265.92993164
1229.76416016	1265.50366211
1225.73413086	1265.28027344
1221.70239258	1264.84680176
1217.66687012	1264.68359375
1213.63146973	1264.7598877
1209.59411621	1263.57324219
1205.55297852	1261.99707031
1201.51196289	1260.37683105
1197.46716309	1260.17626953
1193.42248535	1259.66638184
1189.37390137	1259.4967041
1185.32348633	1259.69689941
1181.2713623	1260.35009766
1177.21716309	1260.06018066
1173.16125488	1261.27941895
1169.1015625	1260.88342285
1165.04174805	1261.03662109
1160.98022461	1260.72973633
1156.91491699	1260.82702637
1152.84765625	1261.01965332
1148.78051758	1261.56359863
1144.70947266	1262.47692871
1140.63659668	1263.30664063
1136.56188965	1264.79724121
1132.48522949	1265.09973145
1128.40673828	1266.50341797
1124.32641602	1267.44348145
1120.2421875	1268.33300781
1116.15808105	1269.05664063
1112.07019043	1270.58361816
1107.98217773	1272.18286133
1103.89050293	1273.77661133
1099.796875	1273.20324707
1095.70129395	1273.12683105
1091.60388184	1272.41723633
1087.50463867	1272.49035645
1083.40344238	1273.0201416
1079.30029297	1272.72302246
1075.1953125	1272.72302246
1071.08642578	1272.796875
1066.97766113	1273.41003418
1062.86499023	1273.92321777
1058.75036621	1275.81005859
1054.63586426	1277.74365234
1050.51745605	1278.86669922
1046.3972168	1279.6036377
1042.27502441	1279.32275391
1038.15087891	1279.31994629
1034.02490234	1279.43359375
1029.89501953	1280.81323242
1025.76513672	1282.70349121
1021.63140869	1284.9161377
1017.4977417	1287.7734375
1013.36016846	1289.67004395
1009.22064209	1291.00976563
1005.08117676	1290.40673828
1000.93780518	1288.31005859
996.792541504	1287.00390625
992.643432617	1287.26318359
988.494262695	1287.55627441
984.343200684	1289.07019043
980.190185547	1289.67626953
976.033325195	1290.92297363
971.876403809	1291.75317383
967.715637207	1292.6204834
963.55291748	1293.91333008
959.388305664	1295.59326172
955.223632813	1297.08312988
951.055053711	1296.97338867
946.882629395	1298.0435791
942.710205078	1298.08642578
938.535766602	1297.83007813
934.359436035	1298.71691895
930.179199219	1298.4798584
925.998962402	1298.18664551
921.814758301	1296.92346191
917.628662109	1297.68713379
913.442504883	1298.25305176
909.252441406	1297.73913574
905.060424805	1298.67700195
900.866455078	1299.24621582
896.670532227	1298.64331055
892.47064209	1298.79980469
888.270751953	1298.07971191
884.068908691	1297.41308594
879.86315918	1297.09338379
875.657348633	1298.86328125
871.447631836	1299.98632813
867.235900879	1301.73962402
863.022216797	1299.51379395
858.806518555	1298.93701172
854.588867188	1299.7364502
850.36920166	1300.01647949
846.147583008	1300.53637695
841.92401123	1300.13671875
837.698364258	1298.97314453
833.468811035	1297.54321289
829.239257813	1297.98291016
825.00567627	1298.27600098
820.770141602	1297.29333496
816.532592773	1296.78369141
812.295043945	1296.58654785
808.053527832	1295.93029785
803.809997559	1297.07324219
799.5625	1298.44067383
795.314941406	1299.14367676
791.065368652	1297.67297363
786.811828613	1296.26025391
782.558288574	1295.09265137
778.300720215	1296.04650879
774.043151855	1294.88989258
769.781555176	1293.92675781
765.517944336	1293.20983887
761.252319336	1292.06311035
756.984741211	1292.13000488
752.715087891	1292.6529541
748.443359375	1292.75378418
744.169677734	1292.1730957
739.891967773	1291.32299805
735.614196777	1290.51000977
731.332458496	1291.69641113
727.05065918	1292.33666992
722.764831543	1291.58349609
718.476928711	1291.38708496
714.187072754	1291.37036133
709.895141602	1292.51965332
705.601135254	1291.2598877
701.305114746	1291.94030762
697.007080078	1292.98681641
692.706970215	1291.69995117
688.402832031	1291.02624512
684.098632813	1292.11633301
679.790405273	1293.41345215
675.482116699	1293.34667969
671.169799805	1293.92297363
666.855407715	1293.81323242
662.53894043	1293.48937988
658.220458984	1292.54663086
653.899902344	1293.20019531
649.577270508	1293.73681641
645.252624512	1295.75
640.92388916	1297.00036621
636.595092773	1297.8067627
632.264221191	1296.52319336
627.929260254	1296.22668457
623.592224121	1298.76721191
619.255187988	1298.30334473
614.914001465	1294.84057617
610.570800781	1293.01367188
606.225463867	1294.87683105
601.878112793	1296.40637207
597.528625488	1297.12353516
593.175048828	1296.4095459
588.821411133	1295.70361328
584.465698242	1295.4699707
580.105895996	1296.82299805
575.744018555	1297.91308594
571.382019043	1298.91699219
567.015930176	1299.66674805
562.647766113	1302.00976563
558.27746582	1303.40942383
553.905151367	1303.19995117
549.530639648	1306.42333984
545.15411377	1310.13977051
540.77545166	1315.29675293
536.39263916	1320.08349609
532.009765625	1325.48657227
527.622741699	1333.25964355
523.235656738	1342.21655273
518.844421387	1349.73327637
514.45111084	1358.30688477
510.055664063	1367.03955078
505.658111572	1373.00671387
501.258422852	1378.37341309
496.856628418	1385.24987793
492.452697754	1388.35974121
488.046691895	1389.44030762
483.636474609	1388.37304688
479.226196289	1385.97338867
474.811737061	1384.94628906
470.397216797	1382.03320313
465.978485107	1375.79675293
461.557647705	1371.74975586
457.134674072	1367.57666016
452.711608887	1363.20361328
448.282318115	1357.03344727
443.852935791	1352.32653809
439.421417236	1349.69006348
434.987762451	1346.97338867
430.551940918	1343.84741211
426.111938477	1342.64367676
421.671844482	1341.59692383
417.227539063	1341.60681152
412.781097412	1342.93359375
408.332489014	1345.67651367
403.883789063	1346.88684082
399.430877686	1348.45336914
394.975799561	1349.36303711
390.518585205	1347.96289063
386.057128906	1347.37036133
381.595581055	1347.08691406
377.131866455	1347.90356445
372.663909912	1348.27001953
368.195861816	1349.6439209
363.723571777	1349.03015137
359.24911499	1349.85656738
354.77456665	1350.9934082
350.295776367	1352.09350586
345.814788818	1353.18359375
341.331634521	1355.23681641
336.846282959	1357.46325684
332.358795166	1360.62695313
327.867004395	1364.3470459
323.37512207	1366.69714355
318.88104248	1368.5065918
314.382720947	1369.19335938
309.882171631	1368.81018066
305.381530762	1369.83666992
300.876617432	1371.74304199
296.369506836	1376.40698242
291.860198975	1381.02001953
287.348693848	1387.19042969
282.834991455	1397.09008789
278.319061279	1405.94348145
273.800964355	1402.52026367
269.278533936	1392.0534668
264.756011963	1389.56665039
260.229187012	1393.01708984
255.70223999	1390.7635498
251.170974731	1389.72680664
246.639602661	1388.81323242
242.103912354	1392.38684082
237.566009521	1398.08056641
233.025878906	1408.09277344
228.483535767	1418.96984863
223.938964844	1425.2064209
219.390060425	1425.57995605
214.841033936	1418.40026855
210.289779663	1429.88696289
205.734191895	1447.18347168
201.178466797	1449.88330078
196.618408203	1464.28662109
192.056106567	1474.59033203
187.493682861	1484.43017578
182.9269104	1493.3269043
178.357894897	1494.06311035
