# Supplementary material for: Correlative Brillouin and Raman spectroscopy data acquired on single cells
Source: Data Brief. 2020 Feb 5;29:105223. doi: 10.1016/j.dib.2020.105223 (PMC7026319; doi:10.1016/j.dib.2020.105223)
Supplement: Multimedia component 1 [file mmc1.zip › Data/Raman_X/17um.txt]

3847.83642578	1193.56359863
3845.03149414	1214.62036133
3842.22558594	1213.33972168
3839.41845703	1215.12011719
3836.60913086	1214.59692383
3833.80004883	1214.87963867
3830.98852539	1214.33972168
3828.17578125	1214.61352539
3825.36230469	1214.94995117
3822.54736328	1215.69665527
3819.73168945	1216.47692871
3816.91479492	1217.04370117
3814.09570313	1216.98010254
3811.27661133	1217.06335449
3808.45532227	1216.9831543
3805.6328125	1215.47607422
3802.80932617	1215.84362793
3799.98486328	1214.80700684
3797.15917969	1214.77331543
3794.33251953	1214.67651367
3791.50317383	1214.97631836
3788.67431641	1215.28930664
3785.84326172	1214.86987305
3783.01220703	1215.39990234
3780.17871094	1216.04968262
3777.34423828	1216.65319824
3774.50878906	1216.73999023
3771.6706543	1217.22900391
3768.83300781	1217.43310547
3765.99291992	1217.35974121
3763.15307617	1218.53625488
3760.31079102	1218.43652344
3757.46728516	1218.83349609
3754.62304688	1192.30334473
3751.77734375	1219.76672363
3748.9309082	1219.47290039
3746.08300781	1221.15979004
3743.23291016	1221.35974121
3740.38305664	1222.21655273
3737.53076172	1223.02026367
3734.67749023	1223.77246094
3731.82299805	1224.70996094
3728.9675293	1225.91601563
3726.11083984	1226.4498291
3723.25317383	1227.25036621
3720.39306641	1228.48022461
3717.53320313	1229.63354492
3714.6706543	1230.22338867
3711.80859375	1231.82019043
3708.9440918	1232.89587402
3706.07861328	1234.24682617
3703.21191406	1236.08312988
3700.34277344	1238.12329102
3697.47387695	1240.25695801
3694.60253906	1241.98364258
3691.73144531	1245.23022461
3688.85791016	1246.92700195
3685.9831543	1249.66357422
3683.10742188	1253.29321289
3680.23071289	1257.40344238
3677.3527832	1260.09606934
3674.47363281	1263.72973633
3671.59228516	1267.92016602
3668.7109375	1272.65356445
3665.82714844	1277.40661621
3662.94238281	1281.72680664
3660.05786133	1287.38293457
3657.16943359	1292.41650391
3654.28149414	1296.80285645
3651.39208984	1301.25695801
3648.50195313	1306.75256348
3645.60913086	1312.40979004
3642.71655273	1317.85656738
3639.8215332	1322.23962402
3636.92529297	1327.04394531
3634.02807617	1330.87963867
3631.12963867	1334.36694336
3628.23022461	1338.26025391
3625.32836914	1341.98046875
3622.42651367	1345.67346191
3619.52246094	1349.91662598
3616.6184082	1353.87316895
3613.7121582	1357.05981445
3610.8046875	1360.73986816
3607.89599609	1364.46630859
3604.98608398	1368.81030273
3602.07519531	1373.9934082
3599.16186523	1378.74975586
3596.2487793	1382.91662598
3593.33325195	1386.7767334
3590.41625977	1390.59362793
3587.49853516	1394.08007813
3584.58081055	1397.99023438
3581.65942383	1401.96362305
3578.73803711	1406.28967285
3575.81591797	1411.17700195
3572.89086914	1414.85339355
3569.96630859	1417.6796875
3567.0390625	1421.36328125
3564.11083984	1425.6829834
3561.18139648	1429.4732666
3558.25097656	1432.88293457
3555.31933594	1436.17675781
3552.38647461	1438.48681641
3549.45263672	1443.28369141
3546.51611328	1447.82653809
3543.57861328	1452.22290039
3540.64135742	1457.29003906
3537.70141602	1461.97338867
3534.76049805	1468.52661133
3531.81835938	1473.73339844
3528.875	1480.95336914
3525.92919922	1488.82653809
3522.98364258	1495.25036621
3520.03564453	1503.06652832
3517.08789063	1509.19348145
3514.13745117	1515.64318848
3511.18603516	1521.65332031
3508.23339844	1528.43005371
3505.27954102	1534.75012207
3502.32324219	1541.02026367
3499.3671875	1547.30297852
3496.40991211	1553.42651367
3493.45019531	1559.87036133
3490.48925781	1565.96289063
3487.52709961	1572.04992676
3484.56396484	1578.05004883
3481.59960938	1581.52990723
3478.6340332	1585.81005859
3475.66723633	1589.48986816
3472.69799805	1592.90686035
3469.72900391	1599.1463623
3466.75756836	1603.77685547
3463.78491211	1608.35656738
3460.8125	1612.2565918
3457.83740234	1617.83654785
3454.85986328	1625.27001953
3451.88256836	1632.31713867
3448.90405273	1637.14660645
3445.92285156	1640.77661133
3442.94213867	1644.43017578
3439.95874023	1648.63305664
3436.97412109	1651.67004395
3433.98852539	1655.4765625
3431.00170898	1660.42663574
3428.01367188	1661.9432373
3425.02441406	1663.81689453
3422.03271484	1666.87670898
3419.04101563	1667.42651367
3416.04711914	1668.68005371
3413.05175781	1668.06323242
3410.05664063	1667.83349609
3407.05908203	1671.23986816
3404.05883789	1674.20996094
3401.05883789	1677.82995605
3398.05761719	1680.53662109
3395.05541992	1683.61987305
3392.05053711	1687.73657227
3389.04443359	1690.82971191
3386.03710938	1689.35339355
3383.0300293	1687.95336914
3380.02050781	1686.29321289
3377.00830078	1685.42687988
3373.99633789	1682.42333984
3370.9831543	1680.01037598
3367.96728516	1679.20983887
3364.9519043	1677.52026367
3361.93383789	1677.42004395
3358.91430664	1676.24987793
3355.89379883	1678.17016602
3352.87231445	1677.90661621
3349.84936523	1679.81323242
3346.82519531	1681.23339844
3343.79858398	1681.09960938
3340.7722168	1682.5
3337.74316406	1679.96337891
3334.71289063	1678.88671875
3331.68286133	1676.66052246
3328.65039063	1672.36340332
3325.61499023	1668.44018555
3322.58007813	1663.6237793
3319.54370117	1663.23669434
3316.50488281	1664.07629395
3313.46630859	1664.93701172
3310.42504883	1665.21337891
3307.3840332	1668.37719727
3304.34057617	1669.33984375
3301.2956543	1668.11657715
3298.24829102	1665.54663086
3295.20092773	1662.88000488
3292.15258789	1661.39648438
3289.1015625	1661.59985352
3286.05053711	1663.14990234
3282.99707031	1663.01672363
3279.94238281	1663.05627441
3276.88647461	1663.18371582
3273.82958984	1664.72375488
3270.77124023	1664.04943848
3267.71166992	1665.83666992
3264.65087891	1664.23657227
3261.58764648	1662.9699707
3258.52294922	1661.29296875
3255.45874023	1659.54638672
3252.39160156	1659.33642578
3249.32348633	1658.78356934
3246.25390625	1659.13659668
3243.18334961	1659.96374512
3240.10986328	1659.4197998
3237.03686523	1661.0300293
3233.96264648	1661.58984375
3230.88549805	1660.41723633
3227.80737305	1656.29040527
3224.72802734	1652.18041992
3221.6472168	1645.77319336
3218.56542969	1639.01025391
3215.48242188	1635.14025879
3212.39794922	1627.76318359
3209.31103516	1625.20996094
3206.22436523	1620.63671875
3203.13476563	1620.05981445
3200.04418945	1613.68676758
3196.95214844	1606.32653809
3193.8605957	1600.29345703
3190.76464844	1594.7232666
3187.66918945	1586.78344727
3184.57226563	1580.80712891
3181.47290039	1574.02331543
3178.37353516	1566.67980957
3175.27148438	1559.38317871
3172.16821289	1551.93005371
3169.06542969	1544.54333496
3165.9597168	1535.72338867
3162.85131836	1526.95349121
3159.74316406	1518.66296387
3156.63378906	1511.87011719
3153.52148438	1505.28991699
3150.40966797	1497.43359375
3147.29516602	1490.80712891
3144.17919922	1483.98303223
3141.06201172	1478.15661621
3137.94384766	1472.49328613
3134.82421875	1466.25610352
3131.70336914	1459.34350586
3128.58129883	1453.22277832
3125.45654297	1446.09033203
3122.33203125	1438.25
3119.20458984	1431.70690918
3116.07617188	1424.48352051
3112.94628906	1419.96972656
3109.81542969	1415.01318359
3106.68310547	1410.08032227
3103.54956055	1404.90026855
3100.41308594	1398.52001953
3097.27709961	1392.0567627
3094.13842773	1385.25671387
3090.99975586	1378.38977051
3087.85839844	1372.91040039
3084.71582031	1367.68688965
3081.57202148	1364.53625488
3078.42700195	1362.50354004
3075.27905273	1359.04309082
3072.1315918	1355.89990234
3068.98266602	1351.72338867
3065.83105469	1346.35620117
3062.67797852	1341.89685059
3059.52392578	1336.26281738
3056.36987305	1332.26342773
3053.21166992	1327.31713867
3050.05371094	1324.29296875
3046.89453125	1320.6027832
3043.73413086	1317.66662598
3040.57080078	1315.3203125
3037.40771484	1313.42333984
3034.24194336	1310.82019043
3031.07470703	1308.65332031
3027.90649414	1307.39648438
3024.73681641	1305.68041992
3021.56591797	1305.92626953
3018.39355469	1305.33349609
3015.21875	1303.97338867
3012.04394531	1303.26672363
3008.86645508	1302.88000488
3005.68896484	1301.52331543
3002.5090332	1301.14672852
2999.32763672	1299.38977051
2996.14477539	1298.89685059
2992.9609375	1299.70678711
2989.77416992	1301.03723145
2986.58764648	1302.62329102
2983.39819336	1303.94628906
2980.20922852	1304.61987305
2977.01733398	1305.23986816
2973.82421875	1307.13024902
2970.62963867	1307.43945313
2967.43383789	1309.18322754
2964.23681641	1310.56921387
2961.03833008	1312.69714355
2957.83886719	1315.06628418
2954.63623047	1319.66674805
2951.43408203	1324.14013672
2948.22900391	1329.70666504
2945.02270508	1333.99963379
2941.81494141	1337.9732666
2938.60595703	1338.78686523
2935.39575195	1337.73327637
2932.18408203	1334.79345703
2928.96972656	1331.45690918
2925.75561523	1326.41345215
2922.53857422	1321.68688965
2919.32177734	1316.91955566
2916.10229492	1312.43383789
2912.88134766	1307.53991699
2909.65917969	1304.15332031
2906.43554688	1300.98669434
2903.20922852	1298.65307617
2899.9831543	1296.77661133
2896.75561523	1296.09008789
2893.52539063	1294.75012207
2890.29370117	1294.01000977
2887.06225586	1294.7166748
2883.828125	1294.81726074
2880.5925293	1294.93359375
2877.35546875	1293.53369141
2874.11572266	1291.78369141
2870.8762207	1288.19396973
2867.63549805	1283.99633789
2864.3918457	1279.51672363
2861.14672852	1277.85693359
2857.90185547	1276.17285156
2854.65429688	1274.16345215
2851.40527344	1270.46984863
2848.1550293	1266.22314453
2844.90332031	1261.06018066
2841.64868164	1256.80310059
2838.39453125	1253.40673828
2835.13720703	1250.43981934
2831.88037109	1249.39990234
2828.62036133	1247.38000488
2825.359375	1245.8494873
2822.09667969	1244.91296387
2818.83300781	1244.40966797
2815.56787109	1243.80041504
2812.29980469	1243.01000977
2809.03173828	1243.28356934
2805.76269531	1243.15319824
2802.49047852	1242.86560059
2799.21728516	1242.92687988
2795.94238281	1242.42651367
2792.66625977	1242.03662109
2789.38891602	1241.91320801
2786.11010742	1241.84411621
2782.83007813	1242.18640137
2779.54858398	1241.89025879
2776.26416016	1241.98022461
2772.97998047	1242.44042969
2769.69287109	1241.98999023
2766.40454102	1242.6998291
2763.11474609	1242.63977051
2759.82348633	1242.97705078
2756.53100586	1243.0201416
2753.23730469	1243.06994629
2749.94042969	1243.32324219
2746.64379883	1243.48681641
2743.34448242	1243.76696777
2740.04516602	1243.93383789
2736.74291992	1244.00341797
2733.43945313	1244.06005859
2730.13452148	1243.59973145
2726.82836914	1244.04321289
2723.52075195	1243.78283691
2720.21020508	1243.32666016
2716.89990234	1243.09680176
2713.58642578	1242.02636719
2710.2734375	1242.16711426
2706.95751953	1241.93664551
2703.64013672	1241.01977539
2700.32128906	1240.74328613
2697.0012207	1241.05004883
2693.6796875	1240.796875
2690.35668945	1241.07702637
2687.03100586	1241.38354492
2683.70532227	1241.17370605
2680.37670898	1241.39599609
2677.046875	1241.65014648
2673.71704102	1241.80664063
2670.38452148	1241.9362793
2667.05029297	1241.85620117
2663.71484375	1241.83630371
2660.37646484	1241.75317383
2657.03833008	1241.86328125
2653.69702148	1242.14025879
2650.35620117	1241.85668945
2647.01220703	1241.6373291
2643.66674805	1242.3371582
2640.32177734	1242.48303223
2636.97363281	1241.58361816
2633.62255859	1242.02026367
2630.27148438	1241.89672852
2626.91943359	1242.03308105
2623.56567383	1242.01025391
2620.20898438	1242.0567627
2616.85083008	1242.35620117
2613.49316406	1242.49023438
2610.13232422	1242.32958984
2606.77001953	1242.56286621
2603.40649414	1242.6574707
2600.04125977	1242.59667969
2596.67333984	1242.46643066
2593.30541992	1242.71313477
2589.93457031	1242.72338867
2586.56396484	1243.03344727
2583.19042969	1242.98034668
2579.81542969	1243.15661621
2576.44042969	1242.90026855
2573.06274414	1242.98620605
2569.68188477	1242.70031738
2566.30102539	1242.51318359
2562.91894531	1242.57629395
2559.53393555	1242.37658691
2556.14892578	1242.63659668
2552.76098633	1242.35668945
2549.37182617	1242.6439209
2545.98266602	1242.70666504
2542.59033203	1242.97680664
2539.19677734	1243.58972168
2535.80029297	1234.3302002
2532.40380859	1244.98693848
2529.00610352	1245.92663574
2525.60522461	1245.81286621
2522.2043457	1246.08349609
2518.80078125	1245.60717773
2515.39550781	1245.546875
2511.98901367	1245.2434082
2508.58105469	1244.28991699
2505.17163086	1244.38305664
2501.76074219	1244.52307129
2498.34838867	1244.57312012
2494.93310547	1244.71643066
2491.51806641	1244.52380371
2488.09985352	1244.55639648
2484.68017578	1244.63366699
2481.2590332	1244.29638672
2477.83666992	1244.49035645
2474.41259766	1244.21374512
2470.98730469	1244.76672363
2467.56054688	1244.80981445
2464.13232422	1244.94970703
2460.70092773	1244.96057129
2457.26831055	1244.73339844
2453.83569336	1244.77050781
2450.39990234	1244.78967285
2446.96289063	1244.55957031
2443.52441406	1244.67346191
2440.08447266	1244.81347656
2436.64306641	1245.06018066
2433.19848633	1245.08666992
2429.75415039	1245.57287598
2426.30664063	1244.74682617
2422.85961914	1245.41955566
2419.40917969	1245.67053223
2415.95751953	1246.01672363
2412.50415039	1246.4901123
2409.04956055	1246.75964355
2405.59350586	1246.81982422
2402.13574219	1247.36645508
2398.67675781	1248.17016602
2395.21459961	1247.81005859
2391.75097656	1247.58666992
2388.28759766	1247.38000488
2384.82104492	1246.71691895
2381.35302734	1246.47338867
2377.88354492	1246.44348145
2374.41259766	1246.51977539
2370.94018555	1246.59680176
2367.46630859	1246.46374512
2363.98925781	1246.21655273
2360.51245117	1245.89367676
2357.0324707	1246.1529541
2353.55102539	1246.39306641
2350.06982422	1246.4901123
2346.58544922	1246.78991699
2343.09960938	1247.55371094
2339.61230469	1247.1529541
2336.12182617	1247.71337891
2332.6315918	1247.3503418
2329.13989258	1246.81018066
2325.64501953	1246.14648438
2322.1484375	1246.12988281
2318.65234375	1245.76672363
2315.15307617	1246.30004883
2311.65209961	1246.54663086
2308.14990234	1246.73364258
2304.64599609	1246.45678711
2301.140625	1246.60693359
2297.63232422	1246.1998291
2294.12402344	1245.83691406
2290.61254883	1247.01318359
2287.10131836	1246.49975586
2283.58691406	1246.82019043
2280.07080078	1246.78295898
2276.5534668	1247.05004883
2273.03466797	1247.1394043
2269.51416016	1247.3762207
2265.99047852	1246.91638184
2262.46704102	1246.64343262
2258.94213867	1246.43286133
2255.4140625	1247.04333496
2251.88452148	1246.48022461
2248.35327148	1246.39709473
2244.82250977	1246.42980957
2241.28833008	1246.33044434
2237.75268555	1246.49975586
2234.21386719	1246.35339355
2230.67529297	1246.46350098
2227.13500977	1246.35339355
2223.59155273	1246.56665039
2220.04833984	1247.0625
2216.50195313	1246.55041504
2212.95410156	1246.84960938
2209.40478516	1246.10339355
2205.85375977	1246.87988281
2202.30126953	1246.57995605
2198.74731445	1246.8963623
2195.19018555	1246.94946289
2191.63305664	1246.83679199
2188.07446289	1247.38671875
2184.51269531	1246.87670898
2180.94946289	1248.25
2177.38452148	1248.43334961
2173.81835938	1248.67016602
2170.25024414	1247.98022461
2166.6809082	1247.32324219
2163.10986328	1247.22338867
2159.53759766	1246.96337891
2155.96166992	1246.7701416
2152.38623047	1246.86279297
2148.80737305	1246.95349121
2145.22705078	1247.01989746
2141.64697266	1246.90979004
2138.06347656	1246.88659668
2134.47851563	1246.57299805
2130.89208984	1246.40380859
2127.30224609	1246.36352539
2123.71264648	1245.9699707
2120.12158203	1246.21313477
2116.52734375	1245.87634277
2112.93139648	1246.50671387
2109.33544922	1245.71337891
2105.73657227	1246.00341797
2102.13598633	1246.31689453
2098.53369141	1246.08361816
2094.93017578	1245.8861084
2091.32324219	1246.18017578
2087.71630859	1246.18005371
2084.10791016	1245.84667969
2080.49633789	1245.62683105
2076.88305664	1246.18359375
2073.27001953	1246.04016113
2069.65380859	1246.3470459
2066.03588867	1245.76330566
2062.41650391	1246.23010254
2058.79541016	1246.19641113
2055.17285156	1246.32678223
2051.54711914	1246.24291992
2047.92138672	1246.33325195
2044.2923584	1245.37365723
2040.66345215	1245.82995605
2037.03137207	1245.99401855
2033.39758301	1245.24621582
2029.7623291	1245.16369629
2026.12548828	1245.53015137
2022.48706055	1245.35375977
2018.8470459	1245.19689941
2015.20361328	1245.14611816
2011.5604248	1245.36682129
2007.91394043	1245.25317383
2004.26757813	1245.62695313
2000.61791992	1245.22277832
1996.9666748	1245.35998535
1993.31384277	1245.38671875
1989.65942383	1245.79016113
1986.00341797	1245.6998291
1982.3458252	1245.12036133
1978.68493652	1244.73278809
1975.02416992	1245.05310059
1971.35998535	1245.07983398
1967.69604492	1244.77661133
1964.02868652	1244.55322266
1960.35986328	1244.67687988
1956.68933105	1244.60961914
1953.01721191	1244.56689453
1949.34350586	1244.03015137
1945.66821289	1243.86962891
1941.99121094	1243.5168457
1938.31103516	1243.59655762
1934.63085938	1243.30029297
1930.9473877	1243.46411133
1927.2623291	1243.34350586
1923.57739258	1242.35974121
1919.88903809	1242.7401123
1916.19921875	1241.96643066
1912.50769043	1241.67297363
1908.81274414	1241.61730957
1905.11804199	1241.29992676
1901.42163086	1241.28967285
1897.72192383	1240.92700195
1894.02050781	1241.07995605
1890.31933594	1240.8269043
1886.61474609	1240.38342285
1882.90844727	1240.56018066
1879.20056152	1240.34375
1875.49108887	1239.97595215
1871.7800293	1240.05664063
1868.06726074	1240.00305176
1864.35119629	1240.17651367
1860.63525391	1240.02331543
1856.91577148	1240.35693359
1853.19482422	1239.7232666
1849.47387695	1239.99304199
1845.74963379	1240.60668945
1842.02368164	1240.40356445
1838.29614258	1240.00634766
1834.5670166	1240.07641602
1830.83435059	1240.75317383
1827.10192871	1241.0637207
1823.36608887	1241.21362305
1819.63024902	1240.63989258
1815.89111328	1240.48388672
1812.15026855	1240.91357422
1808.4095459	1240.94335938
1804.66552734	1240.81994629
1800.91967773	1241.06323242
1797.17053223	1241.33337402
1793.42150879	1241.45275879
1789.67077637	1241.30371094
1785.91662598	1241.18688965
1782.16259766	1241.27331543
1778.40515137	1241.39331055
1774.64770508	1241.8067627
1770.88696289	1241.92712402
1767.12451172	1242.11047363
1763.36047363	1242.79382324
1759.59460449	1242.79956055
1755.82714844	1243.06982422
1752.05627441	1243.41308594
1748.28552246	1243.95983887
1744.51135254	1244.36303711
1740.73718262	1244.44372559
1736.9597168	1244.71691895
1733.18041992	1245.37658691
1729.39953613	1245.63671875
1725.61694336	1246.65307617
1721.8326416	1248.32336426
1718.04675293	1248.28674316
1714.25915527	1248.82312012
1710.46984863	1249.51989746
1706.67712402	1250.55688477
1702.88269043	1251.61328125
1699.08825684	1252.83691406
1695.29052734	1254.44348145
1691.4909668	1256.43286133
1687.68981934	1257.23986816
1683.88696289	1259.67382813
1680.08227539	1260.73034668
1676.27612305	1262.17004395
1672.46813965	1263.18981934
1668.65661621	1264.32995605
1664.84533691	1264.06005859
1661.03051758	1263.54650879
1657.21398926	1262.22338867
1653.39575195	1260.83984375
1649.57751465	1258.77294922
1645.75598145	1258.5435791
1641.93261719	1257.22351074
1638.10571289	1256.41674805
1634.27893066	1256.20349121
1630.45056152	1255.4765625
1626.61853027	1254.95715332
1622.78662109	1254.42382813
1618.95129395	1253.94311523
1615.11413574	1253.54016113
1611.27539063	1252.92333984
1607.43481445	1251.89331055
1603.5925293	1251.11022949
1599.74853516	1250.79296875
1595.90283203	1250.20983887
1592.05541992	1250.18005371
1588.20458984	1249.92993164
1584.3536377	1249.87280273
1580.49926758	1249.52380371
1576.64318848	1248.89001465
1572.78710938	1248.05371094
1568.9276123	1247.67297363
1565.06628418	1247.00012207
1561.20324707	1246.65649414
1557.33666992	1245.98364258
1553.47009277	1245.38330078
1549.60192871	1245.16638184
1545.73010254	1244.68701172
1541.85839844	1244.05322266
1537.9831543	1243.86657715
1534.1060791	1244.04638672
1530.22924805	1243.57287598
1526.34875488	1243.70007324
1522.46643066	1243.75292969
1518.58068848	1243.24328613
1514.69494629	1243.44995117
1510.80749512	1244.30285645
1506.91638184	1244.04321289
1503.02539063	1244.92980957
1499.13085938	1245.9329834
1495.2364502	1239.23681641
1491.33837891	1247.36694336
1487.43847656	1247.33984375
1483.5369873	1247.26672363
1479.63354492	1246.78637695
1475.72851563	1246.70678711
1471.82165527	1246.34692383
1467.91113281	1247.21337891
1464.00073242	1247.5501709
1460.08679199	1247.58361816
1456.17285156	1247.35986328
1452.25537109	1247.5769043
1448.33605957	1246.86694336
1444.41503906	1246.14343262
1440.4921875	1245.56994629
1436.56750488	1244.9765625
1432.64111328	1244.79650879
1428.7130127	1244.65380859
1424.78125	1245.06640625
1420.8494873	1245.6763916
1416.9140625	1245.98266602
1412.97888184	1245.88342285
1409.03991699	1246.26953125
1405.09924316	1246.73327637
1401.15673828	1246.57275391
1397.21252441	1246.0369873
1393.26635742	1245.87963867
1389.31860352	1246.16345215
1385.36706543	1245.39013672
1381.41564941	1246.16064453
1377.46240234	1245.56640625
1373.50549316	1246.33703613
1369.546875	1245.91027832
1365.58630371	1246.67333984
1361.62597656	1246.70678711
1357.66186523	1247.50036621
1353.69592285	1247.61352539
1349.72827148	1248.90686035
1345.75695801	1249.12683105
1341.78564453	1249.20043945
1337.8125	1249.86291504
1333.83581543	1249.98022461
1329.85717773	1250.29016113
1325.87866211	1250.48022461
1321.8963623	1250.51977539
1317.91235352	1250.49328613
1313.92651367	1250.09973145
1309.93884277	1250.25036621
1305.94934082	1250.22998047
1301.95812988	1250.04370117
1297.96313477	1249.54296875
1293.96813965	1249.09338379
1289.96948242	1248.92297363
1285.9708252	1248.91345215
1281.96862793	1249.32629395
1277.96447754	1249.88684082
1273.95849609	1250.28320313
1269.95068359	1250.78015137
1265.94104004	1251.10021973
1261.92956543	1252.43347168
1257.91625977	1253.0567627
1253.90112305	1252.91357422
1249.88232422	1253.68322754
1245.86340332	1253.07006836
1241.84094238	1253.02709961
1237.81652832	1253.22668457
1233.79223633	1252.31323242
1229.76416016	1252.07312012
1225.73413086	1251.22375488
1221.70239258	1251.02307129
1217.66687012	1250.34338379
1213.63146973	1249.59033203
1209.59411621	1248.80395508
1205.55297852	1247.43310547
1201.51196289	1246.85021973
1197.46716309	1246.80725098
1193.42248535	1246.19567871
1189.37390137	1246.52380371
1185.32348633	1246.40380859
1181.2713623	1247.37268066
1177.21716309	1247.18286133
1173.16125488	1247.80615234
1169.1015625	1247.61669922
1165.04174805	1248.33666992
1160.98022461	1247.82983398
1156.91491699	1247.99645996
1152.84765625	1248.29663086
1148.78051758	1248.90637207
1144.70947266	1249.22265625
1140.63659668	1250.49328613
1136.56188965	1251.5769043
1132.48522949	1252.34020996
1128.40673828	1253.32666016
1124.32641602	1252.99035645
1120.2421875	1253.47692871
1116.15808105	1254.09313965
1112.07019043	1256.11022949
1107.98217773	1256.93054199
1103.89050293	1258.25390625
1099.796875	1258.75024414
1095.70129395	1258.78649902
1091.60388184	1258.18029785
1087.50463867	1258.58996582
1083.40344238	1257.8729248
1079.30029297	1257.80651855
1075.1953125	1257.90332031
1071.08642578	1258.52368164
1066.97766113	1259.15991211
1062.86499023	1259.74633789
1058.75036621	1261.1965332
1054.63586426	1261.5534668
1050.51745605	1262.48657227
1046.3972168	1263.46350098
1042.27502441	1264.46325684
1038.15087891	1265.54980469
1034.02490234	1266.37304688
1029.89501953	1267.86328125
1025.76513672	1267.85693359
1021.63140869	1268.59985352
1017.4977417	1270.76318359
1013.36016846	1272.69311523
1009.22064209	1273.36682129
1005.08117676	1274.22009277
1000.93780518	1272.45349121
996.792541504	1272.90307617
992.643432617	1273.86254883
988.494262695	1275.2097168
984.343200684	1275.61987305
980.190185547	1275.54699707
976.033325195	1274.99047852
971.876403809	1276.24987793
967.715637207	1277.39660645
963.55291748	1276.95654297
959.388305664	1277.62353516
955.223632813	1279.24047852
951.055053711	1279.98681641
946.882629395	1280.84289551
942.710205078	1281.35339355
938.535766602	1282.58996582
934.359436035	1282.10314941
930.179199219	1281.36694336
925.998962402	1281.46350098
921.814758301	1282.2166748
917.628662109	1283.91015625
913.442504883	1284.33703613
909.252441406	1284.37609863
905.060424805	1283.90673828
900.866455078	1283.08007813
896.670532227	1283.07922363
892.47064209	1283.72705078
888.270751953	1284.39013672
884.068908691	1285.30310059
879.86315918	1285.10290527
875.657348633	1285.53674316
871.447631836	1284.90600586
867.235900879	1284.83032227
863.022216797	1284.10693359
858.806518555	1283.96337891
854.588867188	1284.52697754
850.36920166	1282.80029297
846.147583008	1282.0567627
841.92401123	1282.02661133
837.698364258	1281.53686523
833.468811035	1283.37988281
829.239257813	1285.79321289
825.00567627	1287.22363281
820.770141602	1285.91650391
816.532592773	1283.53344727
812.295043945	1282.09338379
808.053527832	1280.75024414
803.809997559	1281.17675781
799.5625	1283.2902832
795.314941406	1285.4230957
791.065368652	1285.18652344
786.811828613	1282.45617676
782.558288574	1282.61047363
778.300720215	1284.12976074
774.043151855	1282.47973633
769.781555176	1280.72998047
765.517944336	1280.01672363
761.252319336	1279.9564209
756.984741211	1279.55993652
752.715087891	1279.07714844
748.443359375	1277.40661621
744.169677734	1277.57653809
739.891967773	1277.84655762
735.614196777	1278.20983887
731.332458496	1278.53662109
727.05065918	1279.59985352
722.764831543	1279.97741699
718.476928711	1281.3137207
714.187072754	1281.7767334
709.895141602	1282.9465332
705.601135254	1283.02661133
701.305114746	1282.35705566
697.007080078	1279.97668457
692.706970215	1277.99353027
688.402832031	1278.63037109
684.098632813	1277.86645508
679.790405273	1280.14660645
675.482116699	1280.72009277
671.169799805	1280.80627441
666.855407715	1280.51318359
662.53894043	1278.56005859
658.220458984	1278.36328125
653.899902344	1280.76342773
649.577270508	1282.36657715
645.252624512	1281.36022949
640.92388916	1283.0168457
636.595092773	1285.48327637
632.264221191	1282.72338867
627.929260254	1283.25036621
623.592224121	1289.71691895
619.255187988	1286.29333496
614.914001465	1281.87316895
610.570800781	1283.0267334
606.225463867	1285.9230957
601.878112793	1284.49353027
597.528625488	1282.16674805
593.175048828	1282.01013184
588.821411133	1280.91357422
584.465698242	1281.45751953
580.105895996	1284.58337402
575.744018555	1285.50048828
571.382019043	1287.65368652
567.015930176	1289.93286133
562.647766113	1290.68310547
558.27746582	1289.61999512
553.905151367	1289.67041016
549.530639648	1291.59643555
545.15411377	1294.93322754
540.77545166	1300.36621094
536.39263916	1305.43017578
532.009765625	1309.08032227
527.622741699	1316.17333984
523.235656738	1323.6262207
518.844421387	1331.39257813
514.45111084	1341.21337891
510.055664063	1349.42663574
505.658111572	1354.50036621
501.258422852	1358.89282227
496.856628418	1363.55041504
492.452697754	1365.98022461
488.046691895	1368.7064209
483.636474609	1368.63354492
479.226196289	1365.4934082
474.811737061	1364.00036621
470.397216797	1360.13342285
465.978485107	1356.73999023
461.557647705	1352.36682129
457.134674072	1349.81958008
452.711608887	1345.58947754
448.282318115	1338.46643066
443.852935791	1335.82043457
439.421417236	1333.26342773
434.987762451	1329.44995117
430.551940918	1326.91369629
426.111938477	1324.61950684
421.671844482	1323.26000977
417.227539063	1324.25280762
412.781097412	1327.05358887
408.332489014	1327.67004395
403.883789063	1328.23327637
399.430877686	1327.49304199
394.975799561	1327.44348145
390.518585205	1328.98046875
386.057128906	1330.12646484
381.595581055	1333.68640137
377.131866455	1333.87329102
372.663909912	1331.31665039
368.195861816	1334.43029785
363.723571777	1332.89978027
359.24911499	1332.58642578
354.77456665	1334.30334473
350.295776367	1334.32995605
345.814788818	1336.78662109
341.331634521	1338.1796875
336.846282959	1339.58996582
332.358795166	1340.34973145
327.867004395	1342.27038574
323.37512207	1344.35656738
318.88104248	1345.30310059
314.382720947	1345.08007813
309.882171631	1349.53015137
305.381530762	1354.73010254
300.876617432	1354.52636719
296.369506836	1360.78686523
291.860198975	1364.52319336
287.348693848	1363.81994629
282.834991455	1361.60009766
278.319061279	1361.4765625
273.800964355	1364.54321289
269.278533936	1364.19360352
264.756011963	1364.52307129
260.229187012	1373.2467041
255.70223999	1371.98327637
251.170974731	1371.55664063
246.639602661	1370.97314453
242.103912354	1373.94641113
237.566009521	1382.06640625
233.025878906	1398.1697998
228.483535767	1409.5670166
223.938964844	1420.89379883
219.390060425	1404.31958008
214.841033936	1406.4699707
210.289779663	1410.37683105
205.734191895	1422.10998535
201.178466797	1425.42651367
196.618408203	1436.22338867
192.056106567	1440.38330078
187.493682861	1448.68701172
182.9269104	1452.73620605
178.357894897	1457.17321777
