# Supplementary material for: Correlative Brillouin and Raman spectroscopy data acquired on single cells
Source: Data Brief. 2020 Feb 5;29:105223. doi: 10.1016/j.dib.2020.105223 (PMC7026319; doi:10.1016/j.dib.2020.105223)
Supplement: Multimedia component 1 [file mmc1.zip › Data/Raman_X/19um.txt]

3847.83642578	1192.11657715
3845.03149414	1213.22399902
3842.22558594	1212.5135498
3839.41845703	1214.06359863
3836.60913086	1212.83996582
3833.80004883	1213.44628906
3830.98852539	1212.92993164
3828.17578125	1213.01989746
3825.36230469	1214.14379883
3822.54736328	1214.94360352
3819.73168945	1215.42675781
3816.91479492	1215.78308105
3814.09570313	1215.78942871
3811.27661133	1215.46679688
3808.45532227	1215.92272949
3805.6328125	1214.65661621
3802.80932617	1214.21984863
3799.98486328	1213.29321289
3797.15917969	1213.20007324
3794.33251953	1213.56970215
3791.50317383	1213.23706055
3788.67431641	1213.90661621
3785.84326172	1214.2298584
3783.01220703	1214.58618164
3780.17871094	1215.21655273
3777.34423828	1215.57678223
3774.50878906	1215.27319336
3771.6706543	1215.90991211
3768.83300781	1216.16015625
3765.99291992	1216.42980957
3763.15307617	1217.35021973
3760.31079102	1217.33984375
3757.46728516	1217.96374512
3754.62304688	1191.70629883
3751.77734375	1219.06018066
3748.9309082	1218.40002441
3746.08300781	1219.74304199
3743.23291016	1220.53649902
3740.38305664	1221.13037109
3737.53076172	1222.44384766
3734.67749023	1223.09338379
3731.82299805	1223.74609375
3728.9675293	1224.88000488
3726.11083984	1226.07678223
3723.25317383	1226.44311523
3720.39306641	1227.62683105
3717.53320313	1228.76977539
3714.6706543	1229.61328125
3711.80859375	1230.56018066
3708.9440918	1232.05358887
3706.07861328	1233.42663574
3703.21191406	1235.12304688
3700.34277344	1237.21630859
3697.47387695	1239.00683594
3694.60253906	1241.20349121
3691.73144531	1244.29296875
3688.85791016	1246.72290039
3685.9831543	1249.51342773
3683.10742188	1252.7467041
3680.23071289	1255.86010742
3677.3527832	1259.28723145
3674.47363281	1263.63354492
3671.59228516	1267.36035156
3668.7109375	1272.22033691
3665.82714844	1277.14709473
3662.94238281	1282.06994629
3660.05786133	1286.3170166
3657.16943359	1291.25671387
3654.28149414	1295.82006836
3651.39208984	1301.4197998
3648.50195313	1307.14660645
3645.60913086	1312.18359375
3642.71655273	1318.11376953
3639.8215332	1322.15368652
3636.92529297	1326.64306641
3634.02807617	1331.0736084
3631.12963867	1334.36657715
3628.23022461	1338.18359375
3625.32836914	1342.78991699
3622.42651367	1345.70031738
3619.52246094	1350.29699707
3616.6184082	1353.90307617
3613.7121582	1357.61352539
3610.8046875	1361.06994629
3607.89599609	1365.46044922
3604.98608398	1369.54992676
3602.07519531	1373.97363281
3599.16186523	1379.37658691
3596.2487793	1383.59057617
3593.33325195	1388.20654297
3590.41625977	1391.84985352
3587.49853516	1395.19372559
3584.58081055	1399.34619141
3581.65942383	1404.26330566
3578.73803711	1408.41015625
3575.81591797	1412.15637207
3572.89086914	1416.73278809
3569.96630859	1419.21044922
3567.0390625	1423.66723633
3564.11083984	1427.51330566
3561.18139648	1431.97961426
3558.25097656	1435.29992676
3555.31933594	1438.48022461
3552.38647461	1440.90063477
3549.45263672	1445.26977539
3546.51611328	1450.15356445
3543.57861328	1454.67651367
3540.64135742	1459.47314453
3537.70141602	1464.71337891
3534.76049805	1471.29321289
3531.81835938	1477.42333984
3528.875	1483.82983398
3525.92919922	1492.17602539
3522.98364258	1499.14050293
3520.03564453	1505.90344238
3517.08789063	1511.92333984
3514.13745117	1519.27319336
3511.18603516	1525.95349121
3508.23339844	1531.30004883
3505.27954102	1538.38293457
3502.32324219	1544.47692871
3499.3671875	1549.49682617
3496.40991211	1557.35986328
3493.45019531	1562.04003906
3490.48925781	1568.7199707
3487.52709961	1575.57287598
3484.56396484	1581.39001465
3481.59960938	1585.03308105
3478.6340332	1588.58654785
3475.66723633	1592.07348633
3472.69799805	1597.28979492
3469.72900391	1602.19311523
3466.75756836	1606.26049805
3463.78491211	1611.13671875
3460.8125	1615.05322266
3457.83740234	1620.83007813
3454.85986328	1627.61328125
3451.88256836	1635.16333008
3448.90405273	1640.06665039
3445.92285156	1643.79296875
3442.94213867	1647.35986328
3439.95874023	1651.37976074
3436.97412109	1654.0065918
3433.98852539	1658.76000977
3431.00170898	1661.9666748
3428.01367188	1663.83007813
3425.02441406	1666.40319824
3422.03271484	1668.57971191
3419.04101563	1668.63989258
3416.04711914	1670.2935791
3413.05175781	1669.4230957
3410.05664063	1670.68652344
3407.05908203	1674.59655762
3404.05883789	1676.59643555
3401.05883789	1680.20666504
3398.05761719	1682.14660645
3395.05541992	1685.0501709
3392.05053711	1689.12634277
3389.04443359	1691.24987793
3386.03710938	1690.94689941
3383.0300293	1687.83703613
3380.02050781	1688.23681641
3377.00830078	1688.0501709
3373.99633789	1683.91650391
3370.9831543	1679.39318848
3367.96728516	1679.60986328
3364.9519043	1678.55712891
3361.93383789	1676.65661621
3358.91430664	1676.09667969
3355.89379883	1677.25012207
3352.87231445	1678.7833252
3349.84936523	1680.76330566
3346.82519531	1681.74023438
3343.79858398	1681.8770752
3340.7722168	1682.33361816
3337.74316406	1681.93994141
3334.71289063	1679.12353516
3331.68286133	1675.7166748
3328.65039063	1670.97338867
3325.61499023	1667.00012207
3322.58007813	1662.70324707
3319.54370117	1662.47009277
3316.50488281	1663.02026367
3313.46630859	1664.27978516
3310.42504883	1665.77661133
3307.3840332	1667.34985352
3304.34057617	1668.92687988
3301.2956543	1666.46337891
3298.24829102	1663.76672363
3295.20092773	1661.92370605
3292.15258789	1660.49267578
3289.1015625	1661.52685547
3286.05053711	1661.06054688
3282.99707031	1660.70336914
3279.94238281	1661.57336426
3276.88647461	1661.90344238
3273.82958984	1662.48327637
3270.77124023	1663.44641113
3267.71166992	1663.53369141
3264.65087891	1662.55004883
3261.58764648	1661.58349609
3258.52294922	1659.70349121
3255.45874023	1659.0534668
3252.39160156	1657.58972168
3249.32348633	1656.03662109
3246.25390625	1656.90307617
3243.18334961	1658.84973145
3240.10986328	1656.1496582
3237.03686523	1658.9765625
3233.96264648	1659.76318359
3230.88549805	1657.76293945
3227.80737305	1654.15661621
3224.72802734	1648.70324707
3221.6472168	1643.1138916
3218.56542969	1636.17663574
3215.48242188	1630.75939941
3212.39794922	1626.15356445
3209.31103516	1621.06359863
3206.22436523	1617.47668457
3203.13476563	1615.29296875
3200.04418945	1608.71337891
3196.95214844	1601.41296387
3193.8605957	1597.29699707
3190.76464844	1590.91662598
3187.66918945	1583.06347656
3184.57226563	1576.33984375
3181.47290039	1569.38305664
3178.37353516	1563.13635254
3175.27148438	1555.2064209
3172.16821289	1547.22338867
3169.06542969	1540.16015625
3165.9597168	1532.55358887
3162.85131836	1522.94006348
3159.74316406	1514.66369629
3156.63378906	1507.55957031
3153.52148438	1499.99658203
3150.40966797	1493.59313965
3147.29516602	1487.34008789
3144.17919922	1479.06311035
3141.06201172	1473.80969238
3137.94384766	1468.4732666
3134.82421875	1462.41699219
3131.70336914	1455.80639648
3128.58129883	1449.4831543
3125.45654297	1442.57983398
3122.33203125	1434.7635498
3119.20458984	1428.11315918
3116.07617188	1420.91943359
3112.94628906	1415.95690918
3109.81542969	1412.12316895
3106.68310547	1406.7701416
3103.54956055	1401.42321777
3100.41308594	1395.38671875
3097.27709961	1389.5300293
3094.13842773	1382.83972168
3090.99975586	1375.38647461
3087.85839844	1370.15673828
3084.71582031	1365.98999023
3081.57202148	1363.60351563
3078.42700195	1360.53308105
3075.27905273	1357.04699707
3072.1315918	1354.11315918
3068.98266602	1348.91992188
3065.83105469	1344.01306152
3062.67797852	1339.16345215
3059.52392578	1333.97338867
3056.36987305	1329.57006836
3053.21166992	1325.10974121
3050.05371094	1321.41638184
3046.89453125	1318.69677734
3043.73413086	1316.21325684
3040.57080078	1312.74963379
3037.40771484	1311.5802002
3034.24194336	1308.92700195
3031.07470703	1307.62988281
3027.90649414	1306.06298828
3024.73681641	1304.42663574
3021.56591797	1304.32324219
3018.39355469	1304.09973145
3015.21875	1303.28356934
3012.04394531	1301.66333008
3008.86645508	1301.16711426
3005.68896484	1300.14709473
3002.5090332	1299.98291016
2999.32763672	1298.52380371
2996.14477539	1298.48999023
2992.9609375	1299.68005371
2989.77416992	1301.06652832
2986.58764648	1302.5802002
2983.39819336	1303.53308105
2980.20922852	1304.14660645
2977.01733398	1304.71008301
2973.82421875	1305.50024414
2970.62963867	1306.79394531
2967.43383789	1308.10668945
2964.23681641	1309.41650391
2961.03833008	1311.92956543
2957.83886719	1314.7434082
2954.63623047	1318.87353516
2951.43408203	1323.74645996
2948.22900391	1328.60693359
2945.02270508	1333.43017578
2941.81494141	1335.24353027
2938.60595703	1336.14672852
2935.39575195	1334.11022949
2932.18408203	1331.92687988
2928.96972656	1327.13671875
2925.75561523	1322.71008301
2922.53857422	1317.85339355
2919.32177734	1312.21594238
2916.10229492	1308.40673828
2912.88134766	1303.49353027
2909.65917969	1300.10693359
2906.43554688	1297.24328613
2903.20922852	1295.09631348
2899.9831543	1294.4732666
2896.75561523	1292.95666504
2893.52539063	1292.41015625
2890.29370117	1292.02001953
2887.06225586	1291.8536377
2883.828125	1292.17663574
2880.5925293	1292.26318359
2877.35546875	1290.38989258
2874.11572266	1287.65332031
2870.8762207	1284.08044434
2867.63549805	1279.59655762
2864.3918457	1276.35998535
2861.14672852	1274.50952148
2857.90185547	1272.06347656
2854.65429688	1269.3170166
2851.40527344	1266.55383301
2848.1550293	1262.15979004
2844.90332031	1257.97668457
2841.64868164	1254.16064453
2838.39453125	1251.41674805
2835.13720703	1249.26318359
2831.88037109	1247.49060059
2828.62036133	1245.76623535
2825.359375	1244.38330078
2822.09667969	1243.84680176
2818.83300781	1242.90356445
2815.56787109	1242.36730957
2812.29980469	1242.17028809
2809.03173828	1241.76977539
2805.76269531	1241.87646484
2802.49047852	1241.61035156
2799.21728516	1241.55651855
2795.94238281	1241.30358887
2792.66625977	1241.34033203
2789.38891602	1240.84985352
2786.11010742	1240.40344238
2782.83007813	1240.74975586
2779.54858398	1240.76025391
2776.26416016	1240.92346191
2772.97998047	1240.72070313
2769.69287109	1241.12011719
2766.40454102	1241.08361816
2763.11474609	1241.10351563
2759.82348633	1241.6229248
2756.53100586	1241.81347656
2753.23730469	1242.11340332
2749.94042969	1242.18688965
2746.64379883	1242.22363281
2743.34448242	1242.33618164
2740.04516602	1242.55993652
2736.74291992	1242.53283691
2733.43945313	1241.86669922
2730.13452148	1242.0826416
2726.82836914	1241.86645508
2723.52075195	1241.9798584
2720.21020508	1241.78637695
2716.89990234	1241.36669922
2713.58642578	1240.94030762
2710.2734375	1240.72961426
2706.95751953	1240.12316895
2703.64013672	1239.55053711
2700.32128906	1239.46643066
2697.0012207	1239.4197998
2693.6796875	1239.54992676
2690.35668945	1239.34326172
2687.03100586	1239.6595459
2683.70532227	1239.83984375
2680.37670898	1240.10046387
2677.046875	1239.91650391
2673.71704102	1239.53979492
2670.38452148	1239.87719727
2667.05029297	1240.02636719
2663.71484375	1239.88305664
2660.37646484	1240.14978027
2657.03833008	1240.30615234
2653.69702148	1240.01989746
2650.35620117	1240.30737305
2647.01220703	1239.96020508
2643.66674805	1240.65002441
2640.32177734	1240.42370605
2636.97363281	1240.12683105
2633.62255859	1239.89379883
2630.27148438	1240.53381348
2626.91943359	1240.59313965
2623.56567383	1240.51367188
2620.20898438	1240.47363281
2616.85083008	1240.70959473
2613.49316406	1241.19348145
2610.13232422	1240.76025391
2606.77001953	1240.54333496
2603.40649414	1240.63330078
2600.04125977	1240.6595459
2596.67333984	1241.00695801
2593.30541992	1241.04968262
2589.93457031	1241.58007813
2586.56396484	1241.05419922
2583.19042969	1241.63378906
2579.81542969	1241.62695313
2576.44042969	1241.4934082
2573.06274414	1241.12011719
2569.68188477	1241.45935059
2566.30102539	1240.65991211
2562.91894531	1241.03308105
2559.53393555	1240.88623047
2556.14892578	1240.27990723
2552.76098633	1240.17053223
2549.37182617	1240.55322266
2545.98266602	1240.94299316
2542.59033203	1241.26379395
2539.19677734	1241.56945801
2535.80029297	1232.19689941
2532.40380859	1243.30700684
2529.00610352	1244.15698242
2525.60522461	1244.71008301
2522.2043457	1244.54675293
2518.80078125	1244.14624023
2515.39550781	1243.65026855
2511.98901367	1243.09313965
2508.58105469	1242.86743164
2505.17163086	1242.63696289
2501.76074219	1243.01306152
2498.34838867	1242.48657227
2494.93310547	1242.73657227
2491.51806641	1242.54650879
2488.09985352	1242.40966797
2484.68017578	1242.60644531
2481.2590332	1242.38000488
2477.83666992	1242.25964355
2474.41259766	1242.40649414
2470.98730469	1242.55310059
2467.56054688	1242.7166748
2464.13232422	1242.79663086
2460.70092773	1243.27246094
2457.26831055	1242.79663086
2453.83569336	1242.78662109
2450.39990234	1243.04650879
2446.96289063	1242.72338867
2443.52441406	1242.51049805
2440.08447266	1242.3503418
2436.64306641	1242.91955566
2433.19848633	1243.24365234
2429.75415039	1242.89697266
2426.30664063	1243.23718262
2422.85961914	1243.48376465
2419.40917969	1243.39013672
2415.95751953	1244.22338867
2412.50415039	1244.23339844
2409.04956055	1243.98693848
2405.59350586	1244.3560791
2402.13574219	1245.09997559
2398.67675781	1245.80651855
2395.21459961	1245.86987305
2391.75097656	1244.95336914
2388.28759766	1245.04956055
2384.82104492	1244.53588867
2381.35302734	1244.43994141
2377.88354492	1244.09973145
2374.41259766	1244.06640625
2370.94018555	1243.69665527
2367.46630859	1243.61254883
2363.98925781	1243.84655762
2360.51245117	1243.50622559
2357.0324707	1244.01318359
2353.55102539	1243.56335449
2350.06982422	1244.43676758
2346.58544922	1244.5168457
2343.09960938	1244.75695801
2339.61230469	1245.12646484
2336.12182617	1244.64331055
2332.6315918	1245.20629883
2329.13989258	1244.21325684
2325.64501953	1244.03686523
2322.1484375	1243.35986328
2318.65234375	1243.48339844
2315.15307617	1243.62670898
2311.65209961	1244.2734375
2308.14990234	1244.33349609
2304.64599609	1244.0769043
2301.140625	1244.31054688
2297.63232422	1243.58972168
2294.12402344	1243.66027832
2290.61254883	1243.75671387
2287.10131836	1244.26977539
2283.58691406	1244.04663086
2280.07080078	1244.53027344
2276.5534668	1244.44287109
2273.03466797	1244.46582031
2269.51416016	1244.62683105
2265.99047852	1244.74609375
2262.46704102	1244.31689453
2258.94213867	1244.12036133
2255.4140625	1244.10009766
2251.88452148	1243.52307129
2248.35327148	1243.69348145
2244.82250977	1244.32312012
2241.28833008	1244.17053223
2237.75268555	1244.10351563
2234.21386719	1243.76342773
2230.67529297	1243.92980957
2227.13500977	1244.07348633
2223.59155273	1244.12646484
2220.04833984	1243.92712402
2216.50195313	1244.02026367
2212.95410156	1244.16345215
2209.40478516	1244.08300781
2205.85375977	1244.12023926
2202.30126953	1243.87353516
2198.74731445	1244.25976563
2195.19018555	1244.52648926
2191.63305664	1244.85021973
2188.07446289	1244.67993164
2184.51269531	1244.78637695
2180.94946289	1244.95654297
2177.38452148	1245.24987793
2173.81835938	1245.77368164
2170.25024414	1245.58654785
2166.6809082	1244.95703125
2163.10986328	1245.03967285
2159.53759766	1244.61999512
2155.96166992	1244.59326172
2152.38623047	1244.70703125
2148.80737305	1244.65356445
2145.22705078	1244.63708496
2141.64697266	1244.46984863
2138.06347656	1244.32348633
2134.47851563	1244.23327637
2130.89208984	1244.24389648
2127.30224609	1243.70349121
2123.71264648	1243.64953613
2120.12158203	1243.62316895
2116.52734375	1243.26708984
2112.93139648	1243.63684082
2109.33544922	1243.76953125
2105.73657227	1243.61999512
2102.13598633	1243.67333984
2098.53369141	1243.61035156
2094.93017578	1243.5369873
2091.32324219	1243.32666016
2087.71630859	1244.03637695
2084.10791016	1243.40942383
2080.49633789	1243.49023438
2076.88305664	1243.38330078
2073.27001953	1243.12683105
2069.65380859	1243.67333984
2066.03588867	1243.60021973
2062.41650391	1243.80334473
2058.79541016	1243.64672852
2055.17285156	1243.69006348
2051.54711914	1243.68310547
2047.92138672	1243.70336914
2044.2923584	1243.36010742
2040.66345215	1243.40002441
2037.03137207	1243.53015137
2033.39758301	1243.18078613
2029.7623291	1243.11328125
2026.12548828	1242.87316895
2022.48706055	1242.82348633
2018.8470459	1242.42675781
2015.20361328	1242.97668457
2011.5604248	1242.61010742
2007.91394043	1243.0032959
2004.26757813	1242.73974609
2000.61791992	1243.28637695
1996.9666748	1242.94689941
1993.31384277	1243.14978027
1989.65942383	1243.52282715
1986.00341797	1243.26025391
1982.3458252	1242.9597168
1978.68493652	1242.50964355
1975.02416992	1242.78710938
1971.35998535	1242.54650879
1967.69604492	1242.52026367
1964.02868652	1242.46337891
1960.35986328	1242.61340332
1956.68933105	1241.86303711
1953.01721191	1241.94702148
1949.34350586	1241.90307617
1945.66821289	1241.49682617
1941.99121094	1241.66638184
1938.31103516	1241.22692871
1934.63085938	1240.90380859
1930.9473877	1240.63989258
1927.2623291	1240.69970703
1923.57739258	1240.26025391
1919.88903809	1240.15942383
1916.19921875	1239.42663574
1912.50769043	1239.5201416
1908.81274414	1239.16687012
1905.11804199	1239.45678711
1901.42163086	1238.84667969
1897.72192383	1238.72631836
1894.02050781	1238.88256836
1890.31933594	1238.52331543
1886.61474609	1238.44030762
1882.90844727	1238.13964844
1879.20056152	1237.91064453
1875.49108887	1238.18005371
1871.7800293	1238.01672363
1868.06726074	1238.06994629
1864.35119629	1237.77966309
1860.63525391	1238.19616699
1856.91577148	1238.10705566
1853.19482422	1238.13391113
1849.47387695	1237.70654297
1845.74963379	1237.89001465
1842.02368164	1237.6463623
1838.29614258	1238.30639648
1834.5670166	1238.61682129
1830.83435059	1238.28356934
1827.10192871	1238.67370605
1823.36608887	1238.35693359
1819.63024902	1239.08996582
1815.89111328	1238.6427002
1812.15026855	1239.02685547
1808.4095459	1238.92358398
1804.66552734	1239.12976074
1800.91967773	1238.82006836
1797.17053223	1239.25036621
1793.42150879	1239.06665039
1789.67077637	1239.28308105
1785.91662598	1239.25341797
1782.16259766	1239.53649902
1778.40515137	1239.82666016
1774.64770508	1239.92932129
1770.88696289	1239.70629883
1767.12451172	1240.18933105
1763.36047363	1240.40307617
1759.59460449	1240.66015625
1755.82714844	1241.13623047
1752.05627441	1241.53320313
1748.28552246	1241.66687012
1744.51135254	1242.28625488
1740.73718262	1242.16687012
1736.9597168	1242.9765625
1733.18041992	1243.49328613
1729.39953613	1243.77624512
1725.61694336	1244.86682129
1721.8326416	1246.25671387
1718.04675293	1246.34997559
1714.25915527	1247.08679199
1710.46984863	1247.95361328
1706.67712402	1249.10620117
1702.88269043	1250.04345703
1699.08825684	1251.70373535
1695.29052734	1252.91015625
1691.4909668	1254.5402832
1687.68981934	1255.60998535
1683.88696289	1257.10742188
1680.08227539	1258.74328613
1676.27612305	1259.81030273
1672.46813965	1260.77307129
1668.65661621	1261.48339844
1664.84533691	1261.61328125
1661.03051758	1261.08349609
1657.21398926	1259.31005859
1653.39575195	1258.3963623
1649.57751465	1257.60327148
1645.75598145	1256.38317871
1641.93261719	1255.53015137
1638.10571289	1254.30651855
1634.27893066	1254.02648926
1630.45056152	1253.41955566
1626.61853027	1252.79016113
1622.78662109	1253.12976074
1618.95129395	1251.94018555
1615.11413574	1251.64978027
1611.27539063	1250.85656738
1607.43481445	1250.17687988
1603.5925293	1249.71679688
1599.74853516	1249.23388672
1595.90283203	1248.85656738
1592.05541992	1248.93994141
1588.20458984	1248.78015137
1584.3536377	1248.56018066
1580.49926758	1248.0300293
1576.64318848	1247.38012695
1572.78710938	1247.03015137
1568.9276123	1246.16992188
1565.06628418	1245.66992188
1561.20324707	1245.73022461
1557.33666992	1244.98632813
1553.47009277	1244.63037109
1549.60192871	1244.24682617
1545.73010254	1243.33312988
1541.85839844	1243.60290527
1537.9831543	1243.25317383
1534.1060791	1243.23730469
1530.22924805	1243.33032227
1526.34875488	1242.83996582
1522.46643066	1243.13647461
1518.58068848	1242.18371582
1514.69494629	1243.1237793
1510.80749512	1243.14379883
1506.91638184	1243.18640137
1503.02539063	1244.14013672
1499.13085938	1245.14672852
1495.2364502	1238.7199707
1491.33837891	1246.7331543
1487.43847656	1246.80297852
1483.5369873	1246.12036133
1479.63354492	1246.49328613
1475.72851563	1246.43652344
1471.82165527	1246.35986328
1467.91113281	1246.9161377
1464.00073242	1246.9798584
1460.08679199	1247.36340332
1456.17285156	1247.04675293
1452.25537109	1246.64038086
1448.33605957	1246.37658691
1444.41503906	1245.78308105
1440.4921875	1244.75671387
1436.56750488	1244.75610352
1432.64111328	1244.70349121
1428.7130127	1244.56933594
1424.78125	1245.05322266
1420.8494873	1245.64685059
1416.9140625	1246.10998535
1412.97888184	1245.91357422
1409.03991699	1245.75036621
1405.09924316	1245.96728516
1401.15673828	1246.28662109
1397.21252441	1245.78344727
1393.26635742	1246.02990723
1389.31860352	1246.09997559
1385.36706543	1245.43994141
1381.41564941	1245.74035645
1377.46240234	1246.11962891
1373.50549316	1246.30322266
1369.546875	1245.64404297
1365.58630371	1246.40014648
1361.62597656	1246.82006836
1357.66186523	1247.27319336
1353.69592285	1247.36682129
1349.72827148	1248.97045898
1345.75695801	1249.01025391
1341.78564453	1249.37390137
1337.8125	1249.75671387
1333.83581543	1250.67687988
1329.85717773	1250.63671875
1325.87866211	1251.10339355
1321.8963623	1250.56347656
1317.91235352	1250.5526123
1313.92651367	1250.34387207
1309.93884277	1250.39306641
1305.94934082	1250.28308105
1301.95812988	1249.96008301
1297.96313477	1249.67333984
1293.96813965	1248.74316406
1289.96948242	1249.33361816
1285.9708252	1249.03356934
1281.96862793	1248.9161377
1277.96447754	1249.80651855
1273.95849609	1250.4465332
1269.95068359	1251.11010742
1265.94104004	1252.15332031
1261.92956543	1252.64001465
1257.91625977	1253.63037109
1253.90112305	1253.65673828
1249.88232422	1254.66308594
1245.86340332	1254.04296875
1241.84094238	1253.53649902
1237.81652832	1252.52990723
1233.79223633	1251.8269043
1229.76416016	1251.29675293
1225.73413086	1250.69348145
1221.70239258	1250.96691895
1217.66687012	1251.19714355
1213.63146973	1250.54309082
1209.59411621	1250.77722168
1205.55297852	1249.59997559
1201.51196289	1248.74353027
1197.46716309	1248.27612305
1193.42248535	1247.99060059
1189.37390137	1248.72961426
1185.32348633	1248.14001465
1181.2713623	1248.6763916
1177.21716309	1248.62963867
1173.16125488	1248.32702637
1169.1015625	1249.02990723
1165.04174805	1249.48681641
1160.98022461	1249.15307617
1156.91491699	1249.44006348
1152.84765625	1249.48010254
1148.78051758	1250.94006348
1144.70947266	1251.05639648
1140.63659668	1251.38708496
1136.56188965	1252.62976074
1132.48522949	1253.81359863
1128.40673828	1254.25634766
1124.32641602	1254.91015625
1120.2421875	1256.29003906
1116.15808105	1256.99645996
1112.07019043	1258.12011719
1107.98217773	1258.29992676
1103.89050293	1259.10656738
1099.796875	1260.01025391
1095.70129395	1260.52990723
1091.60388184	1259.77282715
1087.50463867	1259.35693359
1083.40344238	1258.9666748
1079.30029297	1259.28662109
1075.1953125	1259.29321289
1071.08642578	1260.16955566
1066.97766113	1261.38720703
1062.86499023	1261.46643066
1058.75036621	1263.31286621
1054.63586426	1263.98278809
1050.51745605	1266.45959473
1046.3972168	1267.54992676
1042.27502441	1267.89001465
1038.15087891	1268.14733887
1034.02490234	1268.60339355
1029.89501953	1268.75
1025.76513672	1269.89685059
1021.63140869	1272.43664551
1017.4977417	1274.23303223
1013.36016846	1275.9498291
1009.22064209	1277.99951172
1005.08117676	1279.03039551
1000.93780518	1278.21362305
996.792541504	1277.31030273
992.643432617	1276.95947266
988.494262695	1278.10314941
984.343200684	1279.02990723
980.190185547	1280.26318359
976.033325195	1281.3034668
971.876403809	1282.32995605
967.715637207	1282.97973633
963.55291748	1283.28369141
959.388305664	1284.98303223
955.223632813	1285.93676758
951.055053711	1286.40014648
946.882629395	1286.91650391
942.710205078	1288.10644531
938.535766602	1289.5402832
934.359436035	1289.30993652
930.179199219	1288.85961914
925.998962402	1289.95666504
921.814758301	1290.40319824
917.628662109	1290.00683594
913.442504883	1290.55004883
909.252441406	1291.42346191
905.060424805	1291.17041016
900.866455078	1290.1862793
896.670532227	1290.76379395
892.47064209	1291.76623535
888.270751953	1290.56323242
884.068908691	1291.72973633
879.86315918	1291.97021484
875.657348633	1291.22021484
871.447631836	1290.49304199
867.235900879	1290.72412109
863.022216797	1289.38708496
858.806518555	1288.98352051
854.588867188	1290.26660156
850.36920166	1290.0534668
846.147583008	1289.40661621
841.92401123	1289.51342773
837.698364258	1289.78967285
833.468811035	1289.08044434
829.239257813	1289.43334961
825.00567627	1290.5802002
820.770141602	1289.56982422
816.532592773	1290.55688477
812.295043945	1289.38354492
808.053527832	1289.87695313
803.809997559	1290.59973145
799.5625	1292.40710449
795.314941406	1292.45031738
791.065368652	1291.84289551
786.811828613	1291.15307617
782.558288574	1290.41003418
778.300720215	1288.32299805
774.043151855	1285.6529541
769.781555176	1286.27661133
765.517944336	1287.40673828
761.252319336	1286.25964355
756.984741211	1287.09655762
752.715087891	1286.88952637
748.443359375	1287.38623047
744.169677734	1286.57678223
739.891967773	1286.39013672
735.614196777	1287.06018066
731.332458496	1287.61657715
727.05065918	1288.08349609
722.764831543	1286.6829834
718.476928711	1285.74719238
714.187072754	1286.29675293
709.895141602	1288.7767334
705.601135254	1289.58691406
701.305114746	1287.3737793
697.007080078	1287.50671387
692.706970215	1288.21337891
688.402832031	1287.43994141
684.098632813	1287.07006836
679.790405273	1288.18017578
675.482116699	1288.81640625
671.169799805	1288.60302734
666.855407715	1289.18054199
662.53894043	1289.06958008
658.220458984	1289.94970703
653.899902344	1291.66943359
649.577270508	1291.62353516
645.252624512	1290.49047852
640.92388916	1293.38330078
636.595092773	1296.14611816
632.264221191	1295.69372559
627.929260254	1293.93286133
623.592224121	1292.75354004
619.255187988	1293.21643066
614.914001465	1293.89306641
610.570800781	1292.81689453
606.225463867	1295.06005859
601.878112793	1294.3326416
597.528625488	1296.7467041
593.175048828	1296.82653809
588.821411133	1296.3828125
584.465698242	1295.89355469
580.105895996	1296.5793457
575.744018555	1296.33361816
571.382019043	1297.89660645
567.015930176	1300.61010742
562.647766113	1299.68664551
558.27746582	1299.98986816
553.905151367	1303.48376465
549.530639648	1306.8972168
545.15411377	1312.0333252
540.77545166	1317.13317871
536.39263916	1321.68652344
532.009765625	1329.47668457
527.622741699	1337.0300293
523.235656738	1344.16650391
518.844421387	1353.26318359
514.45111084	1363.71362305
510.055664063	1374.86999512
505.658111572	1383.85693359
501.258422852	1390.75671387
496.856628418	1397.00366211
492.452697754	1401.28991699
488.046691895	1404.65649414
483.636474609	1406.47277832
479.226196289	1404.41345215
474.811737061	1402.76708984
470.397216797	1400.06335449
465.978485107	1394.08349609
461.557647705	1390.10998535
457.134674072	1385.26000977
452.711608887	1376.90686035
448.282318115	1371.78344727
443.852935791	1366.16638184
439.421417236	1361.10668945
434.987762451	1355.96655273
430.551940918	1352.30969238
426.111938477	1351.16259766
421.671844482	1346.83679199
417.227539063	1347.18640137
412.781097412	1351.76672363
408.332489014	1352.67297363
403.883789063	1354.41296387
399.430877686	1356.41015625
394.975799561	1356.27661133
390.518585205	1359.74645996
386.057128906	1360.72668457
381.595581055	1361.45983887
377.131866455	1361.89343262
372.663909912	1360.06994629
368.195861816	1359.65344238
363.723571777	1360.27661133
359.24911499	1361.25964355
354.77456665	1364.4230957
350.295776367	1364.94030762
345.814788818	1365.59301758
341.331634521	1367.06665039
336.846282959	1369.51281738
332.358795166	1373.04980469
327.867004395	1376.17321777
323.37512207	1376.55688477
318.88104248	1377.09350586
314.382720947	1380.87316895
309.882171631	1382.9901123
305.381530762	1383.2064209
300.876617432	1384.39672852
296.369506836	1386.11975098
291.860198975	1387.86682129
287.348693848	1391.32299805
282.834991455	1396.79992676
278.319061279	1400.27661133
273.800964355	1397.63659668
269.278533936	1392.99316406
264.756011963	1394.83984375
260.229187012	1395.546875
255.70223999	1397.70300293
251.170974731	1400.81677246
246.639602661	1400.45654297
242.103912354	1399.44995117
237.566009521	1401.00061035
233.025878906	1404.65307617
228.483535767	1411.84008789
223.938964844	1415.27941895
219.390060425	1419.46276855
214.841033936	1421.56323242
210.289779663	1424.96313477
205.734191895	1432.18017578
201.178466797	1440.9230957
196.618408203	1449.16650391
192.056106567	1459.75634766
187.493682861	1469.07641602
182.9269104	1479.98022461
178.357894897	1489.32995605
