# Supplementary material for: Correlative Brillouin and Raman spectroscopy data acquired on single cells
Source: Data Brief. 2020 Feb 5;29:105223. doi: 10.1016/j.dib.2020.105223 (PMC7026319; doi:10.1016/j.dib.2020.105223)
Supplement: Multimedia component 1 [file mmc1.zip › Data/Raman_X/21um.txt]

3847.83642578	1188.33972168
3845.03149414	1210.14001465
3842.22558594	1209.25964355
3839.41845703	1210.03674316
3836.60913086	1209.68969727
3833.80004883	1209.8605957
3830.98852539	1209.91955566
3828.17578125	1209.4263916
3825.36230469	1210.4798584
3822.54736328	1211.16027832
3819.73168945	1211.62316895
3816.91479492	1212.13342285
3814.09570313	1212.00036621
3811.27661133	1211.98999023
3808.45532227	1211.82983398
3805.6328125	1210.71923828
3802.80932617	1210.56005859
3799.98486328	1209.70373535
3797.15917969	1209.66369629
3794.33251953	1209.68640137
3791.50317383	1209.95654297
3788.67431641	1210.35998535
3785.84326172	1210.23034668
3783.01220703	1210.78015137
3780.17871094	1211.20715332
3777.34423828	1211.87329102
3774.50878906	1212.39318848
3771.6706543	1212.40356445
3768.83300781	1212.42004395
3765.99291992	1213.03649902
3763.15307617	1213.55993652
3760.31079102	1214.01025391
3757.46728516	1214.65686035
3754.62304688	1189.35998535
3751.77734375	1215.15307617
3748.9309082	1215.03308105
3746.08300781	1216.53015137
3743.23291016	1217.40979004
3740.38305664	1217.84277344
3737.53076172	1218.92028809
3734.67749023	1219.69641113
3731.82299805	1220.49975586
3728.9675293	1221.61962891
3726.11083984	1222.31689453
3723.25317383	1223.37683105
3720.39306641	1223.82312012
3717.53320313	1225.30029297
3714.6706543	1225.98974609
3711.80859375	1227.1706543
3708.9440918	1228.36645508
3706.07861328	1229.9029541
3703.21191406	1232.23327637
3700.34277344	1233.75378418
3697.47387695	1236.33056641
3694.60253906	1238.57702637
3691.73144531	1241.12683105
3688.85791016	1243.24926758
3685.9831543	1246.30981445
3683.10742188	1249.80932617
3680.23071289	1253.00646973
3677.3527832	1257.06359863
3674.47363281	1261.00341797
3671.59228516	1265.12341309
3668.7109375	1269.35620117
3665.82714844	1274.91650391
3662.94238281	1279.76647949
3660.05786133	1284.9395752
3657.16943359	1289.27368164
3654.28149414	1295.07299805
3651.39208984	1299.99060059
3648.50195313	1305.45983887
3645.60913086	1310.54370117
3642.71655273	1316.68713379
3639.8215332	1320.84338379
3636.92529297	1325.48339844
3634.02807617	1330.08007813
3631.12963867	1334.05322266
3628.23022461	1337.79296875
3625.32836914	1341.62646484
3622.42651367	1345.7401123
3619.52246094	1349.81335449
3616.6184082	1353.86022949
3613.7121582	1356.95007324
3610.8046875	1360.73681641
3607.89599609	1365.48010254
3604.98608398	1370.0032959
3602.07519531	1374.61743164
3599.16186523	1379.10693359
3596.2487793	1384.56359863
3593.33325195	1389.09020996
3590.41625977	1392.41357422
3587.49853516	1396.78662109
3584.58081055	1400.22338867
3581.65942383	1404.86975098
3578.73803711	1409.00341797
3575.81591797	1413.7635498
3572.89086914	1417.50671387
3569.96630859	1420.8729248
3567.0390625	1425.11633301
3564.11083984	1429.28662109
3561.18139648	1433.64025879
3558.25097656	1436.07702637
3555.31933594	1440.41650391
3552.38647461	1442.50317383
3549.45263672	1447.76000977
3546.51611328	1451.86657715
3543.57861328	1456.49694824
3540.64135742	1461.32348633
3537.70141602	1466.58984375
3534.76049805	1473.32299805
3531.81835938	1479.87036133
3528.875	1486.39648438
3525.92919922	1494.56005859
3522.98364258	1501.78662109
3520.03564453	1509.27026367
3517.08789063	1515.34680176
3514.13745117	1522.51635742
3511.18603516	1528.49328613
3508.23339844	1535.84338379
3505.27954102	1541.81628418
3502.32324219	1547.93005371
3499.3671875	1553.95996094
3496.40991211	1560.76635742
3493.45019531	1566.42358398
3490.48925781	1572.97009277
3487.52709961	1579.1003418
3484.56396484	1584.55957031
3481.59960938	1590.34313965
3478.6340332	1592.93347168
3475.66723633	1597.34973145
3472.69799805	1601.26672363
3469.72900391	1608.11962891
3466.75756836	1611.45336914
3463.78491211	1617.42687988
3460.8125	1620.30004883
3457.83740234	1626.86315918
3454.85986328	1633.56958008
3451.88256836	1641.05285645
3448.90405273	1645.80358887
3445.92285156	1649.2800293
3442.94213867	1653.32348633
3439.95874023	1657.70959473
3436.97412109	1660.67016602
3433.98852539	1665.41662598
3431.00170898	1667.95349121
3428.01367188	1670.34326172
3425.02441406	1673.18688965
3422.03271484	1674.27648926
3419.04101563	1677.18664551
3416.04711914	1676.01721191
3413.05175781	1676.24023438
3410.05664063	1675.99035645
3407.05908203	1681.08666992
3404.05883789	1684.0769043
3401.05883789	1686.42016602
3398.05761719	1688.4967041
3395.05541992	1692.72338867
3392.05053711	1696.7767334
3389.04443359	1696.95678711
3386.03710938	1698.03320313
3383.0300293	1695.71655273
3380.02050781	1695.29016113
3377.00830078	1693.70996094
3373.99633789	1689.88024902
3370.9831543	1686.83666992
3367.96728516	1686.61682129
3364.9519043	1684.66357422
3361.93383789	1683.07641602
3358.91430664	1682.70019531
3355.89379883	1684.4798584
3352.87231445	1684.74353027
3349.84936523	1686.25036621
3346.82519531	1687.46337891
3343.79858398	1688.74682617
3340.7722168	1689.35327148
3337.74316406	1686.06311035
3334.71289063	1685.73010254
3331.68286133	1682.6697998
3328.65039063	1677.21337891
3325.61499023	1672.07373047
3322.58007813	1667.75036621
3319.54370117	1666.60986328
3316.50488281	1668.96655273
3313.46630859	1670.01977539
3310.42504883	1671.04003906
3307.3840332	1672.37316895
3304.34057617	1673.72009277
3301.2956543	1672.1730957
3298.24829102	1668.78662109
3295.20092773	1666.62683105
3292.15258789	1665.53015137
3289.1015625	1666.9564209
3286.05053711	1666.49658203
3282.99707031	1666.03662109
3279.94238281	1667.48693848
3276.88647461	1667.42321777
3273.82958984	1667.57995605
3270.77124023	1668.65991211
3267.71166992	1669.64001465
3264.65087891	1668.81994629
3261.58764648	1665.53344727
3258.52294922	1664.16369629
3255.45874023	1664.72619629
3252.39160156	1663.22290039
3249.32348633	1663.29309082
3246.25390625	1662.64685059
3243.18334961	1663.73327637
3240.10986328	1662.49987793
3237.03686523	1664.953125
3233.96264648	1665.6262207
3230.88549805	1663.88671875
3227.80737305	1659.4296875
3224.72802734	1654.42626953
3221.6472168	1648.4263916
3218.56542969	1642.25671387
3215.48242188	1636.23327637
3212.39794922	1630.42663574
3209.31103516	1626.74645996
3206.22436523	1623.81994629
3203.13476563	1621.0234375
3200.04418945	1614.18334961
3196.95214844	1607.35986328
3193.8605957	1601.90673828
3190.76464844	1596.41320801
3187.66918945	1587.67004395
3184.57226563	1581.35302734
3181.47290039	1572.90356445
3178.37353516	1567.23327637
3175.27148438	1559.01342773
3172.16821289	1551.78320313
3169.06542969	1543.90649414
3165.9597168	1534.89660645
3162.85131836	1525.4465332
3159.74316406	1517.41967773
3156.63378906	1510.2166748
3153.52148438	1502.60632324
3150.40966797	1496.56311035
3147.29516602	1487.68322754
3144.17919922	1480.83337402
3141.06201172	1474.87658691
3137.94384766	1469.33679199
3134.82421875	1462.57324219
3131.70336914	1457.0769043
3128.58129883	1449.88317871
3125.45654297	1442.67321777
3122.33203125	1434.86328125
3119.20458984	1428.1105957
3116.07617188	1420.90026855
3112.94628906	1415.84020996
3109.81542969	1411.11022949
3106.68310547	1406.26672363
3103.54956055	1400.35668945
3100.41308594	1394.33337402
3097.27709961	1387.57324219
3094.13842773	1380.40979004
3090.99975586	1373.04931641
3087.85839844	1367.67651367
3084.71582031	1363.59338379
3081.57202148	1360.08349609
3078.42700195	1357.30688477
3075.27905273	1353.66308594
3072.1315918	1350.08007813
3068.98266602	1344.86047363
3065.83105469	1339.57348633
3062.67797852	1334.83972168
3059.52392578	1329.69055176
3056.36987305	1325.67004395
3053.21166992	1320.9864502
3050.05371094	1317.61022949
3046.89453125	1314.36669922
3043.73413086	1311.70349121
3040.57080078	1308.36340332
3037.40771484	1307.50354004
3034.24194336	1304.65734863
3031.07470703	1302.73278809
3027.90649414	1300.33349609
3024.73681641	1299.61682129
3021.56591797	1298.35339355
3018.39355469	1297.14685059
3015.21875	1296.40649414
3012.04394531	1295.17712402
3008.86645508	1294.37365723
3005.68896484	1292.62023926
3002.5090332	1291.20361328
2999.32763672	1289.45349121
2996.14477539	1289.20324707
2992.9609375	1289.65661621
2989.77416992	1289.99304199
2986.58764648	1290.59655762
2983.39819336	1290.91967773
2980.20922852	1291.45629883
2977.01733398	1291.66650391
2973.82421875	1292.08312988
2970.62963867	1292.2532959
2967.43383789	1293.04016113
2964.23681641	1293.95666504
2961.03833008	1294.7401123
2957.83886719	1296.9967041
2954.63623047	1299.56018066
2951.43408203	1303.46679688
2948.22900391	1306.37670898
2945.02270508	1309.46313477
2941.81494141	1311.77587891
2938.60595703	1311.67712402
2935.39575195	1310.61352539
2932.18408203	1307.98339844
2928.96972656	1304.78015137
2925.75561523	1301.3104248
2922.53857422	1297.03649902
2919.32177734	1293.01696777
2916.10229492	1289.1965332
2912.88134766	1285.81359863
2909.65917969	1283.07971191
2906.43554688	1281.44030762
2903.20922852	1279.13049316
2899.9831543	1278.00036621
2896.75561523	1277.50317383
2893.52539063	1276.33630371
2890.29370117	1276.01953125
2887.06225586	1276.18981934
2883.828125	1277.0065918
2880.5925293	1276.85339355
2877.35546875	1275.16723633
2874.11572266	1273.51977539
2870.8762207	1270.32629395
2867.63549805	1266.54675293
2864.3918457	1264.70983887
2861.14672852	1263.08984375
2857.90185547	1261.36975098
2854.65429688	1259.89685059
2851.40527344	1258.0032959
2848.1550293	1254.24365234
2844.90332031	1250.70629883
2841.64868164	1246.78344727
2838.39453125	1244.85693359
2835.13720703	1242.98059082
2831.88037109	1241.48303223
2828.62036133	1239.75976563
2825.359375	1238.44995117
2822.09667969	1238.1940918
2818.83300781	1237.2298584
2815.56787109	1236.43310547
2812.29980469	1236.82348633
2809.03173828	1236.70996094
2805.76269531	1236.29370117
2802.49047852	1236.5567627
2799.21728516	1236.07751465
2795.94238281	1235.72949219
2792.66625977	1235.546875
2789.38891602	1234.99658203
2786.11010742	1234.94970703
2782.83007813	1235.0065918
2779.54858398	1235.54333496
2776.26416016	1235.05651855
2772.97998047	1235.01025391
2769.69287109	1235.29370117
2766.40454102	1235.08654785
2763.11474609	1235.71398926
2759.82348633	1235.97033691
2756.53100586	1235.8762207
2753.23730469	1236.45336914
2749.94042969	1236.36328125
2746.64379883	1236.7668457
2743.34448242	1236.40991211
2740.04516602	1236.83984375
2736.74291992	1236.75671387
2733.43945313	1236.44689941
2730.13452148	1236.46643066
2726.82836914	1236.45959473
2723.52075195	1236.63012695
2720.21020508	1236.13024902
2716.89990234	1236.08996582
2713.58642578	1235.45031738
2710.2734375	1235.07995605
2706.95751953	1234.86340332
2703.64013672	1234.22033691
2700.32128906	1234.359375
2697.0012207	1234.1328125
2693.6796875	1234.66369629
2690.35668945	1234.18359375
2687.03100586	1234.32971191
2683.70532227	1234.46020508
2680.37670898	1234.66699219
2677.046875	1234.5267334
2673.71704102	1234.66674805
2670.38452148	1234.60644531
2667.05029297	1235.15356445
2663.71484375	1235.32019043
2660.37646484	1235.06970215
2657.03833008	1235.17651367
2653.69702148	1234.97033691
2650.35620117	1235.20629883
2647.01220703	1235.34973145
2643.66674805	1235.4967041
2640.32177734	1235.1932373
2636.97363281	1235.11706543
2633.62255859	1235.29663086
2630.27148438	1235.30297852
2626.91943359	1234.48339844
2623.56567383	1234.91296387
2620.20898438	1235.26989746
2616.85083008	1235.43359375
2613.49316406	1235.15649414
2610.13232422	1235.61035156
2606.77001953	1235.85351563
2603.40649414	1235.49316406
2600.04125977	1236.01281738
2596.67333984	1236.04309082
2593.30541992	1236.53015137
2589.93457031	1236.18676758
2586.56396484	1236.57055664
2583.19042969	1236.02319336
2579.81542969	1235.96350098
2576.44042969	1236.40966797
2573.06274414	1236.35339355
2569.68188477	1236.2199707
2566.30102539	1236.25671387
2562.91894531	1235.70690918
2559.53393555	1235.87976074
2556.14892578	1235.47009277
2552.76098633	1235.83728027
2549.37182617	1235.80627441
2545.98266602	1236.09973145
2542.59033203	1236.23022461
2539.19677734	1236.296875
2535.80029297	1229.62072754
2532.40380859	1238.34667969
2529.00610352	1239.42370605
2525.60522461	1239.55969238
2522.2043457	1239.79003906
2518.80078125	1239.08959961
2515.39550781	1238.56323242
2511.98901367	1238.07983398
2508.58105469	1238.03039551
2505.17163086	1238.03369141
2501.76074219	1237.71044922
2498.34838867	1237.56640625
2494.93310547	1237.68676758
2491.51806641	1237.54296875
2488.09985352	1237.72058105
2484.68017578	1237.54626465
2481.2590332	1237.90026855
2477.83666992	1237.78344727
2474.41259766	1237.57971191
2470.98730469	1237.4498291
2467.56054688	1237.73022461
2464.13232422	1238.09631348
2460.70092773	1237.98388672
2457.26831055	1238.3269043
2453.83569336	1238.23327637
2450.39990234	1237.69665527
2446.96289063	1238.40307617
2443.52441406	1238.07666016
2440.08447266	1238.32983398
2436.64306641	1238.08996582
2433.19848633	1238.31335449
2429.75415039	1238.66357422
2426.30664063	1238.53625488
2422.85961914	1238.41687012
2419.40917969	1239.1463623
2415.95751953	1238.98278809
2412.50415039	1239.54699707
2409.04956055	1239.39343262
2405.59350586	1240.54675293
2402.13574219	1240.52355957
2398.67675781	1240.59350586
2395.21459961	1240.91369629
2391.75097656	1240.34008789
2388.28759766	1240.70349121
2384.82104492	1240.39025879
2381.35302734	1239.59985352
2377.88354492	1239.6829834
2374.41259766	1239.26660156
2370.94018555	1239.00341797
2367.46630859	1239.36669922
2363.98925781	1239.05371094
2360.51245117	1239.01025391
2357.0324707	1239.44384766
2353.55102539	1239.62939453
2350.06982422	1239.69995117
2346.58544922	1239.89624023
2343.09960938	1240.82312012
2339.61230469	1240.70288086
2336.12182617	1240.54296875
2332.6315918	1240.38391113
2329.13989258	1240.00708008
2325.64501953	1239.26977539
2322.1484375	1239.81286621
2318.65234375	1239.03979492
2315.15307617	1239.49694824
2311.65209961	1240.14318848
2308.14990234	1239.76025391
2304.64599609	1239.74645996
2301.140625	1239.11315918
2297.63232422	1239.30297852
2294.12402344	1239.82958984
2290.61254883	1239.35620117
2287.10131836	1239.44665527
2283.58691406	1239.94641113
2280.07080078	1239.49328613
2276.5534668	1239.94287109
2273.03466797	1240.28710938
2269.51416016	1239.94299316
2265.99047852	1239.75012207
2262.46704102	1240.01025391
2258.94213867	1240.20324707
2255.4140625	1239.71984863
2251.88452148	1240.18017578
2248.35327148	1239.0065918
2244.82250977	1239.67358398
2241.28833008	1239.93334961
2237.75268555	1239.53356934
2234.21386719	1239.87670898
2230.67529297	1239.95019531
2227.13500977	1239.91320801
2223.59155273	1239.56628418
2220.04833984	1240.00695801
2216.50195313	1239.90979004
2212.95410156	1240.16662598
2209.40478516	1239.7064209
2205.85375977	1239.78015137
2202.30126953	1239.45703125
2198.74731445	1240.24047852
2195.19018555	1240.09313965
2191.63305664	1240.71337891
2188.07446289	1240.9967041
2184.51269531	1240.51318359
2180.94946289	1241.06677246
2177.38452148	1241.22058105
2173.81835938	1241.44311523
2170.25024414	1241.86022949
2166.6809082	1240.80004883
2163.10986328	1240.87988281
2159.53759766	1240.3737793
2155.96166992	1239.91333008
2152.38623047	1240.64343262
2148.80737305	1240.046875
2145.22705078	1240.48681641
2141.64697266	1240.62670898
2138.06347656	1240.27966309
2134.47851563	1239.9901123
2130.89208984	1239.69287109
2127.30224609	1239.9732666
2123.71264648	1239.63012695
2120.12158203	1239.57702637
2116.52734375	1239.296875
2112.93139648	1239.57006836
2109.33544922	1240.07299805
2105.73657227	1239.91931152
2102.13598633	1239.54284668
2098.53369141	1239.76977539
2094.93017578	1239.63659668
2091.32324219	1239.57019043
2087.71630859	1239.76953125
2084.10791016	1239.27990723
2080.49633789	1239.31347656
2076.88305664	1239.37634277
2073.27001953	1239.61999512
2069.65380859	1239.4934082
2066.03588867	1240.03015137
2062.41650391	1239.47338867
2058.79541016	1239.74682617
2055.17285156	1239.96411133
2051.54711914	1239.05285645
2047.92138672	1239.97058105
2044.2923584	1239.15332031
2040.66345215	1239.62609863
2037.03137207	1239.81005859
2033.39758301	1239.01672363
2029.7623291	1239.03076172
2026.12548828	1239.23962402
2022.48706055	1239.18334961
2018.8470459	1239.15368652
2015.20361328	1239.0567627
2011.5604248	1239.35998535
2007.91394043	1239.21008301
2004.26757813	1239.78283691
2000.61791992	1239.09375
1996.9666748	1239.17687988
1993.31384277	1239.05651855
1989.65942383	1239.40039063
1986.00341797	1239.04370117
1982.3458252	1238.82995605
1978.68493652	1239.04016113
1975.02416992	1238.60021973
1971.35998535	1238.92651367
1967.69604492	1238.65332031
1964.02868652	1238.61999512
1960.35986328	1238.68994141
1956.68933105	1237.91369629
1953.01721191	1238.15979004
1949.34350586	1237.67956543
1945.66821289	1237.70300293
1941.99121094	1237.61975098
1938.31103516	1237.67358398
1934.63085938	1237.41381836
1930.9473877	1237.17297363
1927.2623291	1236.77612305
1923.57739258	1236.82348633
1919.88903809	1236.4465332
1916.19921875	1235.93005371
1912.50769043	1236.02648926
1908.81274414	1235.60974121
1905.11804199	1235.70300293
1901.42163086	1235.20288086
1897.72192383	1235.07995605
1894.02050781	1235.30310059
1890.31933594	1234.84680176
1886.61474609	1234.62658691
1882.90844727	1234.67004395
1879.20056152	1234.22338867
1875.49108887	1234.40661621
1871.7800293	1234.18334961
1868.06726074	1234.58642578
1864.35119629	1234.32629395
1860.63525391	1234.43005371
1856.91577148	1234.21337891
1853.19482422	1233.89355469
1849.47387695	1233.97619629
1845.74963379	1234.23657227
1842.02368164	1234.03369141
1838.29614258	1234.52026367
1834.5670166	1234.90380859
1830.83435059	1234.58972168
1827.10192871	1235.09692383
1823.36608887	1234.82971191
1819.63024902	1235.13037109
1815.89111328	1235.20666504
1812.15026855	1235.21655273
1808.4095459	1235.80383301
1804.66552734	1235.30627441
1800.91967773	1235.25671387
1797.17053223	1235.27941895
1793.42150879	1235.56323242
1789.67077637	1235.796875
1785.91662598	1235.6171875
1782.16259766	1235.8371582
1778.40515137	1235.44689941
1774.64770508	1236.21691895
1770.88696289	1236.52355957
1767.12451172	1236.63342285
1763.36047363	1236.96691895
1759.59460449	1236.9296875
1755.82714844	1237.94641113
1752.05627441	1237.63342285
1748.28552246	1237.89660645
1744.51135254	1238.09338379
1740.73718262	1238.60681152
1736.9597168	1238.6262207
1733.18041992	1239.30029297
1729.39953613	1239.26049805
1725.61694336	1240.78344727
1721.8326416	1241.61315918
1718.04675293	1242.39599609
1714.25915527	1242.90991211
1710.46984863	1243.32324219
1706.67712402	1244.14343262
1702.88269043	1244.78308105
1699.08825684	1245.66662598
1695.29052734	1247.08654785
1691.4909668	1248.58374023
1687.68981934	1249.59326172
1683.88696289	1250.99743652
1680.08227539	1251.93005371
1676.27612305	1252.68371582
1672.46813965	1253.30712891
1668.65661621	1254.03015137
1664.84533691	1254.73022461
1661.03051758	1253.93981934
1657.21398926	1252.94714355
1653.39575195	1252.21960449
1649.57751465	1251.24353027
1645.75598145	1250.85644531
1641.93261719	1249.83288574
1638.10571289	1249.43688965
1634.27893066	1249.24975586
1630.45056152	1248.89001465
1626.61853027	1247.86364746
1622.78662109	1247.46032715
1618.95129395	1247.52648926
1615.11413574	1246.70031738
1611.27539063	1246.03662109
1607.43481445	1245.87316895
1603.5925293	1244.83337402
1599.74853516	1244.64367676
1595.90283203	1244.15979004
1592.05541992	1243.56323242
1588.20458984	1242.91333008
1584.3536377	1243.45043945
1580.49926758	1242.61328125
1576.64318848	1242.06970215
1572.78710938	1241.95935059
1568.9276123	1241.29968262
1565.06628418	1240.44995117
1561.20324707	1240.29968262
1557.33666992	1240.12988281
1553.47009277	1239.82617188
1549.60192871	1238.82324219
1545.73010254	1239.14355469
1541.85839844	1238.93652344
1537.9831543	1238.64331055
1534.1060791	1239.01672363
1530.22924805	1238.62683105
1526.34875488	1238.41308594
1522.46643066	1238.62011719
1518.58068848	1238.16638184
1514.69494629	1238.63012695
1510.80749512	1238.36328125
1506.91638184	1238.5201416
1503.02539063	1239.18688965
1499.13085938	1239.58984375
1495.2364502	1232.18029785
1491.33837891	1240.62011719
1487.43847656	1240.40722656
1483.5369873	1240.39990234
1479.63354492	1239.69641113
1475.72851563	1240.78015137
1471.82165527	1240.59643555
1467.91113281	1240.81982422
1464.00073242	1240.87341309
1460.08679199	1241.32641602
1456.17285156	1241.06335449
1452.25537109	1241.46313477
1448.33605957	1240.68981934
1444.41503906	1240.75976563
1440.4921875	1240.01330566
1436.56750488	1239.55664063
1432.64111328	1239.14025879
1428.7130127	1239.75036621
1424.78125	1239.21655273
1420.8494873	1240.23291016
1416.9140625	1239.81652832
1412.97888184	1240.4564209
1409.03991699	1240.51000977
1405.09924316	1240.77990723
1401.15673828	1240.33276367
1397.21252441	1240.58349609
1393.26635742	1240.21337891
1389.31860352	1240.22998047
1385.36706543	1240.50671387
1381.41564941	1240.14318848
1377.46240234	1240.40307617
1373.50549316	1240.06311035
1369.546875	1239.92651367
1365.58630371	1240.23034668
1361.62597656	1240.30944824
1357.66186523	1240.73364258
1353.69592285	1240.93395996
1349.72827148	1242.22021484
1345.75695801	1242.12353516
1341.78564453	1242.45996094
1337.8125	1243.18310547
1333.83581543	1242.81982422
1329.85717773	1243.23303223
1325.87866211	1243.57995605
1321.8963623	1243.60009766
1317.91235352	1243.46984863
1313.92651367	1243.31005859
1309.93884277	1243.21679688
1305.94934082	1243.4230957
1301.95812988	1243.28674316
1297.96313477	1242.96362305
1293.96813965	1243.10314941
1289.96948242	1243.03991699
1285.9708252	1242.47314453
1281.96862793	1243.09680176
1277.96447754	1243.89672852
1273.95849609	1243.89672852
1269.95068359	1244.34338379
1265.94104004	1244.79638672
1261.92956543	1245.71679688
1257.91625977	1245.59326172
1253.90112305	1246.41650391
1249.88232422	1246.52661133
1245.86340332	1247.17675781
1241.84094238	1246.38354492
1237.81652832	1246.5501709
1233.79223633	1246.17321777
1229.76416016	1245.75646973
1225.73413086	1245.28283691
1221.70239258	1245.10986328
1217.66687012	1244.82250977
1213.63146973	1244.1697998
1209.59411621	1243.80639648
1205.55297852	1243.26342773
1201.51196289	1243.11987305
1197.46716309	1242.42004395
1193.42248535	1242.16003418
1189.37390137	1242.63317871
1185.32348633	1243.2701416
1181.2713623	1243.14978027
1177.21716309	1243.36303711
1173.16125488	1243.75671387
1169.1015625	1243.89282227
1165.04174805	1244.68041992
1160.98022461	1244.63342285
1156.91491699	1244.93029785
1152.84765625	1245.07043457
1148.78051758	1244.84997559
1144.70947266	1245.59350586
1140.63659668	1246.62658691
1136.56188965	1247.04980469
1132.48522949	1247.96337891
1128.40673828	1248.30664063
1124.32641602	1249.08679199
1120.2421875	1249.77990723
1116.15808105	1250.32287598
1112.07019043	1251.22302246
1107.98217773	1251.74328613
1103.89050293	1252.83691406
1099.796875	1254.10986328
1095.70129395	1253.81640625
1091.60388184	1252.73388672
1087.50463867	1252.0769043
1083.40344238	1253.01599121
1079.30029297	1253.59655762
1075.1953125	1253.70019531
1071.08642578	1254.86682129
1066.97766113	1256
1062.86499023	1256.30993652
1058.75036621	1256.55322266
1054.63586426	1258.15942383
1050.51745605	1260.60986328
1046.3972168	1261.23999023
1042.27502441	1261.06994629
1038.15087891	1261.89624023
1034.02490234	1262.20666504
1029.89501953	1263.32629395
1025.76513672	1263.89318848
1021.63140869	1265
1017.4977417	1267.52685547
1013.36016846	1268.32971191
1009.22064209	1269.77307129
1005.08117676	1270.00317383
1000.93780518	1270.18688965
996.792541504	1271.07653809
992.643432617	1272.42651367
988.494262695	1272.03369141
984.343200684	1272.29638672
980.190185547	1274.41040039
976.033325195	1275.22973633
971.876403809	1276.00964355
967.715637207	1276.67004395
963.55291748	1276.88317871
959.388305664	1278.37304688
955.223632813	1279.94677734
951.055053711	1279.68652344
946.882629395	1281.02001953
942.710205078	1281.04650879
938.535766602	1282.50024414
934.359436035	1283.86022949
930.179199219	1284.16650391
925.998962402	1283.63635254
921.814758301	1284.45324707
917.628662109	1285.15307617
913.442504883	1284.92980957
909.252441406	1284.95275879
905.060424805	1285.29968262
900.866455078	1284.99975586
896.670532227	1283.90356445
892.47064209	1284.32971191
888.270751953	1284.91369629
884.068908691	1285.53308105
879.86315918	1285.16308594
875.657348633	1284.15356445
871.447631836	1283.9666748
867.235900879	1285.01635742
863.022216797	1284.83703613
858.806518555	1284.63671875
854.588867188	1285.40307617
850.36920166	1283.8996582
846.147583008	1283.88330078
841.92401123	1284.75012207
837.698364258	1285.02966309
833.468811035	1284.67651367
829.239257813	1284.19360352
825.00567627	1284.00622559
820.770141602	1284.51989746
816.532592773	1284.00036621
812.295043945	1283.71972656
808.053527832	1283.84667969
803.809997559	1283.69042969
799.5625	1284.92724609
795.314941406	1287.68310547
791.065368652	1286.18359375
786.811828613	1285.66967773
782.558288574	1285.57995605
778.300720215	1284.0065918
774.043151855	1283.40661621
769.781555176	1283.1829834
765.517944336	1282.55688477
761.252319336	1281.12316895
756.984741211	1281.87683105
752.715087891	1280.8861084
748.443359375	1281.28234863
744.169677734	1283.15979004
739.891967773	1283.79992676
735.614196777	1282.89709473
731.332458496	1281.93994141
727.05065918	1282.78979492
722.764831543	1283.35644531
718.476928711	1283
714.187072754	1283.24328613
709.895141602	1283.56970215
705.601135254	1284.61303711
701.305114746	1285.27307129
697.007080078	1284.60620117
692.706970215	1283.80004883
688.402832031	1283.5
684.098632813	1284.19665527
679.790405273	1284.66027832
675.482116699	1285.38964844
671.169799805	1286.36303711
666.855407715	1285.14672852
662.53894043	1286.2232666
658.220458984	1287.26318359
653.899902344	1288.54699707
649.577270508	1288.22009277
645.252624512	1289.22351074
640.92388916	1289.58361816
636.595092773	1292.48327637
632.264221191	1292.33703613
627.929260254	1290.3104248
623.592224121	1290.11999512
619.255187988	1290.07312012
614.914001465	1289.90319824
610.570800781	1289.296875
606.225463867	1290.98681641
601.878112793	1291.7668457
597.528625488	1291.94702148
593.175048828	1293.41650391
588.821411133	1293.87731934
584.465698242	1292.5769043
580.105895996	1292.90673828
575.744018555	1293.04650879
571.382019043	1296.08630371
567.015930176	1296.78662109
562.647766113	1297.01330566
558.27746582	1297.42651367
553.905151367	1299.4630127
549.530639648	1300.99975586
545.15411377	1305.39331055
540.77545166	1310.86987305
536.39263916	1315.33959961
532.009765625	1321.64001465
527.622741699	1330.21008301
523.235656738	1337.85021973
518.844421387	1345.75024414
514.45111084	1355.35681152
510.055664063	1367.58996582
505.658111572	1375.27331543
501.258422852	1381.20983887
496.856628418	1387.68994141
492.452697754	1392.45349121
488.046691895	1395.94958496
483.636474609	1397.24597168
479.226196289	1395.63354492
474.811737061	1393.046875
470.397216797	1390.94995117
465.978485107	1385.05322266
461.557647705	1379.74987793
457.134674072	1378.91333008
452.711608887	1372.02001953
448.282318115	1364.20983887
443.852935791	1359.01672363
439.421417236	1354.8236084
434.987762451	1348.08312988
430.551940918	1345.53015137
426.111938477	1343.15319824
421.671844482	1341.77001953
417.227539063	1341.91662598
412.781097412	1344.59667969
408.332489014	1345.18347168
403.883789063	1348.75708008
399.430877686	1350.55651855
394.975799561	1352.60620117
390.518585205	1354.5637207
386.057128906	1354.15319824
381.595581055	1356.17675781
377.131866455	1354.41296387
372.663909912	1352.63366699
368.195861816	1354.8404541
363.723571777	1355.49353027
359.24911499	1355.26660156
354.77456665	1357.45373535
350.295776367	1358.51025391
345.814788818	1359.7064209
341.331634521	1362.66040039
336.846282959	1366.39038086
332.358795166	1367.37316895
327.867004395	1370.49035645
323.37512207	1372.49023438
318.88104248	1372.24035645
314.382720947	1374.54650879
309.882171631	1376.62329102
305.381530762	1377.81970215
300.876617432	1378.68676758
296.369506836	1381.26965332
291.860198975	1382.7434082
287.348693848	1387.93676758
282.834991455	1392.53356934
278.319061279	1398.51965332
273.800964355	1403.63659668
269.278533936	1401.51318359
264.756011963	1397.96630859
260.229187012	1396.81640625
255.70223999	1394.71704102
251.170974731	1393.53942871
246.639602661	1398.59020996
242.103912354	1400.07629395
237.566009521	1404.36047363
233.025878906	1403.41967773
228.483535767	1412.65698242
223.938964844	1417.05358887
219.390060425	1421.30004883
214.841033936	1418.5333252
210.289779663	1425.88366699
205.734191895	1436.09973145
201.178466797	1451.01647949
196.618408203	1460.59680176
192.056106567	1469.07983398
187.493682861	1474.5501709
182.9269104	1485.2467041
178.357894897	1495.39953613
