# Supplementary material for: Correlative Brillouin and Raman spectroscopy data acquired on single cells
Source: Data Brief. 2020 Feb 5;29:105223. doi: 10.1016/j.dib.2020.105223 (PMC7026319; doi:10.1016/j.dib.2020.105223)
Supplement: Multimedia component 1 [file mmc1.zip › Data/Raman_X/23um.txt]

3847.83642578	1176.24035645
3845.03149414	1197.10009766
3842.22558594	1196.54675293
3839.41845703	1197.48352051
3836.60913086	1196.90356445
3833.80004883	1196.86999512
3830.98852539	1196.65344238
3828.17578125	1196.99377441
3825.36230469	1198.02636719
3822.54736328	1198.3503418
3819.73168945	1199.05664063
3816.91479492	1199.51672363
3814.09570313	1199.58959961
3811.27661133	1199.59631348
3808.45532227	1199.8729248
3805.6328125	1199.03930664
3802.80932617	1198.18273926
3799.98486328	1197.66992188
3797.15917969	1197.45947266
3794.33251953	1197.03942871
3791.50317383	1197.5168457
3788.67431641	1197.40319824
3785.84326172	1198.50634766
3783.01220703	1198.56018066
3780.17871094	1198.94335938
3777.34423828	1199.16308594
3774.50878906	1199.50646973
3771.6706543	1199.72692871
3768.83300781	1200.23718262
3765.99291992	1200.31359863
3763.15307617	1201.06994629
3760.31079102	1201.39038086
3757.46728516	1201.58349609
3754.62304688	1182.83007813
3751.77734375	1202.4864502
3748.9309082	1202.96643066
3746.08300781	1203.41003418
3743.23291016	1204.4798584
3740.38305664	1205.22705078
3737.53076172	1205.61315918
3734.67749023	1206.85009766
3731.82299805	1207.45983887
3728.9675293	1208.78710938
3726.11083984	1209.56311035
3723.25317383	1210.23999023
3720.39306641	1211.57971191
3717.53320313	1212.5300293
3714.6706543	1213.42004395
3711.80859375	1214.42651367
3708.9440918	1215.93652344
3706.07861328	1217.5135498
3703.21191406	1218.76098633
3700.34277344	1220.85351563
3697.47387695	1222.23950195
3694.60253906	1225.12316895
3691.73144531	1227.82006836
3688.85791016	1229.68273926
3685.9831543	1233.09973145
3683.10742188	1236.26647949
3680.23071289	1239.64685059
3677.3527832	1242.92041016
3674.47363281	1247.2869873
3671.59228516	1251.0736084
3668.7109375	1255.49645996
3665.82714844	1260.24987793
3662.94238281	1264.86328125
3660.05786133	1269.98327637
3657.16943359	1275.30700684
3654.28149414	1280.52624512
3651.39208984	1286.00317383
3648.50195313	1291.14331055
3645.60913086	1296.17004395
3642.71655273	1301.15344238
3639.8215332	1306.08300781
3636.92529297	1310.48022461
3634.02807617	1314.39343262
3631.12963867	1318.40710449
3628.23022461	1322.2331543
3625.32836914	1325.5769043
3622.42651367	1329.51318359
3619.52246094	1333.49035645
3616.6184082	1337.32702637
3613.7121582	1340.72631836
3610.8046875	1344.79296875
3607.89599609	1348.33996582
3604.98608398	1352.46362305
3602.07519531	1357.89318848
3599.16186523	1361.55981445
3596.2487793	1366.48669434
3593.33325195	1370.82348633
3590.41625977	1374.20007324
3587.49853516	1378.08996582
3584.58081055	1382.47009277
3581.65942383	1386.61022949
3578.73803711	1390.21643066
3575.81591797	1394.93676758
3572.89086914	1399.05383301
3569.96630859	1402.46032715
3567.0390625	1406.29003906
3564.11083984	1409.94665527
3561.18139648	1413.66711426
3558.25097656	1416.75292969
3555.31933594	1420.62646484
3552.38647461	1422.27636719
3549.45263672	1428.14660645
3546.51611328	1431.62963867
3543.57861328	1436.14355469
3540.64135742	1440.21350098
3537.70141602	1446.92028809
3534.76049805	1452.06323242
3531.81835938	1458.98681641
3528.875	1465.68005371
3525.92919922	1473.23327637
3522.98364258	1480.09008789
3520.03564453	1488.20983887
3517.08789063	1493.7364502
3514.13745117	1499.4934082
3511.18603516	1506.00720215
3508.23339844	1511.95983887
3505.27954102	1518.66662598
3502.32324219	1525.81347656
3499.3671875	1531.35339355
3496.40991211	1537.33996582
3493.45019531	1543.53308105
3490.48925781	1550.08007813
3487.52709961	1555.7199707
3484.56396484	1561.41320801
3481.59960938	1565.72644043
3478.6340332	1569.28308105
3475.66723633	1572.99365234
3472.69799805	1576.96643066
3469.72900391	1581.7833252
3466.75756836	1586.80310059
3463.78491211	1591.52978516
3460.8125	1595.14599609
3457.83740234	1602.36962891
3454.85986328	1608.30322266
3451.88256836	1616.08007813
3448.90405273	1619.80310059
3445.92285156	1623.13671875
3442.94213867	1628.12316895
3439.95874023	1632.33337402
3436.97412109	1634.27319336
3433.98852539	1639.18334961
3431.00170898	1642.86999512
3428.01367188	1644.98693848
3425.02441406	1647.7767334
3422.03271484	1649.67700195
3419.04101563	1650.43640137
3416.04711914	1650.32666016
3413.05175781	1650.45336914
3410.05664063	1651.63671875
3407.05908203	1655.81335449
3404.05883789	1656.56335449
3401.05883789	1660.5402832
3398.05761719	1663.15661621
3395.05541992	1667.38305664
3392.05053711	1670.91003418
3389.04443359	1672.36669922
3386.03710938	1671.61328125
3383.0300293	1668.85974121
3380.02050781	1667.26989746
3377.00830078	1668.93981934
3373.99633789	1665.03674316
3370.9831543	1661.28662109
3367.96728516	1660.61376953
3364.9519043	1658.98999023
3361.93383789	1657.74682617
3358.91430664	1656.76672363
3355.89379883	1658.07275391
3352.87231445	1658.39331055
3349.84936523	1660.38317871
3346.82519531	1661.62329102
3343.79858398	1662.38037109
3340.7722168	1662.80334473
3337.74316406	1661.29296875
3334.71289063	1659.53344727
3331.68286133	1655.83349609
3328.65039063	1652.62365723
3325.61499023	1647.29321289
3322.58007813	1643.25964355
3319.54370117	1642.02307129
3316.50488281	1643.42333984
3313.46630859	1644.9329834
3310.42504883	1644.87280273
3307.3840332	1648.61328125
3304.34057617	1649.02636719
3301.2956543	1647.49645996
3298.24829102	1643.78674316
3295.20092773	1640.82995605
3292.15258789	1640.09973145
3289.1015625	1640.36682129
3286.05053711	1640.94641113
3282.99707031	1640.32348633
3279.94238281	1642.43322754
3276.88647461	1642.6862793
3273.82958984	1643.05639648
3270.77124023	1644.58666992
3267.71166992	1645.32995605
3264.65087891	1644.58337402
3261.58764648	1642.59643555
3258.52294922	1641.34008789
3255.45874023	1640.89306641
3252.39160156	1640.17687988
3249.32348633	1639.59960938
3246.25390625	1638.2199707
3243.18334961	1640.24645996
3240.10986328	1639.51672363
3237.03686523	1640.93005371
3233.96264648	1641.7833252
3230.88549805	1640.89001465
3227.80737305	1636.68640137
3224.72802734	1632.67297363
3221.6472168	1626.99987793
3218.56542969	1620.80004883
3215.48242188	1615.64013672
3212.39794922	1610.45654297
3209.31103516	1605.28015137
3206.22436523	1603.30993652
3203.13476563	1600.7767334
3200.04418945	1593.36022949
3196.95214844	1587.61010742
3193.8605957	1582.35668945
3190.76464844	1575.85986328
3187.66918945	1568.70336914
3184.57226563	1561.54992676
3181.47290039	1554.84008789
3178.37353516	1547.47351074
3175.27148438	1540.62341309
3172.16821289	1532.01977539
3169.06542969	1524.84326172
3165.9597168	1515.95007324
3162.85131836	1507.18371582
3159.74316406	1498.57641602
3156.63378906	1493.02001953
3153.52148438	1485.26281738
3150.40966797	1477.31359863
3147.29516602	1471.48010254
3144.17919922	1464.1862793
3141.06201172	1458.25634766
3137.94384766	1451.91674805
3134.82421875	1445.61682129
3131.70336914	1438.14672852
3128.58129883	1431.42333984
3125.45654297	1424.30029297
3122.33203125	1416.9432373
3119.20458984	1410.30358887
3116.07617188	1402.71643066
3112.94628906	1397.42675781
3109.81542969	1392.97387695
3106.68310547	1387.86340332
3103.54956055	1381.30664063
3100.41308594	1376.89025879
3097.27709961	1369.57348633
3094.13842773	1362.38378906
3090.99975586	1355.27709961
3087.85839844	1349.35021973
3084.71582031	1345.35290527
3081.57202148	1340.40649414
3078.42700195	1337.9967041
3075.27905273	1333.24633789
3072.1315918	1329.47351074
3068.98266602	1323.39990234
3065.83105469	1318.71643066
3062.67797852	1313.61291504
3059.52392578	1309.63037109
3056.36987305	1304.90319824
3053.21166992	1302.0078125
3050.05371094	1297.81652832
3046.89453125	1295.71691895
3043.73413086	1292.73034668
3040.57080078	1290.23620605
3037.40771484	1288.40319824
3034.24194336	1285.34680176
3031.07470703	1283.17651367
3027.90649414	1281.01257324
3024.73681641	1279.29663086
3021.56591797	1277.2598877
3018.39355469	1275.70654297
3015.21875	1274.3729248
3012.04394531	1272.93347168
3008.86645508	1269.90063477
3005.68896484	1267.58996582
3002.5090332	1265.83325195
2999.32763672	1263.66955566
2996.14477539	1261.15979004
2992.9609375	1259.52636719
2989.77416992	1259.00695801
2986.58764648	1257.72741699
2983.39819336	1257.09680176
2980.20922852	1255.81286621
2977.01733398	1254.79370117
2973.82421875	1254.06005859
2970.62963867	1252.9197998
2967.43383789	1252.05603027
2964.23681641	1251.07324219
2961.03833008	1250.58374023
2957.83886719	1250.02661133
2954.63623047	1249.54992676
2951.43408203	1249.59594727
2948.22900391	1249.53039551
2945.02270508	1249.2598877
2941.81494141	1249.20349121
2938.60595703	1248.56665039
2935.39575195	1247.81323242
2932.18408203	1246.46984863
2928.96972656	1245.21020508
2925.75561523	1243.49975586
2922.53857422	1242.49645996
2919.32177734	1241.04345703
2916.10229492	1240.29309082
2912.88134766	1239.1998291
2909.65917969	1238.11669922
2906.43554688	1237.43640137
2903.20922852	1237.05358887
2899.9831543	1235.88061523
2896.75561523	1235.93981934
2893.52539063	1235.16320801
2890.29370117	1234.88000488
2887.06225586	1234.66662598
2883.828125	1234.93725586
2880.5925293	1234.14306641
2877.35546875	1233.81640625
2874.11572266	1233.38696289
2870.8762207	1232.72644043
2867.63549805	1231.99035645
2864.3918457	1231.84692383
2861.14672852	1231.52697754
2857.90185547	1231.52685547
2854.65429688	1230.81262207
2851.40527344	1230.87963867
2848.1550293	1230.35339355
2844.90332031	1228.95983887
2841.64868164	1227.41040039
2838.39453125	1226.17651367
2835.13720703	1224.82653809
2831.88037109	1223.92687988
2828.62036133	1222.7467041
2825.359375	1221.95996094
2822.09667969	1221.81005859
2818.83300781	1220.8572998
2815.56787109	1221.12988281
2812.29980469	1220.61682129
2809.03173828	1220.77600098
2805.76269531	1220.38635254
2802.49047852	1220.23364258
2799.21728516	1220.55041504
2795.94238281	1220.4362793
2792.66625977	1219.76318359
2789.38891602	1219.87390137
2786.11010742	1219.70617676
2782.83007813	1219.47607422
2779.54858398	1219.47998047
2776.26416016	1219.4329834
2772.97998047	1219.44641113
2769.69287109	1219.49694824
2766.40454102	1219.82995605
2763.11474609	1219.69970703
2759.82348633	1219.33703613
2756.53100586	1219.4967041
2753.23730469	1219.81982422
2749.94042969	1219.87304688
2746.64379883	1220.15686035
2743.34448242	1220.03356934
2740.04516602	1220.08288574
2736.74291992	1219.6697998
2733.43945313	1220.09399414
2730.13452148	1219.94348145
2726.82836914	1220.51367188
2723.52075195	1220.1262207
2720.21020508	1220.38305664
2716.89990234	1220.42382813
2713.58642578	1220.18359375
2710.2734375	1219.57348633
2706.95751953	1219.88354492
2703.64013672	1219.2064209
2700.32128906	1219.21313477
2697.0012207	1219.40014648
2693.6796875	1219.19384766
2690.35668945	1219.83044434
2687.03100586	1219.27319336
2683.70532227	1219.87646484
2680.37670898	1219.47314453
2677.046875	1219.42346191
2673.71704102	1219.86254883
2670.38452148	1220.26330566
2667.05029297	1219.90356445
2663.71484375	1220.39379883
2660.37646484	1220.9432373
2657.03833008	1220.25671387
2653.69702148	1220.28015137
2650.35620117	1220.90307617
2647.01220703	1220.47277832
2643.66674805	1220.67993164
2640.32177734	1220.55700684
2636.97363281	1220.8001709
2633.62255859	1220.68029785
2630.27148438	1220.40307617
2626.91943359	1220.64672852
2623.56567383	1220.86999512
2620.20898438	1221.03015137
2616.85083008	1220.81323242
2613.49316406	1220.85314941
2610.13232422	1221.34973145
2606.77001953	1221.33044434
2603.40649414	1221.45654297
2600.04125977	1221.83007813
2596.67333984	1221.50683594
2593.30541992	1221.83630371
2589.93457031	1221.88012695
2586.56396484	1222.02624512
2583.19042969	1222.39331055
2579.81542969	1222.14331055
2576.44042969	1222.20983887
2573.06274414	1222.50292969
2569.68188477	1222.22619629
2566.30102539	1222.01989746
2562.91894531	1222.09289551
2559.53393555	1221.39672852
2556.14892578	1221.81274414
2552.76098633	1221.77380371
2549.37182617	1221.62011719
2545.98266602	1222.31652832
2542.59033203	1222.18688965
2539.19677734	1222.32373047
2535.80029297	1220.76708984
2532.40380859	1224.62036133
2529.00610352	1225.08984375
2525.60522461	1225.56323242
2522.2043457	1225.61645508
2518.80078125	1224.74645996
2515.39550781	1225.0267334
2511.98901367	1224.61035156
2508.58105469	1223.99279785
2505.17163086	1223.7800293
2501.76074219	1223.94702148
2498.34838867	1224.0604248
2494.93310547	1223.91296387
2491.51806641	1223.70007324
2488.09985352	1223.68371582
2484.68017578	1224.08996582
2481.2590332	1224.10620117
2477.83666992	1223.81677246
2474.41259766	1223.76000977
2470.98730469	1223.94348145
2467.56054688	1223.6739502
2464.13232422	1224.55651855
2460.70092773	1223.9395752
2457.26831055	1224.23974609
2453.83569336	1224.55993652
2450.39990234	1223.88671875
2446.96289063	1224.57348633
2443.52441406	1224.31286621
2440.08447266	1224.46984863
2436.64306641	1224.32275391
2433.19848633	1223.90698242
2429.75415039	1224.93774414
2426.30664063	1224.30041504
2422.85961914	1224.97021484
2419.40917969	1224.96643066
2415.95751953	1225.28356934
2412.50415039	1226.01672363
2409.04956055	1225.85644531
2405.59350586	1226.22277832
2402.13574219	1226.73046875
2398.67675781	1227.13684082
2395.21459961	1226.62072754
2391.75097656	1226.69348145
2388.28759766	1226.5904541
2384.82104492	1226.21020508
2381.35302734	1225.65661621
2377.88354492	1226.00964355
2374.41259766	1225.99682617
2370.94018555	1225.75012207
2367.46630859	1225.77307129
2363.98925781	1225.3404541
2360.51245117	1225.66027832
2357.0324707	1225.55334473
2353.55102539	1226.31640625
2350.06982422	1226.55993652
2346.58544922	1226.48693848
2343.09960938	1226.81066895
2339.61230469	1226.74035645
2336.12182617	1227.12329102
2332.6315918	1226.98376465
2329.13989258	1226.52368164
2325.64501953	1225.84326172
2322.1484375	1225.72021484
2318.65234375	1225.73046875
2315.15307617	1225.95666504
2311.65209961	1226.6895752
2308.14990234	1225.97619629
2304.64599609	1226.53308105
2301.140625	1226.32641602
2297.63232422	1226.21020508
2294.12402344	1226.12353516
2290.61254883	1226.26379395
2287.10131836	1226.37976074
2283.58691406	1226.20727539
2280.07080078	1226.8067627
2276.5534668	1226.29626465
2273.03466797	1226.51721191
2269.51416016	1226.31347656
2265.99047852	1226.82983398
2262.46704102	1226.5534668
2258.94213867	1226.3503418
2255.4140625	1226.41320801
2251.88452148	1226.07727051
2248.35327148	1226.13720703
2244.82250977	1226.51647949
2241.28833008	1225.98681641
2237.75268555	1226.40661621
2234.21386719	1226.18676758
2230.67529297	1226.98278809
2227.13500977	1225.70996094
2223.59155273	1226.74365234
2220.04833984	1226.90710449
2216.50195313	1226.41345215
2212.95410156	1226.5168457
2209.40478516	1226.49658203
2205.85375977	1226.21008301
2202.30126953	1227.00720215
2198.74731445	1226.42004395
2195.19018555	1227.02990723
2191.63305664	1227.15698242
2188.07446289	1226.98693848
2184.51269531	1227.45703125
2180.94946289	1227.70666504
2177.38452148	1227.77612305
2173.81835938	1228.28027344
2170.25024414	1228.19348145
2166.6809082	1227.72668457
2163.10986328	1227.1003418
2159.53759766	1226.90698242
2155.96166992	1226.84680176
2152.38623047	1226.97290039
2148.80737305	1226.71374512
2145.22705078	1226.89990234
2141.64697266	1227.06640625
2138.06347656	1226.64929199
2134.47851563	1226.9666748
2130.89208984	1226.35998535
2127.30224609	1226.83349609
2123.71264648	1226.28686523
2120.12158203	1226.55322266
2116.52734375	1226.42004395
2112.93139648	1226.25695801
2109.33544922	1226.79040527
2105.73657227	1226.05651855
2102.13598633	1226.1060791
2098.53369141	1226.0234375
2094.93017578	1226.51330566
2091.32324219	1226.22265625
2087.71630859	1226.33703613
2084.10791016	1226.48681641
2080.49633789	1225.76647949
2076.88305664	1226.34338379
2073.27001953	1226.7298584
2069.65380859	1226.30712891
2066.03588867	1226.46679688
2062.41650391	1226.43994141
2058.79541016	1225.86328125
2055.17285156	1226.42297363
2051.54711914	1226.3770752
2047.92138672	1226.09643555
2044.2923584	1226.52319336
2040.66345215	1225.60290527
2037.03137207	1225.96337891
2033.39758301	1226.01721191
2029.7623291	1225.37072754
2026.12548828	1225.09997559
2022.48706055	1225.38659668
2018.8470459	1225.01672363
2015.20361328	1225.78662109
2011.5604248	1225.60327148
2007.91394043	1225.4432373
2004.26757813	1225.48010254
2000.61791992	1225.0567627
1996.9666748	1225.3236084
1993.31384277	1225.44995117
1989.65942383	1225.9666748
1986.00341797	1225.45056152
1982.3458252	1225.22692871
1978.68493652	1225.03637695
1975.02416992	1225.02319336
1971.35998535	1225.22338867
1967.69604492	1224.92358398
1964.02868652	1225.05700684
1960.35986328	1224.43676758
1956.68933105	1224.46032715
1953.01721191	1224.31994629
1949.34350586	1224.6673584
1945.66821289	1223.63696289
1941.99121094	1223.99035645
1938.31103516	1223.83325195
1934.63085938	1223.60021973
1930.9473877	1223.52026367
1927.2623291	1223.67663574
1923.57739258	1223.34667969
1919.88903809	1222.7298584
1916.19921875	1222.66345215
1912.50769043	1222.31018066
1908.81274414	1222.36328125
1905.11804199	1221.92016602
1901.42163086	1221.29663086
1897.72192383	1222.04614258
1894.02050781	1221.76416016
1890.31933594	1221.68994141
1886.61474609	1221.46984863
1882.90844727	1221.58703613
1879.20056152	1221.53625488
1875.49108887	1221.26733398
1871.7800293	1221.40368652
1868.06726074	1221.33056641
1864.35119629	1220.5201416
1860.63525391	1220.91394043
1856.91577148	1220.81665039
1853.19482422	1220.96960449
1849.47387695	1220.84326172
1845.74963379	1220.80651855
1842.02368164	1220.63330078
1838.29614258	1220.91687012
1834.5670166	1221.24987793
1830.83435059	1221.73681641
1827.10192871	1221.26635742
1823.36608887	1220.9967041
1819.63024902	1221.35314941
1815.89111328	1221.47314453
1812.15026855	1221.54992676
1808.4095459	1221.23925781
1804.66552734	1221.48364258
1800.91967773	1221.37963867
1797.17053223	1221.38671875
1793.42150879	1221.60021973
1789.67077637	1221.63024902
1785.91662598	1221.8527832
1782.16259766	1221.17687988
1778.40515137	1221.40673828
1774.64770508	1221.73327637
1770.88696289	1222.18676758
1767.12451172	1221.95666504
1763.36047363	1221.97338867
1759.59460449	1222.26318359
1755.82714844	1222.38342285
1752.05627441	1222.48986816
1748.28552246	1222.83337402
1744.51135254	1222.87976074
1740.73718262	1222.96960449
1736.9597168	1222.87609863
1733.18041992	1223.60302734
1729.39953613	1223.38989258
1725.61694336	1224.40026855
1721.8326416	1225.32995605
1718.04675293	1225.49353027
1714.25915527	1225.50354004
1710.46984863	1225.9831543
1706.67712402	1225.96350098
1702.88269043	1225.61962891
1699.08825684	1226.16101074
1695.29052734	1226.26269531
1691.4909668	1226.61340332
1687.68981934	1227.06994629
1683.88696289	1227.64050293
1680.08227539	1227.96032715
1676.27612305	1229.10974121
1672.46813965	1229.5534668
1668.65661621	1230.01696777
1664.84533691	1230.20996094
1661.03051758	1230.46008301
1657.21398926	1230.42993164
1653.39575195	1230.60314941
1649.57751465	1230.29003906
1645.75598145	1230.67382813
1641.93261719	1229.98974609
1638.10571289	1230.11083984
1634.27893066	1229.60656738
1630.45056152	1229.70007324
1626.61853027	1229.31359863
1622.78662109	1228.85717773
1618.95129395	1228.78381348
1615.11413574	1228.22314453
1611.27539063	1227.44641113
1607.43481445	1227.0703125
1603.5925293	1226.33630371
1599.74853516	1226.43347168
1595.90283203	1225.66992188
1592.05541992	1224.93994141
1588.20458984	1224.76660156
1584.3536377	1224.57983398
1580.49926758	1224.12316895
1576.64318848	1223.79650879
1572.78710938	1223.81982422
1568.9276123	1223.34289551
1565.06628418	1223.13317871
1561.20324707	1223.0489502
1557.33666992	1222.86047363
1553.47009277	1222.93640137
1549.60192871	1222.66320801
1545.73010254	1222.39379883
1541.85839844	1221.64733887
1537.9831543	1221.78979492
1534.1060791	1221.49682617
1530.22924805	1222.09313965
1526.34875488	1221.39331055
1522.46643066	1221.60961914
1518.58068848	1221.3203125
1514.69494629	1221.11328125
1510.80749512	1221.17346191
1506.91638184	1220.72973633
1503.02539063	1220.81335449
1499.13085938	1220.88366699
1495.2364502	1212.87646484
1491.33837891	1221.28662109
1487.43847656	1220.40026855
1483.5369873	1220.70922852
1479.63354492	1220.49023438
1475.72851563	1221.0534668
1471.82165527	1220.97021484
1467.91113281	1220.88317871
1464.00073242	1220.96630859
1460.08679199	1220.91320801
1456.17285156	1221.3067627
1452.25537109	1220.98681641
1448.33605957	1220.8963623
1444.41503906	1221.04724121
1440.4921875	1220.64660645
1436.56750488	1220.64038086
1432.64111328	1220.89318848
1428.7130127	1220.91955566
1424.78125	1220.90332031
1420.8494873	1221.15673828
1416.9140625	1221.14013672
1412.97888184	1220.68273926
1409.03991699	1220.82312012
1405.09924316	1221.19384766
1401.15673828	1221.00317383
1397.21252441	1220.81652832
1393.26635742	1220.66711426
1389.31860352	1220.83374023
1385.36706543	1220.40661621
1381.41564941	1220.95678711
1377.46240234	1220.81005859
1373.50549316	1221.16687012
1369.546875	1220.27978516
1365.58630371	1221.01025391
1361.62597656	1221.0300293
1357.66186523	1220.84729004
1353.69592285	1221.48974609
1349.72827148	1221.57666016
1345.75695801	1221.42016602
1341.78564453	1221.20678711
1337.8125	1221.46655273
1333.83581543	1221.31652832
1329.85717773	1221.33398438
1325.87866211	1221.89001465
1321.8963623	1221.6862793
1317.91235352	1221.2199707
1313.92651367	1221.54980469
1309.93884277	1221.41357422
1305.94934082	1221.30285645
1301.95812988	1221.18054199
1297.96313477	1221.29016113
1293.96813965	1221.27331543
1289.96948242	1221.27307129
1285.9708252	1221.6270752
1281.96862793	1221.36682129
1277.96447754	1221.92346191
1273.95849609	1222.28356934
1269.95068359	1222.33642578
1265.94104004	1222.48974609
1261.92956543	1222.29345703
1257.91625977	1222.36352539
1253.90112305	1221.87365723
1249.88232422	1222.25366211
1245.86340332	1222.26025391
1241.84094238	1222.57971191
1237.81652832	1222.67370605
1233.79223633	1223.17346191
1229.76416016	1223.42993164
1225.73413086	1223.77331543
1221.70239258	1224.08630371
1217.66687012	1224.09680176
1213.63146973	1224.73632813
1209.59411621	1223.76318359
1205.55297852	1223.69995117
1201.51196289	1223.49291992
1197.46716309	1224.34643555
1193.42248535	1224.84619141
1189.37390137	1224.65039063
1185.32348633	1224.23657227
1181.2713623	1224.13720703
1177.21716309	1223.52978516
1173.16125488	1224.69030762
1169.1015625	1225.17651367
1165.04174805	1225.55004883
1160.98022461	1225.41967773
1156.91491699	1225.76306152
1152.84765625	1225.55310059
1148.78051758	1226.60351563
1144.70947266	1226.56018066
1140.63659668	1226.70666504
1136.56188965	1226.69042969
1132.48522949	1227.71643066
1128.40673828	1228.55358887
1124.32641602	1229.76025391
1120.2421875	1230.24621582
1116.15808105	1229.98962402
1112.07019043	1230.1796875
1107.98217773	1231.12976074
1103.89050293	1231.2401123
1099.796875	1231.96057129
1095.70129395	1232.13635254
1091.60388184	1232.11682129
1087.50463867	1233.24291992
1083.40344238	1233.29321289
1079.30029297	1234.61352539
1075.1953125	1234.87609863
1071.08642578	1234.39074707
1066.97766113	1234.82958984
1062.86499023	1235.70349121
1058.75036621	1236.68322754
1054.63586426	1238.78283691
1050.51745605	1239.45300293
1046.3972168	1239.31689453
1042.27502441	1238.38305664
1038.15087891	1238.88598633
1034.02490234	1239.31323242
1029.89501953	1240.83325195
1025.76513672	1241.66589355
1021.63140869	1243.26318359
1017.4977417	1243.10009766
1013.36016846	1243.53979492
1009.22064209	1243.43640137
1005.08117676	1244.81677246
1000.93780518	1245.92272949
996.792541504	1246.61291504
992.643432617	1246.3302002
988.494262695	1247.27709961
984.343200684	1248.22045898
980.190185547	1250.64050293
976.033325195	1252.22692871
971.876403809	1253.60656738
967.715637207	1253.18310547
963.55291748	1253.73010254
959.388305664	1254.99658203
955.223632813	1255.45288086
951.055053711	1255.0369873
946.882629395	1255.7668457
942.710205078	1256.51318359
938.535766602	1257.50964355
934.359436035	1257.92053223
930.179199219	1258.98693848
925.998962402	1258.16308594
921.814758301	1257.72009277
917.628662109	1258.54968262
913.442504883	1259.63952637
909.252441406	1259.97290039
905.060424805	1260.57641602
900.866455078	1261.07006836
896.670532227	1261.23986816
892.47064209	1260.83312988
888.270751953	1260.33081055
884.068908691	1260.14025879
879.86315918	1260.84973145
875.657348633	1261.30651855
871.447631836	1262.33666992
867.235900879	1263.51953125
863.022216797	1262.98010254
858.806518555	1261.77661133
854.588867188	1261.7331543
850.36920166	1264.27001953
846.147583008	1265.59375
841.92401123	1264.7199707
837.698364258	1262.7401123
833.468811035	1261.36682129
829.239257813	1261.70666504
825.00567627	1261.25
820.770141602	1261.7130127
816.532592773	1260.91687012
812.295043945	1261.03356934
808.053527832	1262.45336914
803.809997559	1264.25354004
799.5625	1264.55651855
795.314941406	1262.6628418
791.065368652	1261.80383301
786.811828613	1262.49975586
782.558288574	1263.56640625
778.300720215	1264.91003418
774.043151855	1263.63977051
769.781555176	1261.48327637
765.517944336	1261.95349121
761.252319336	1260.89331055
756.984741211	1261.76281738
752.715087891	1262.99707031
748.443359375	1264.17675781
744.169677734	1262.95263672
739.891967773	1262.38012695
735.614196777	1263.04980469
731.332458496	1263.22338867
727.05065918	1263.20043945
722.764831543	1261.95983887
718.476928711	1262.62268066
714.187072754	1263.73681641
709.895141602	1264.82385254
705.601135254	1264.67407227
701.305114746	1264.85021973
697.007080078	1266.82299805
692.706970215	1266.91967773
688.402832031	1265.97949219
684.098632813	1267.40966797
679.790405273	1269.34667969
675.482116699	1269.54992676
671.169799805	1268.75341797
666.855407715	1267.65661621
662.53894043	1267.57678223
658.220458984	1267.27661133
653.899902344	1268.1472168
649.577270508	1269.49633789
645.252624512	1270.45666504
640.92388916	1272.38391113
636.595092773	1273.65319824
632.264221191	1274.50024414
627.929260254	1273.39318848
623.592224121	1274.24291992
619.255187988	1273.39306641
614.914001465	1272.09643555
610.570800781	1270.41357422
606.225463867	1270.29345703
601.878112793	1273.35668945
597.528625488	1273.39685059
593.175048828	1273.20288086
588.821411133	1273.51953125
584.465698242	1271.03637695
580.105895996	1272.76025391
575.744018555	1273.68701172
571.382019043	1274.3001709
567.015930176	1275.7833252
562.647766113	1278.44702148
558.27746582	1279.7401123
553.905151367	1279.43347168
549.530639648	1281.82995605
545.15411377	1287.75317383
540.77545166	1290.9967041
536.39263916	1294.25012207
532.009765625	1298.9666748
527.622741699	1307.04699707
523.235656738	1315.70043945
518.844421387	1321.84338379
514.45111084	1327.02001953
510.055664063	1336.20983887
505.658111572	1344.21337891
501.258422852	1349.63012695
496.856628418	1354.89355469
492.452697754	1359.32678223
488.046691895	1360.03039551
483.636474609	1357.45996094
479.226196289	1356.47619629
474.811737061	1358.05004883
470.397216797	1353.86022949
465.978485107	1348.25634766
461.557647705	1344.22009277
457.134674072	1341.01330566
452.711608887	1337.54663086
448.282318115	1330.86694336
443.852935791	1327.02307129
439.421417236	1326.04626465
434.987762451	1322.30297852
430.551940918	1319.52722168
426.111938477	1316.13330078
421.671844482	1317.30725098
417.227539063	1317.34997559
412.781097412	1317.76379395
408.332489014	1321.22949219
403.883789063	1324.04016113
399.430877686	1324.58007813
394.975799561	1324.09667969
390.518585205	1322.89013672
386.057128906	1323.5637207
381.595581055	1326.48620605
377.131866455	1325.93029785
372.663909912	1324.34033203
368.195861816	1326.32971191
363.723571777	1324.96008301
359.24911499	1324.69030762
354.77456665	1325.31994629
350.295776367	1328.12976074
345.814788818	1329.52648926
341.331634521	1330.83349609
336.846282959	1332.85327148
332.358795166	1337.21386719
327.867004395	1339.73010254
323.37512207	1340.90026855
318.88104248	1341.5065918
314.382720947	1344.57312012
309.882171631	1343.91040039
305.381530762	1343.83679199
300.876617432	1347.70715332
296.369506836	1349.91992188
291.860198975	1352.01293945
287.348693848	1359.47045898
282.834991455	1370.67004395
278.319061279	1382.11682129
273.800964355	1383.76306152
269.278533936	1379.11975098
264.756011963	1377.75976563
260.229187012	1381.31689453
255.70223999	1377.50671387
251.170974731	1371.98974609
246.639602661	1369.02661133
242.103912354	1370.14331055
237.566009521	1377.20324707
233.025878906	1391.55029297
228.483535767	1405.89001465
223.938964844	1415.31359863
219.390060425	1411.56689453
214.841033936	1401.46337891
210.289779663	1410.67651367
205.734191895	1421.00671387
201.178466797	1436.65026855
196.618408203	1451.43273926
192.056106567	1462.77319336
187.493682861	1462.12023926
182.9269104	1468.59692383
178.357894897	1467.25341797
