# Supplementary material for: Correlative Brillouin and Raman spectroscopy data acquired on single cells
Source: Data Brief. 2020 Feb 5;29:105223. doi: 10.1016/j.dib.2020.105223 (PMC7026319; doi:10.1016/j.dib.2020.105223)
Supplement: Multimedia component 1 [file mmc1.zip › Data/Raman_X/25um_Tyrode.txt]

3847.83642578	1164.38964844
3845.03149414	1186.1965332
3842.22558594	1184.90588379
3839.41845703	1185.71606445
3836.60913086	1185.19006348
3833.80004883	1185.79650879
3830.98852539	1185.20983887
3828.17578125	1185.74291992
3825.36230469	1186.46630859
3822.54736328	1187.61694336
3819.73168945	1188.30993652
3816.91479492	1188.94396973
3814.09570313	1188.83410645
3811.27661133	1188.94299316
3808.45532227	1188.88598633
3805.6328125	1187.92663574
3802.80932617	1186.7635498
3799.98486328	1186.88671875
3797.15917969	1186.77709961
3794.33251953	1186.75683594
3791.50317383	1186.71984863
3788.67431641	1187.4230957
3785.84326172	1187.38635254
3783.01220703	1187.19018555
3780.17871094	1187.36669922
3777.34423828	1188.46008301
3774.50878906	1188.43310547
3771.6706543	1188.79003906
3768.83300781	1189.05004883
3765.99291992	1189.76977539
3763.15307617	1189.77685547
3760.31079102	1189.97973633
3757.46728516	1190.2467041
3754.62304688	1177.82006836
3751.77734375	1191.95996094
3748.9309082	1191.71374512
3746.08300781	1192.49719238
3743.23291016	1193.23657227
3740.38305664	1193.89343262
3737.53076172	1194.42993164
3734.67749023	1195.39331055
3731.82299805	1196.28967285
3728.9675293	1197.52685547
3726.11083984	1198.13659668
3723.25317383	1198.99658203
3720.39306641	1199.82348633
3717.53320313	1200.80957031
3714.6706543	1201.94714355
3711.80859375	1203.33679199
3708.9440918	1204.85668945
3706.07861328	1206.05651855
3703.21191406	1207.66040039
3700.34277344	1209.41943359
3697.47387695	1211.67297363
3694.60253906	1214.13598633
3691.73144531	1216.60021973
3688.85791016	1219.13000488
3685.9831543	1221.89306641
3683.10742188	1225.00244141
3680.23071289	1227.71984863
3677.3527832	1231.85302734
3674.47363281	1235.96972656
3671.59228516	1239.26599121
3668.7109375	1243.65966797
3665.82714844	1248.31958008
3662.94238281	1252.84313965
3660.05786133	1257.93310547
3657.16943359	1262.84008789
3654.28149414	1267.94018555
3651.39208984	1272.74633789
3648.50195313	1278.07348633
3645.60913086	1284.4432373
3642.71655273	1289.23999023
3639.8215332	1293.43664551
3636.92529297	1297.39306641
3634.02807617	1301.56396484
3631.12963867	1305.30664063
3628.23022461	1308.78356934
3625.32836914	1312.13391113
3622.42651367	1315.96252441
3619.52246094	1319.75634766
3616.6184082	1323.15356445
3613.7121582	1326.36291504
3610.8046875	1329.43688965
3607.89599609	1333.56689453
3604.98608398	1337.72351074
3602.07519531	1342.01293945
3599.16186523	1346.41003418
3596.2487793	1350.65649414
3593.33325195	1354.56286621
3590.41625977	1357.91333008
3587.49853516	1361.79650879
3584.58081055	1365.30664063
3581.65942383	1368.9967041
3578.73803711	1374.47692871
3575.81591797	1378.42004395
3572.89086914	1381.93066406
3569.96630859	1384.78344727
3567.0390625	1389.52685547
3564.11083984	1393.37304688
3561.18139648	1397.38647461
3558.25097656	1401.62695313
3555.31933594	1404.35632324
3552.38647461	1408.02319336
3549.45263672	1412.69714355
3546.51611328	1416.39660645
3543.57861328	1420.13024902
3540.64135742	1425.49658203
3537.70141602	1430.19335938
3534.76049805	1436.48352051
3531.81835938	1442.45996094
3528.875	1448.51379395
3525.92919922	1455.64929199
3522.98364258	1462.15649414
3520.03564453	1469.76318359
3517.08789063	1475.11340332
3514.13745117	1480.71350098
3511.18603516	1487.07995605
3508.23339844	1493.79345703
3505.27954102	1499.87976074
3502.32324219	1506.0769043
3499.3671875	1511.73632813
3496.40991211	1517.61999512
3493.45019531	1523.7767334
3490.48925781	1530.7800293
3487.52709961	1537.36633301
3484.56396484	1543.59375
3481.59960938	1547.81298828
3478.6340332	1550.54333496
3475.66723633	1554.29321289
3472.69799805	1558.93664551
3469.72900391	1564.56347656
3466.75756836	1568.38708496
3463.78491211	1574.27319336
3460.8125	1577.68688965
3457.83740234	1582.34985352
3454.85986328	1589.22973633
3451.88256836	1595.66992188
3448.90405273	1598.79309082
3445.92285156	1603.0970459
3442.94213867	1607.84338379
3439.95874023	1612.07348633
3436.97412109	1616.10302734
3433.98852539	1619.50036621
3431.00170898	1622.75695801
3428.01367188	1625.68640137
3425.02441406	1628.59619141
3422.03271484	1631.19641113
3419.04101563	1630.70336914
3416.04711914	1632.01367188
3413.05175781	1631.03662109
3410.05664063	1631.31994629
3407.05908203	1635.92004395
3404.05883789	1636.58996582
3401.05883789	1640.2800293
3398.05761719	1642.48010254
3395.05541992	1645.11975098
3392.05053711	1649.64685059
3389.04443359	1651.26000977
3386.03710938	1650.76025391
3383.0300293	1649.15649414
3380.02050781	1647.79663086
3377.00830078	1647.98657227
3373.99633789	1644.87329102
3370.9831543	1640.85681152
3367.96728516	1640.09667969
3364.9519043	1639.68994141
3361.93383789	1638.14660645
3358.91430664	1637.78662109
3355.89379883	1638.5267334
3352.87231445	1639.01367188
3349.84936523	1639.4798584
3346.82519531	1640.59008789
3343.79858398	1640.92028809
3340.7722168	1641.37341309
3337.74316406	1640.15661621
3334.71289063	1637.16662598
3331.68286133	1635.18005371
3328.65039063	1631.49682617
3325.61499023	1626.97692871
3322.58007813	1624.41357422
3319.54370117	1623.10656738
3316.50488281	1622.80334473
3313.46630859	1624.40344238
3310.42504883	1625.41992188
3307.3840332	1627.11682129
3304.34057617	1627.71691895
3301.2956543	1626.44677734
3298.24829102	1622.73352051
3295.20092773	1623.02355957
3292.15258789	1620.93347168
3289.1015625	1620.80334473
3286.05053711	1622.20666504
3282.99707031	1620.45678711
3279.94238281	1621.61669922
3276.88647461	1621.65661621
3273.82958984	1622.76000977
3270.77124023	1623.7265625
3267.71166992	1624.03967285
3264.65087891	1624.18383789
3261.58764648	1622.14038086
3258.52294922	1620.98986816
3255.45874023	1620.91699219
3252.39160156	1619.76660156
3249.32348633	1619.7199707
3246.25390625	1620.4197998
3243.18334961	1621.63000488
3240.10986328	1619.90686035
3237.03686523	1621.02319336
3233.96264648	1620.90356445
3230.88549805	1620.55322266
3227.80737305	1616.76647949
3224.72802734	1611.9498291
3221.6472168	1606.44042969
3218.56542969	1600.2635498
3215.48242188	1595.63342285
3212.39794922	1590.40332031
3209.31103516	1586.61340332
3206.22436523	1581.88659668
3203.13476563	1579.92980957
3200.04418945	1574.0032959
3196.95214844	1567.11962891
3193.8605957	1561.62316895
3190.76464844	1555.62658691
3187.66918945	1548.78686523
3184.57226563	1542.67980957
3181.47290039	1534.6036377
3178.37353516	1527.21984863
3175.27148438	1520.8302002
3172.16821289	1513.40039063
3169.06542969	1506.63989258
3165.9597168	1497.68005371
3162.85131836	1488.95678711
3159.74316406	1480.61987305
3156.63378906	1473.72961426
3153.52148438	1466.1730957
3150.40966797	1459.8269043
3147.29516602	1452.30358887
3144.17919922	1445.34020996
3141.06201172	1439.36962891
3137.94384766	1434.34289551
3134.82421875	1426.92993164
3131.70336914	1420.5333252
3128.58129883	1413.7532959
3125.45654297	1405.82946777
3122.33203125	1398.8996582
3119.20458984	1392.8359375
3116.07617188	1384.20043945
3112.94628906	1380.35339355
3109.81542969	1374.37316895
3106.68310547	1369.50317383
3103.54956055	1363.41345215
3100.41308594	1357.55004883
3097.27709961	1351.23999023
3094.13842773	1344.39953613
3090.99975586	1337.85693359
3087.85839844	1332.65307617
3084.71582031	1326.7800293
3081.57202148	1323.56640625
3078.42700195	1320.0637207
3075.27905273	1315.04321289
3072.1315918	1311.35668945
3068.98266602	1305.92578125
3065.83105469	1301.01318359
3062.67797852	1296.15356445
3059.52392578	1291.99316406
3056.36987305	1288.96289063
3053.21166992	1284.25708008
3050.05371094	1281.55383301
3046.89453125	1278.44348145
3043.73413086	1276.49645996
3040.57080078	1273.66296387
3037.40771484	1271.26965332
3034.24194336	1268.94921875
3031.07470703	1266.1003418
3027.90649414	1264.01977539
3024.73681641	1262.10632324
3021.56591797	1260.83984375
3018.39355469	1258.60327148
3015.21875	1256.75695801
3012.04394531	1254.47058105
3008.86645508	1251.93017578
3005.68896484	1250.43725586
3002.5090332	1247.98364258
2999.32763672	1245.47973633
2996.14477539	1242.5201416
2992.9609375	1241.19335938
2989.77416992	1239.61694336
2986.58764648	1238.65026855
2983.39819336	1237.53613281
2980.20922852	1236.10046387
2977.01733398	1234.7199707
2973.82421875	1234.03027344
2970.62963867	1232.88317871
2967.43383789	1230.8203125
2964.23681641	1230.25036621
2961.03833008	1229.28039551
2957.83886719	1228.06335449
2954.63623047	1226.88024902
2951.43408203	1226.14025879
2948.22900391	1225.79992676
2945.02270508	1224.71728516
2941.81494141	1224.26013184
2938.60595703	1222.96362305
2935.39575195	1221.48010254
2932.18408203	1220.70959473
2928.96972656	1220.0267334
2925.75561523	1219.02612305
2922.53857422	1217.73986816
2919.32177734	1217.50024414
2916.10229492	1216.25048828
2912.88134766	1216.00646973
2909.65917969	1215.16650391
2906.43554688	1214.44274902
2903.20922852	1214.15332031
2899.9831543	1213.95593262
2896.75561523	1213.49975586
2893.52539063	1213.0234375
2890.29370117	1212.80651855
2887.06225586	1212.22961426
2883.828125	1212.34692383
2880.5925293	1211.10693359
2877.35546875	1211.2364502
2874.11572266	1210.92980957
2870.8762207	1210.43359375
2867.63549805	1211.2668457
2864.3918457	1210.04321289
2861.14672852	1209.77307129
2857.90185547	1209.39331055
2854.65429688	1209.26025391
2851.40527344	1209.82983398
2848.1550293	1209.84350586
2844.90332031	1209.79992676
2841.64868164	1209.15283203
2838.39453125	1208.97998047
2835.13720703	1208.67687988
2831.88037109	1207.81359863
2828.62036133	1207.19018555
2825.359375	1205.88342285
2822.09667969	1205.40710449
2818.83300781	1205.46337891
2815.56787109	1205.23999023
2812.29980469	1205.06713867
2809.03173828	1205.296875
2805.76269531	1205.11621094
2802.49047852	1205.51318359
2799.21728516	1204.52636719
2795.94238281	1204.44970703
2792.66625977	1204.57995605
2789.38891602	1204.19689941
2786.11010742	1204.63330078
2782.83007813	1204.19665527
2779.54858398	1204.40332031
2776.26416016	1203.8963623
2772.97998047	1204.03942871
2769.69287109	1203.79650879
2766.40454102	1204.41711426
2763.11474609	1203.91992188
2759.82348633	1204.32653809
2756.53100586	1204.13037109
2753.23730469	1204.24633789
2749.94042969	1204.09338379
2746.64379883	1204.47277832
2743.34448242	1204.46643066
2740.04516602	1204.39709473
2736.74291992	1204.23010254
2733.43945313	1203.97961426
2730.13452148	1203.77355957
2726.82836914	1204.39697266
2723.52075195	1204.62646484
2720.21020508	1204.86364746
2716.89990234	1204.32324219
2713.58642578	1204.62255859
2710.2734375	1204.55358887
2706.95751953	1204.35339355
2703.64013672	1204.23352051
2700.32128906	1203.84680176
2697.0012207	1203.66003418
2693.6796875	1203.81030273
2690.35668945	1203.8269043
2687.03100586	1203.83642578
2683.70532227	1204.26025391
2680.37670898	1204.08691406
2677.046875	1204.31359863
2673.71704102	1204.04345703
2670.38452148	1204.61352539
2667.05029297	1204.67712402
2663.71484375	1204.88671875
2660.37646484	1204.60998535
2657.03833008	1205.15344238
2653.69702148	1204.85070801
2650.35620117	1204.73693848
2647.01220703	1204.81970215
2643.66674805	1204.69970703
2640.32177734	1205.0201416
2636.97363281	1205.18334961
2633.62255859	1204.83349609
2630.27148438	1205.05285645
2626.91943359	1205.15661621
2623.56567383	1204.9798584
2620.20898438	1205.17053223
2616.85083008	1204.92932129
2613.49316406	1205.62670898
2610.13232422	1205.25646973
2606.77001953	1205.07983398
2603.40649414	1205.63598633
2600.04125977	1205.80651855
2596.67333984	1205.75976563
2593.30541992	1205.70373535
2589.93457031	1206.17016602
2586.56396484	1206.29675293
2583.19042969	1206.546875
2579.81542969	1206.87658691
2576.44042969	1206.36987305
2573.06274414	1206.91296387
2569.68188477	1206.77331543
2566.30102539	1206.38000488
2562.91894531	1206.28662109
2559.53393555	1206.23986816
2556.14892578	1206.36999512
2552.76098633	1206.0736084
2549.37182617	1206.13012695
2545.98266602	1206.49023438
2542.59033203	1206.14025879
2539.19677734	1206.91003418
2535.80029297	1207.03662109
2532.40380859	1208.98657227
2529.00610352	1209.23974609
2525.60522461	1209.73071289
2522.2043457	1209.6763916
2518.80078125	1209.72668457
2515.39550781	1209.31066895
2511.98901367	1208.46936035
2508.58105469	1208.12341309
2505.17163086	1207.7130127
2501.76074219	1207.89990234
2498.34838867	1207.96337891
2494.93310547	1207.69641113
2491.51806641	1207.62036133
2488.09985352	1208.03649902
2484.68017578	1207.94641113
2481.2590332	1208.00964355
2477.83666992	1207.67333984
2474.41259766	1207.77331543
2470.98730469	1208.24633789
2467.56054688	1208.17687988
2464.13232422	1208.14025879
2460.70092773	1208.49987793
2457.26831055	1208.39990234
2453.83569336	1208.53356934
2450.39990234	1208.45007324
2446.96289063	1208.53662109
2443.52441406	1208.68969727
2440.08447266	1208.87683105
2436.64306641	1208.75036621
2433.19848633	1209.02294922
2429.75415039	1209.23327637
2426.30664063	1208.85327148
2422.85961914	1208.9263916
2419.40917969	1209.25964355
2415.95751953	1209.26013184
2412.50415039	1209.41357422
2409.04956055	1209.63037109
2405.59350586	1210.21032715
2402.13574219	1210.36303711
2398.67675781	1210.53649902
2395.21459961	1210.42321777
2391.75097656	1210.53942871
2388.28759766	1210.20678711
2384.82104492	1210.24353027
2381.35302734	1210.02233887
2377.88354492	1209.51428223
2374.41259766	1209.66967773
2370.94018555	1209.11022949
2367.46630859	1209.46337891
2363.98925781	1209.7767334
2360.51245117	1209.35693359
2357.0324707	1209.19995117
2353.55102539	1209.69299316
2350.06982422	1210.2635498
2346.58544922	1210.2331543
2343.09960938	1210.57019043
2339.61230469	1210.60998535
2336.12182617	1210.63977051
2332.6315918	1210.57641602
2329.13989258	1210.51953125
2325.64501953	1209.94726563
2322.1484375	1209.50024414
2318.65234375	1209.52722168
2315.15307617	1210.00317383
2311.65209961	1210.51672363
2308.14990234	1209.31298828
2304.64599609	1210.43334961
2301.140625	1209.93994141
2297.63232422	1209.98608398
2294.12402344	1210.02331543
2290.61254883	1209.85656738
2287.10131836	1210.08642578
2283.58691406	1209.87988281
2280.07080078	1209.95031738
2276.5534668	1210.57299805
2273.03466797	1210.35705566
2269.51416016	1210.53356934
2265.99047852	1209.90991211
2262.46704102	1210.0267334
2258.94213867	1210.29309082
2255.4140625	1210.14331055
2251.88452148	1210.1036377
2248.35327148	1209.86645508
2244.82250977	1209.79650879
2241.28833008	1210.60644531
2237.75268555	1210.45007324
2234.21386719	1209.6973877
2230.67529297	1210.52270508
2227.13500977	1209.93994141
2223.59155273	1210.15026855
2220.04833984	1210.7767334
2216.50195313	1210.30285645
2212.95410156	1210.43688965
2209.40478516	1210.09008789
2205.85375977	1210.29003906
2202.30126953	1210.42370605
2198.74731445	1210.01708984
2195.19018555	1210.8770752
2191.63305664	1210.65026855
2188.07446289	1210.96313477
2184.51269531	1210.65722656
2180.94946289	1211.08703613
2177.38452148	1211.32958984
2173.81835938	1210.96691895
2170.25024414	1211.30664063
2166.6809082	1210.96984863
2163.10986328	1210.70654297
2159.53759766	1210.97021484
2155.96166992	1210.81604004
2152.38623047	1210.70996094
2148.80737305	1210.56347656
2145.22705078	1210.47998047
2141.64697266	1210.7064209
2138.06347656	1210.81335449
2134.47851563	1210.65686035
2130.89208984	1210.79345703
2127.30224609	1210.52941895
2123.71264648	1210.35693359
2120.12158203	1210.24987793
2116.52734375	1210.43310547
2112.93139648	1210.17614746
2109.33544922	1210.20288086
2105.73657227	1210.26660156
2102.13598633	1210.08276367
2098.53369141	1210.39282227
2094.93017578	1210.56616211
2091.32324219	1210.13366699
2087.71630859	1210.29980469
2084.10791016	1210.17333984
2080.49633789	1209.86706543
2076.88305664	1209.93994141
2073.27001953	1210.18640137
2069.65380859	1210.79968262
2066.03588867	1210.34692383
2062.41650391	1210.22033691
2058.79541016	1210.11022949
2055.17285156	1210.32006836
2051.54711914	1209.91723633
2047.92138672	1209.92004395
2044.2923584	1210.09020996
2040.66345215	1209.89318848
2037.03137207	1209.68005371
2033.39758301	1209.80053711
2029.7623291	1209.71020508
2026.12548828	1209.64697266
2022.48706055	1209.61364746
2018.8470459	1209.56689453
2015.20361328	1209.5736084
2011.5604248	1209.68640137
2007.91394043	1209.32714844
2004.26757813	1209.65002441
2000.61791992	1209.53955078
1996.9666748	1209.70678711
1993.31384277	1209.55725098
1989.65942383	1209.68676758
1986.00341797	1209.47961426
1982.3458252	1209.78356934
1978.68493652	1209.24316406
1975.02416992	1209.70300293
1971.35998535	1209.06933594
1967.69604492	1209.05310059
1964.02868652	1209.01367188
1960.35986328	1209.08666992
1956.68933105	1208.61047363
1953.01721191	1208.8861084
1949.34350586	1208.56030273
1945.66821289	1208.52307129
1941.99121094	1207.85693359
1938.31103516	1208.55285645
1934.63085938	1208.01965332
1930.9473877	1208.62683105
1927.2623291	1208.26293945
1923.57739258	1207.68640137
1919.88903809	1207.25671387
1916.19921875	1207.44689941
1912.50769043	1206.85314941
1908.81274414	1207.27307129
1905.11804199	1207.06005859
1901.42163086	1206.68994141
1897.72192383	1206.9498291
1894.02050781	1206.62341309
1890.31933594	1206.29370117
1886.61474609	1206.4197998
1882.90844727	1206.67004395
1879.20056152	1206.53295898
1875.49108887	1206.03320313
1871.7800293	1206.43310547
1868.06726074	1206.43005371
1864.35119629	1206.07641602
1860.63525391	1206.44006348
1856.91577148	1206.50036621
1853.19482422	1206.07385254
1849.47387695	1206.51611328
1845.74963379	1206.41638184
1842.02368164	1206.07653809
1838.29614258	1206.54406738
1834.5670166	1206.43969727
1830.83435059	1206.78991699
1827.10192871	1206.46643066
1823.36608887	1206.77026367
1819.63024902	1206.88598633
1815.89111328	1206.70690918
1812.15026855	1206.35302734
1808.4095459	1206.83349609
1804.66552734	1207.10339355
1800.91967773	1206.58959961
1797.17053223	1206.78759766
1793.42150879	1206.91027832
1789.67077637	1206.84631348
1785.91662598	1206.82336426
1782.16259766	1207.17663574
1778.40515137	1207.30322266
1774.64770508	1207.49353027
1770.88696289	1207.36047363
1767.12451172	1207.55944824
1763.36047363	1207.1204834
1759.59460449	1208.07995605
1755.82714844	1207.52355957
1752.05627441	1208.32019043
1748.28552246	1208.31665039
1744.51135254	1208.4239502
1740.73718262	1208.44335938
1736.9597168	1208.24951172
1733.18041992	1209.14672852
1729.39953613	1208.98657227
1725.61694336	1209.71313477
1721.8326416	1211.26025391
1718.04675293	1210.79663086
1714.25915527	1211.18994141
1710.46984863	1211.16015625
1706.67712402	1211.11657715
1702.88269043	1210.91699219
1699.08825684	1211.33703613
1695.29052734	1211.22363281
1691.4909668	1212.18005371
1687.68981934	1211.18334961
1683.88696289	1212.00378418
1680.08227539	1212.38366699
1676.27612305	1212.94335938
1672.46813965	1213.22302246
1668.65661621	1213.63317871
1664.84533691	1214.01000977
1661.03051758	1215.22375488
1657.21398926	1215.5098877
1653.39575195	1215.67675781
1649.57751465	1216.01013184
1645.75598145	1214.96984863
1641.93261719	1215.25366211
1638.10571289	1215.00280762
1634.27893066	1215.00683594
1630.45056152	1214.89709473
1626.61853027	1214.90698242
1622.78662109	1213.98669434
1618.95129395	1214.4901123
1615.11413574	1214.3001709
1611.27539063	1213.85656738
1607.43481445	1213.08630371
1603.5925293	1212.58691406
1599.74853516	1212.3404541
1595.90283203	1212.10339355
1592.05541992	1211.79650879
1588.20458984	1211.4197998
1584.3536377	1211.33300781
1580.49926758	1211.01708984
1576.64318848	1210.65026855
1572.78710938	1210.59350586
1568.9276123	1210.49377441
1565.06628418	1210.27954102
1561.20324707	1210.14648438
1557.33666992	1210.05041504
1553.47009277	1210.26672363
1549.60192871	1209.453125
1545.73010254	1209.90637207
1541.85839844	1209.33642578
1537.9831543	1209.36633301
1534.1060791	1209.33288574
1530.22924805	1209.87353516
1526.34875488	1209.48071289
1522.46643066	1209.49047852
1518.58068848	1209.4901123
1514.69494629	1209.05334473
1510.80749512	1209.10339355
1506.91638184	1209.0402832
1503.02539063	1209.23364258
1499.13085938	1209.51025391
1495.2364502	1202.79333496
1491.33837891	1208.95703125
1487.43847656	1208.8939209
1483.5369873	1209.44641113
1479.63354492	1209.39306641
1475.72851563	1209.68640137
1471.82165527	1209.3828125
1467.91113281	1209.29992676
1464.00073242	1209.24353027
1460.08679199	1209.21008301
1456.17285156	1209.74035645
1452.25537109	1210.12280273
1448.33605957	1209.7434082
1444.41503906	1209.90625
1440.4921875	1210.16369629
1436.56750488	1210.29650879
1432.64111328	1209.87304688
1428.7130127	1209.76647949
1424.78125	1210.52026367
1420.8494873	1210.64697266
1416.9140625	1210.39038086
1412.97888184	1210.2935791
1409.03991699	1210.56652832
1405.09924316	1210.79724121
1401.15673828	1211.04650879
1397.21252441	1211.17016602
1393.26635742	1210.88684082
1389.31860352	1211.0135498
1385.36706543	1211.08349609
1381.41564941	1211.03710938
1377.46240234	1211.29663086
1373.50549316	1211.12963867
1369.546875	1210.97351074
1365.58630371	1210.61645508
1361.62597656	1211.12365723
1357.66186523	1211.27026367
1353.69592285	1211.50317383
1349.72827148	1212.27050781
1345.75695801	1211.95983887
1341.78564453	1212.45996094
1337.8125	1211.95703125
1333.83581543	1212.5567627
1329.85717773	1212.54321289
1325.87866211	1212.02331543
1321.8963623	1212.62609863
1317.91235352	1212.54016113
1313.92651367	1212.53320313
1309.93884277	1212.65026855
1305.94934082	1212.83410645
1301.95812988	1212.20275879
1297.96313477	1212.50024414
1293.96813965	1212.2935791
1289.96948242	1212.37036133
1285.9708252	1212.3927002
1281.96862793	1212.84973145
1277.96447754	1212.69970703
1273.95849609	1212.24365234
1269.95068359	1212.60351563
1265.94104004	1212.93322754
1261.92956543	1212.89318848
1257.91625977	1213.14672852
1253.90112305	1213.01623535
1249.88232422	1213.72680664
1245.86340332	1213.6697998
1241.84094238	1213.99401855
1237.81652832	1214.55395508
1233.79223633	1214.26342773
1229.76416016	1215.35314941
1225.73413086	1215.13037109
1221.70239258	1214.99328613
1217.66687012	1215.68359375
1213.63146973	1215.77001953
1209.59411621	1216.12268066
1205.55297852	1215.32067871
1201.51196289	1215.66992188
1197.46716309	1216.7532959
1193.42248535	1217.13366699
1189.37390137	1216.66296387
1185.32348633	1216.15026855
1181.2713623	1216.00646973
1177.21716309	1217.17321777
1173.16125488	1217.03662109
1169.1015625	1217.77685547
1165.04174805	1218.57653809
1160.98022461	1218.60290527
1156.91491699	1218.89025879
1152.84765625	1218.57958984
1148.78051758	1219.68005371
1144.70947266	1220.80383301
1140.63659668	1220.09631348
1136.56188965	1219.78894043
1132.48522949	1220.79663086
1128.40673828	1221.62329102
1124.32641602	1221.86975098
1120.2421875	1222.01318359
1116.15808105	1222.00976563
1112.07019043	1223.53991699
1107.98217773	1223.12036133
1103.89050293	1223.59997559
1099.796875	1223.83679199
1095.70129395	1224.13659668
1091.60388184	1225.11682129
1087.50463867	1225.72680664
1083.40344238	1226.24645996
1079.30029297	1226.86010742
1075.1953125	1227.26660156
1071.08642578	1227.90026855
1066.97766113	1228.69067383
1062.86499023	1229.83642578
1058.75036621	1230.52062988
1054.63586426	1231.68640137
1050.51745605	1232.32666016
1046.3972168	1233.54650879
1042.27502441	1233.35974121
1038.15087891	1234.1496582
1034.02490234	1234.49035645
1029.89501953	1235.10681152
1025.76513672	1236.59301758
1021.63140869	1237.19702148
1017.4977417	1238.46008301
1013.36016846	1239.67333984
1009.22064209	1240.17663574
1005.08117676	1241.34301758
1000.93780518	1243.14343262
996.792541504	1244.74377441
992.643432617	1245.80371094
988.494262695	1246.51025391
984.343200684	1247.45678711
980.190185547	1248.8795166
976.033325195	1250.22375488
971.876403809	1250.56018066
967.715637207	1251.26025391
963.55291748	1251.07702637
959.388305664	1252.96716309
955.223632813	1253.66662598
951.055053711	1253.64672852
946.882629395	1254.57971191
942.710205078	1254.60302734
938.535766602	1255.6003418
934.359436035	1256.30358887
930.179199219	1256.43981934
925.998962402	1256.5333252
921.814758301	1257.88317871
917.628662109	1258.61669922
913.442504883	1257.9296875
909.252441406	1258.01391602
905.060424805	1258.21960449
900.866455078	1259.02709961
896.670532227	1258.14025879
892.47064209	1258.87658691
888.270751953	1258.91040039
884.068908691	1259.20703125
879.86315918	1259.60021973
875.657348633	1258.83630371
871.447631836	1259.54370117
867.235900879	1260.36999512
863.022216797	1259.48657227
858.806518555	1258.6361084
854.588867188	1257.77026367
850.36920166	1257.61694336
846.147583008	1258.34020996
841.92401123	1258.56347656
837.698364258	1257.94006348
833.468811035	1257.53051758
829.239257813	1258.44689941
825.00567627	1257.79699707
820.770141602	1258.01037598
816.532592773	1258.65026855
812.295043945	1259.30334473
808.053527832	1258.83312988
803.809997559	1258.74682617
799.5625	1259.60974121
795.314941406	1259.35302734
791.065368652	1259.69628906
786.811828613	1259.9564209
782.558288574	1260.3770752
778.300720215	1260.3527832
774.043151855	1257.54675293
769.781555176	1258.4864502
765.517944336	1258.82373047
761.252319336	1258.14306641
756.984741211	1259.00317383
752.715087891	1258.28039551
748.443359375	1257.21386719
744.169677734	1257.71923828
739.891967773	1258.58984375
735.614196777	1258.61352539
731.332458496	1258.14355469
727.05065918	1257.48022461
722.764831543	1258.9798584
718.476928711	1258.36303711
714.187072754	1259.50024414
709.895141602	1260.67346191
705.601135254	1262.35388184
701.305114746	1262.80029297
697.007080078	1262.49023438
692.706970215	1263.89648438
688.402832031	1263.03015137
684.098632813	1263.19995117
679.790405273	1263.52685547
675.482116699	1262.93334961
671.169799805	1264.10083008
666.855407715	1264.48388672
662.53894043	1264.11291504
658.220458984	1264.88671875
653.899902344	1266.70666504
649.577270508	1267.98693848
645.252624512	1268.61303711
640.92388916	1268.09643555
636.595092773	1268.05419922
632.264221191	1268.88317871
627.929260254	1269.2668457
623.592224121	1270.30004883
619.255187988	1269.98706055
614.914001465	1269.58349609
610.570800781	1270.92028809
606.225463867	1270.39331055
601.878112793	1270.8067627
597.528625488	1270.62036133
593.175048828	1270.06005859
588.821411133	1270.31677246
584.465698242	1270.68359375
580.105895996	1270.68286133
575.744018555	1271.00683594
571.382019043	1271.33996582
567.015930176	1274.90661621
562.647766113	1276.87683105
558.27746582	1277.62365723
553.905151367	1278.80981445
549.530639648	1282.87634277
545.15411377	1287.0032959
540.77545166	1292.33996582
536.39263916	1297.78662109
532.009765625	1304.87316895
527.622741699	1311.59667969
523.235656738	1321.18005371
518.844421387	1331.26367188
514.45111084	1341.12695313
510.055664063	1351.25341797
505.658111572	1359.52661133
501.258422852	1366.34338379
496.856628418	1374.38378906
492.452697754	1379.18713379
488.046691895	1382.16662598
483.636474609	1382.60961914
479.226196289	1382.51660156
474.811737061	1380.0032959
470.397216797	1375.70629883
465.978485107	1371.75976563
461.557647705	1365.49987793
457.134674072	1359.06994629
452.711608887	1355.07995605
448.282318115	1348.77355957
443.852935791	1342.67297363
439.421417236	1337.27978516
434.987762451	1332.68713379
430.551940918	1328.83996582
426.111938477	1327.04968262
421.671844482	1325.52368164
417.227539063	1324.66967773
412.781097412	1326.56347656
408.332489014	1328.26330566
403.883789063	1329.76025391
399.430877686	1330.01367188
394.975799561	1332.12988281
390.518585205	1334.01025391
386.057128906	1333.33654785
381.595581055	1334.27661133
377.131866455	1336.53991699
372.663909912	1334.21313477
368.195861816	1333.09716797
363.723571777	1335.85620117
359.24911499	1335.67028809
354.77456665	1335.81030273
350.295776367	1336.12036133
345.814788818	1338.2635498
341.331634521	1341.67004395
336.846282959	1344.45324707
332.358795166	1344.68347168
327.867004395	1346.81005859
323.37512207	1348.45629883
318.88104248	1349.67663574
314.382720947	1351.01660156
309.882171631	1353.25354004
305.381530762	1352.95336914
300.876617432	1356.49377441
296.369506836	1357.76049805
291.860198975	1359.14672852
287.348693848	1359.26306152
282.834991455	1360.7598877
278.319061279	1361.08984375
273.800964355	1360.06323242
269.278533936	1360.32336426
264.756011963	1363.01330566
260.229187012	1364.07336426
255.70223999	1360.23339844
251.170974731	1359.82348633
246.639602661	1361.45996094
242.103912354	1363.64306641
237.566009521	1365.10986328
233.025878906	1366.85314941
228.483535767	1371.72009277
223.938964844	1374.05053711
219.390060425	1377.02685547
214.841033936	1384.86669922
210.289779663	1393.31628418
205.734191895	1399.32666016
201.178466797	1406.6932373
196.618408203	1417.2364502
192.056106567	1428.88659668
187.493682861	1436.75683594
182.9269104	1442.83642578
178.357894897	1449.72631836
