# Supplementary material for: Correlative Brillouin and Raman spectroscopy data acquired on single cells
Source: Data Brief. 2020 Feb 5;29:105223. doi: 10.1016/j.dib.2020.105223 (PMC7026319; doi:10.1016/j.dib.2020.105223)
Supplement: Multimedia component 1 [file mmc1.zip › Data/Raman_X/3um.txt]

3847.83642578	1185.03613281
3845.03149414	1206.04663086
3842.22558594	1205.11999512
3839.41845703	1206.26647949
3836.60913086	1206.02612305
3833.80004883	1206.15380859
3830.98852539	1205.95629883
3828.17578125	1205.96960449
3825.36230469	1206.96984863
3822.54736328	1207.74963379
3819.73168945	1208.49609375
3816.91479492	1209.14379883
3814.09570313	1208.98022461
3811.27661133	1208.63684082
3808.45532227	1208.71630859
3805.6328125	1208.37036133
3802.80932617	1206.73657227
3799.98486328	1206.58312988
3797.15917969	1206.43005371
3794.33251953	1206.68322754
3791.50317383	1206.87036133
3788.67431641	1207.16345215
3785.84326172	1207.26293945
3783.01220703	1207.12683105
3780.17871094	1207.51086426
3777.34423828	1208.50024414
3774.50878906	1208.7565918
3771.6706543	1209.0267334
3768.83300781	1209.10046387
3765.99291992	1209.54699707
3763.15307617	1209.58630371
3760.31079102	1210.20336914
3757.46728516	1210.59289551
3754.62304688	1187.88684082
3751.77734375	1211.93640137
3748.9309082	1211.08325195
3746.08300781	1212.69335938
3743.23291016	1212.73706055
3740.38305664	1213.51330566
3737.53076172	1214.6932373
3734.67749023	1215.33288574
3731.82299805	1216.30664063
3728.9675293	1217.26000977
3726.11083984	1217.92016602
3723.25317383	1218.72021484
3720.39306641	1219.43359375
3717.53320313	1220.47668457
3714.6706543	1221.56384277
3711.80859375	1222.49963379
3708.9440918	1223.78051758
3706.07861328	1224.93701172
3703.21191406	1226.41040039
3700.34277344	1228.25317383
3697.47387695	1230.21020508
3694.60253906	1231.91992188
3691.73144531	1234.38964844
3688.85791016	1237.10583496
3685.9831543	1239.7935791
3683.10742188	1242.69396973
3680.23071289	1245.91699219
3677.3527832	1249.55712891
3674.47363281	1252.63354492
3671.59228516	1256.52026367
3668.7109375	1260.28662109
3665.82714844	1264.83630371
3662.94238281	1268.68688965
3660.05786133	1274.56640625
3657.16943359	1280.01672363
3654.28149414	1284.30700684
3651.39208984	1289.0501709
3648.50195313	1292.97363281
3645.60913086	1297.97070313
3642.71655273	1303.36682129
3639.8215332	1307.65307617
3636.92529297	1311.97351074
3634.02807617	1316.55334473
3631.12963867	1319.1730957
3628.23022461	1322.27319336
3625.32836914	1326.88671875
3622.42651367	1329.51318359
3619.52246094	1332.96606445
3616.6184082	1336.83349609
3613.7121582	1340.45983887
3610.8046875	1343.40332031
3607.89599609	1347.2833252
3604.98608398	1352.01013184
3602.07519531	1355.69641113
3599.16186523	1359.40686035
3596.2487793	1364.95690918
3593.33325195	1368.93066406
3590.41625977	1372.16711426
3587.49853516	1374.89990234
3584.58081055	1378.93688965
3581.65942383	1383.84008789
3578.73803711	1387.56347656
3575.81591797	1391.21032715
3572.89086914	1395.61328125
3569.96630859	1398.10351563
3567.0390625	1401.88964844
3564.11083984	1405.83996582
3561.18139648	1410.00024414
3558.25097656	1413.75646973
3555.31933594	1416.4765625
3552.38647461	1420.10375977
3549.45263672	1422.31005859
3546.51611328	1427.08703613
3543.57861328	1431.52978516
3540.64135742	1436.50683594
3537.70141602	1440.86682129
3534.76049805	1446.01953125
3531.81835938	1452.30639648
3528.875	1457.53295898
3525.92919922	1465.34655762
3522.98364258	1472.66711426
3520.03564453	1480.06677246
3517.08789063	1486.45703125
3514.13745117	1491.73327637
3511.18603516	1497.42993164
3508.23339844	1503.2401123
3505.27954102	1510.25671387
3502.32324219	1515.46276855
3499.3671875	1520.40686035
3496.40991211	1526.70007324
3493.45019531	1532.61962891
3490.48925781	1539.31311035
3487.52709961	1545.81311035
3484.56396484	1551.18310547
3481.59960938	1554.07006836
3478.6340332	1557.94702148
3475.66723633	1562.14660645
3472.69799805	1565.83959961
3469.72900391	1570.90686035
3466.75756836	1575.10351563
3463.78491211	1579.36364746
3460.8125	1583.00683594
3457.83740234	1588.60644531
3454.85986328	1595.10681152
3451.88256836	1601.26000977
3448.90405273	1605.69360352
3445.92285156	1609.58325195
3442.94213867	1613.54016113
3439.95874023	1616.24658203
3436.97412109	1620.04003906
3433.98852539	1623.51708984
3431.00170898	1627.18652344
3428.01367188	1629.99963379
3425.02441406	1632.20019531
3422.03271484	1634.40686035
3419.04101563	1635.43994141
3416.04711914	1635.15332031
3413.05175781	1635.28979492
3410.05664063	1635.00354004
3407.05908203	1639.00354004
3404.05883789	1640.26989746
3401.05883789	1642.99328613
3398.05761719	1644.56994629
3395.05541992	1649.53662109
3392.05053711	1652.96643066
3389.04443359	1655.29370117
3386.03710938	1655.20629883
3383.0300293	1653.21337891
3380.02050781	1651.59350586
3377.00830078	1652.79284668
3373.99633789	1649.01330566
3370.9831543	1645.36340332
3367.96728516	1644.98681641
3364.9519043	1643.84313965
3361.93383789	1643.27624512
3358.91430664	1642.02001953
3355.89379883	1643.39648438
3352.87231445	1645.02026367
3349.84936523	1645.4831543
3346.82519531	1646.21020508
3343.79858398	1646.83984375
3340.7722168	1647.18347168
3337.74316406	1646.02929688
3334.71289063	1643.52990723
3331.68286133	1642.00671387
3328.65039063	1638.07995605
3325.61499023	1633.53320313
3322.58007813	1630.0098877
3319.54370117	1629.37353516
3316.50488281	1629.38342285
3313.46630859	1631.11364746
3310.42504883	1632.69665527
3307.3840332	1634.17358398
3304.34057617	1635.13012695
3301.2956543	1634.44311523
3298.24829102	1630.71325684
3295.20092773	1629.5135498
3292.15258789	1628.02026367
3289.1015625	1628.13671875
3286.05053711	1629.04650879
3282.99707031	1628.12341309
3279.94238281	1629.81713867
3276.88647461	1628.79321289
3273.82958984	1628.13317871
3270.77124023	1628.70996094
3267.71166992	1630.64025879
3264.65087891	1629.12658691
3261.58764648	1626.91357422
3258.52294922	1625.17675781
3255.45874023	1624.97668457
3252.39160156	1623.23974609
3249.32348633	1622.68664551
3246.25390625	1622.17358398
3243.18334961	1623.73303223
3240.10986328	1622.50341797
3237.03686523	1623.40661621
3233.96264648	1624.60339355
3230.88549805	1622.62316895
3227.80737305	1617.75012207
3224.72802734	1615.04333496
3221.6472168	1608.62329102
3218.56542969	1602.90979004
3215.48242188	1597.55004883
3212.39794922	1592.75317383
3209.31103516	1589.92028809
3206.22436523	1584.57641602
3203.13476563	1583.08984375
3200.04418945	1576.24304199
3196.95214844	1570.86047363
3193.8605957	1565.63342285
3190.76464844	1559.7734375
3187.66918945	1552.98974609
3184.57226563	1546.31616211
3181.47290039	1539.96032715
3178.37353516	1533.45019531
3175.27148438	1526.18005371
3172.16821289	1518.74328613
3169.06542969	1512.45300293
3165.9597168	1504.94970703
3162.85131836	1496.09667969
3159.74316406	1488.32995605
3156.63378906	1481.89025879
3153.52148438	1474.7434082
3150.40966797	1468.79956055
3147.29516602	1461.54956055
3144.17919922	1455.93371582
3141.06201172	1450.04968262
3137.94384766	1445.25
3134.82421875	1438.90026855
3131.70336914	1433.6965332
3128.58129883	1427.15344238
3125.45654297	1420.09265137
3122.33203125	1413.35375977
3119.20458984	1407.03393555
3116.07617188	1399.32006836
3112.94628906	1395.16601563
3109.81542969	1390.98364258
3106.68310547	1386.83654785
3103.54956055	1381.49707031
3100.41308594	1376.29333496
3097.27709961	1370.3963623
3094.13842773	1363.51660156
3090.99975586	1357.60974121
3087.85839844	1352.66662598
3084.71582031	1348.19299316
3081.57202148	1346.30004883
3078.42700195	1344.65991211
3075.27905273	1341.38330078
3072.1315918	1339.11657715
3068.98266602	1334.76635742
3065.83105469	1331.15661621
3062.67797852	1326.53674316
3059.52392578	1321.63647461
3056.36987305	1316.73632813
3053.21166992	1312.29943848
3050.05371094	1308.32995605
3046.89453125	1305.29711914
3043.73413086	1302.25366211
3040.57080078	1300.23327637
3037.40771484	1298.15332031
3034.24194336	1296.10314941
3031.07470703	1294.15307617
3027.90649414	1293.09387207
3024.73681641	1292.27355957
3021.56591797	1292.4564209
3018.39355469	1292.55712891
3015.21875	1292.15979004
3012.04394531	1292.61645508
3008.86645508	1291.65661621
3005.68896484	1291.56018066
3002.5090332	1291.42932129
2999.32763672	1292.06323242
2996.14477539	1293.4296875
2992.9609375	1295.11669922
2989.77416992	1297.39306641
2986.58764648	1300.57019043
2983.39819336	1302.12011719
2980.20922852	1304.98059082
2977.01733398	1305.82641602
2973.82421875	1308.69995117
2970.62963867	1310.11401367
2967.43383789	1312.86682129
2964.23681641	1314.83349609
2961.03833008	1318.1036377
2957.83886719	1322.2598877
2954.63623047	1329.58679199
2951.43408203	1335.890625
2948.22900391	1344.17004395
2945.02270508	1351.26318359
2941.81494141	1355.7401123
2938.60595703	1357.58630371
2935.39575195	1356.61962891
2932.18408203	1353.64990234
2928.96972656	1347.87280273
2925.75561523	1340.94641113
2922.53857422	1334.07995605
2919.32177734	1326.55957031
2916.10229492	1319.56982422
2912.88134766	1313.36010742
2909.65917969	1307.76965332
2906.43554688	1303.14025879
2903.20922852	1299.81958008
2899.9831543	1297.59313965
2896.75561523	1296.25671387
2893.52539063	1294.81323242
2890.29370117	1293.99694824
2887.06225586	1293.76977539
2883.828125	1294.75976563
2880.5925293	1294.36279297
2877.35546875	1292.80322266
2874.11572266	1289.42712402
2870.8762207	1284.30310059
2867.63549805	1277.65026855
2864.3918457	1271.42651367
2861.14672852	1266.55358887
2857.90185547	1263.04968262
2854.65429688	1260.25671387
2851.40527344	1256.47363281
2848.1550293	1252.09313965
2844.90332031	1247.29309082
2841.64868164	1243.2565918
2838.39453125	1240.19665527
2835.13720703	1237.85327148
2831.88037109	1236.42004395
2828.62036133	1233.85693359
2825.359375	1232.77026367
2822.09667969	1231.6496582
2818.83300781	1230.93652344
2815.56787109	1230.31323242
2812.29980469	1229.59362793
2809.03173828	1230.08410645
2805.76269531	1229.44018555
2802.49047852	1229.23327637
2799.21728516	1229.06640625
2795.94238281	1228.65258789
2792.66625977	1228.61950684
2789.38891602	1228.5333252
2786.11010742	1228.38024902
2782.83007813	1228.66333008
2779.54858398	1228.67004395
2776.26416016	1228.41003418
2772.97998047	1228.81713867
2769.69287109	1228.82629395
2766.40454102	1229.29284668
2763.11474609	1228.87646484
2759.82348633	1229.18359375
2756.53100586	1229.25024414
2753.23730469	1229.92272949
2749.94042969	1229.87988281
2746.64379883	1230.12316895
2743.34448242	1229.98376465
2740.04516602	1230.19348145
2736.74291992	1229.97668457
2733.43945313	1229.62255859
2730.13452148	1229.36645508
2726.82836914	1230.01330566
2723.52075195	1229.2833252
2720.21020508	1228.91015625
2716.89990234	1228.96984863
2713.58642578	1228.18640137
2710.2734375	1227.30981445
2706.95751953	1227.57995605
2703.64013672	1226.67016602
2700.32128906	1226.42675781
2697.0012207	1226.36340332
2693.6796875	1226.34973145
2690.35668945	1226.11975098
2687.03100586	1226.58984375
2683.70532227	1226.63647461
2680.37670898	1226.2364502
2677.046875	1226.36999512
2673.71704102	1226.47290039
2670.38452148	1226.37390137
2667.05029297	1226.12683105
2663.71484375	1226.4901123
2660.37646484	1226.17712402
2657.03833008	1226.66687012
2653.69702148	1226.87353516
2650.35620117	1226.78991699
2647.01220703	1226.14306641
2643.66674805	1226.32006836
2640.32177734	1226.55993652
2636.97363281	1226.44995117
2633.62255859	1225.9161377
2630.27148438	1226.31286621
2626.91943359	1226.24951172
2623.56567383	1226.43676758
2620.20898438	1226.45690918
2616.85083008	1226.18347168
2613.49316406	1226.76647949
2610.13232422	1226.53369141
2606.77001953	1226.64050293
2603.40649414	1226.20983887
2600.04125977	1226.40661621
2596.67333984	1226.31359863
2593.30541992	1226.72998047
2589.93457031	1227.0994873
2586.56396484	1226.72631836
2583.19042969	1227.37353516
2579.81542969	1227.23034668
2576.44042969	1227.15979004
2573.06274414	1226.88049316
2569.68188477	1226.80957031
2566.30102539	1227.11706543
2562.91894531	1226.48046875
2559.53393555	1226.30358887
2556.14892578	1226.14978027
2552.76098633	1226.11645508
2549.37182617	1225.99365234
2545.98266602	1225.9564209
2542.59033203	1226.57006836
2539.19677734	1226.85656738
2535.80029297	1223.6237793
2532.40380859	1228.34655762
2529.00610352	1229.46643066
2525.60522461	1229.67370605
2522.2043457	1229.34667969
2518.80078125	1229.32336426
2515.39550781	1228.89990234
2511.98901367	1227.97705078
2508.58105469	1227.56347656
2505.17163086	1227.08984375
2501.76074219	1227.29650879
2498.34838867	1227.6595459
2494.93310547	1227.22692871
2491.51806641	1227.31628418
2488.09985352	1227.22009277
2484.68017578	1227.59326172
2481.2590332	1227.29626465
2477.83666992	1226.97973633
2474.41259766	1226.96691895
2470.98730469	1227.48693848
2467.56054688	1227.16308594
2464.13232422	1227.48327637
2460.70092773	1227.69641113
2457.26831055	1227.5534668
2453.83569336	1227.34973145
2450.39990234	1227.82641602
2446.96289063	1227.51965332
2443.52441406	1227.64660645
2440.08447266	1227.30358887
2436.64306641	1227.23034668
2433.19848633	1227.50646973
2429.75415039	1227.51965332
2426.30664063	1227.92712402
2422.85961914	1227.7364502
2419.40917969	1228.15649414
2415.95751953	1228.05383301
2412.50415039	1228.40661621
2409.04956055	1228.45336914
2405.59350586	1228.63696289
2402.13574219	1229.46276855
2398.67675781	1229.72607422
2395.21459961	1229.70336914
2391.75097656	1229.47314453
2388.28759766	1229.53662109
2384.82104492	1228.62658691
2381.35302734	1228.66271973
2377.88354492	1228.30358887
2374.41259766	1228.52319336
2370.94018555	1227.88647461
2367.46630859	1227.92614746
2363.98925781	1228.27038574
2360.51245117	1227.73046875
2357.0324707	1228.13708496
2353.55102539	1228.15026855
2350.06982422	1227.82641602
2346.58544922	1228.85351563
2343.09960938	1228.92663574
2339.61230469	1228.85644531
2336.12182617	1229.73339844
2332.6315918	1228.92663574
2329.13989258	1228.71679688
2325.64501953	1228.38317871
2322.1484375	1228.1003418
2318.65234375	1227.45349121
2315.15307617	1228.23669434
2311.65209961	1228.02331543
2308.14990234	1228.15344238
2304.64599609	1228.38745117
2301.140625	1228.27368164
2297.63232422	1228.11645508
2294.12402344	1228.25317383
2290.61254883	1228.65625
2287.10131836	1227.94055176
2283.58691406	1227.93005371
2280.07080078	1228.26330566
2276.5534668	1228.38977051
2273.03466797	1228.81311035
2269.51416016	1228.72961426
2265.99047852	1228.23706055
2262.46704102	1228.29626465
2258.94213867	1228.11047363
2255.4140625	1228.2635498
2251.88452148	1227.53369141
2248.35327148	1227.87304688
2244.82250977	1228.3104248
2241.28833008	1228.18017578
2237.75268555	1227.85400391
2234.21386719	1228.50036621
2230.67529297	1227.92675781
2227.13500977	1228.51635742
2223.59155273	1228.34973145
2220.04833984	1228.30004883
2216.50195313	1228.14025879
2212.95410156	1228.67346191
2209.40478516	1228.27697754
2205.85375977	1228.34655762
2202.30126953	1228.03674316
2198.74731445	1228.26013184
2195.19018555	1228.37963867
2191.63305664	1228.48681641
2188.07446289	1228.56652832
2184.51269531	1228.97290039
2180.94946289	1229.2598877
2177.38452148	1229.49328613
2173.81835938	1229.34631348
2170.25024414	1228.89306641
2166.6809082	1229.00317383
2163.10986328	1229.01379395
2159.53759766	1228.46276855
2155.96166992	1229.10681152
2152.38623047	1228.57287598
2148.80737305	1229.00952148
2145.22705078	1228.50317383
2141.64697266	1228.55981445
2138.06347656	1228.33984375
2134.47851563	1228.31005859
2130.89208984	1228.34692383
2127.30224609	1228.24621582
2123.71264648	1227.58349609
2120.12158203	1228.19348145
2116.52734375	1228.19641113
2112.93139648	1227.81359863
2109.33544922	1227.94299316
2105.73657227	1227.79724121
2102.13598633	1227.68933105
2098.53369141	1227.60009766
2094.93017578	1227.88037109
2091.32324219	1227.6036377
2087.71630859	1228.046875
2084.10791016	1227.98681641
2080.49633789	1227.1895752
2076.88305664	1228.12036133
2073.27001953	1227.62341309
2069.65380859	1228.05029297
2066.03588867	1227.5670166
2062.41650391	1227.60339355
2058.79541016	1228.05957031
2055.17285156	1227.58312988
2051.54711914	1227.56359863
2047.92138672	1228.19287109
2044.2923584	1227.83325195
2040.66345215	1228.02307129
2037.03137207	1227.68713379
2033.39758301	1227.46972656
2029.7623291	1227.16699219
2026.12548828	1227.27038574
2022.48706055	1227.28076172
2018.8470459	1227.56982422
2015.20361328	1227.37670898
2011.5604248	1227.77380371
2007.91394043	1227.79382324
2004.26757813	1227.56274414
2000.61791992	1227.56359863
1996.9666748	1227.66027832
1993.31384277	1227.72680664
1989.65942383	1227.78356934
1986.00341797	1227.74328613
1982.3458252	1227.39038086
1978.68493652	1227.80981445
1975.02416992	1227.70300293
1971.35998535	1227.5435791
1967.69604492	1227.27661133
1964.02868652	1227.17016602
1960.35986328	1226.81359863
1956.68933105	1226.93688965
1953.01721191	1226.69970703
1949.34350586	1226.42297363
1945.66821289	1226.06994629
1941.99121094	1226.31994629
1938.31103516	1225.80053711
1934.63085938	1225.79626465
1930.9473877	1226.15319824
1927.2623291	1225.70678711
1923.57739258	1225.02368164
1919.88903809	1225.70019531
1916.19921875	1224.85693359
1912.50769043	1224.90014648
1908.81274414	1224.57336426
1905.11804199	1224.1730957
1901.42163086	1224.74328613
1897.72192383	1224.21008301
1894.02050781	1223.84973145
1890.31933594	1224.30029297
1886.61474609	1223.78308105
1882.90844727	1223.35266113
1879.20056152	1223.57019043
1875.49108887	1223.68334961
1871.7800293	1223.94995117
1868.06726074	1223.93334961
1864.35119629	1223.58984375
1860.63525391	1223.59936523
1856.91577148	1224.32348633
1853.19482422	1224.64733887
1849.47387695	1223.75671387
1845.74963379	1224.37304688
1842.02368164	1223.92687988
1838.29614258	1224.36328125
1834.5670166	1224.54650879
1830.83435059	1224.22692871
1827.10192871	1224.87695313
1823.36608887	1224.44311523
1819.63024902	1224.85986328
1815.89111328	1224.34338379
1812.15026855	1225.31005859
1808.4095459	1224.65698242
1804.66552734	1225.31640625
1800.91967773	1225.0703125
1797.17053223	1225.28015137
1793.42150879	1225.28991699
1789.67077637	1225.46337891
1785.91662598	1225.36645508
1782.16259766	1225.23352051
1778.40515137	1225.3638916
1774.64770508	1225.77380371
1770.88696289	1226.10656738
1767.12451172	1226.13024902
1763.36047363	1226.44311523
1759.59460449	1226.54675293
1755.82714844	1226.96594238
1752.05627441	1227.06298828
1748.28552246	1227.81640625
1744.51135254	1228.05004883
1740.73718262	1228.37670898
1736.9597168	1228.06262207
1733.18041992	1229.6697998
1729.39953613	1229.61303711
1725.61694336	1230.77661133
1721.8326416	1232.28979492
1718.04675293	1232.72338867
1714.25915527	1233.56994629
1710.46984863	1235.06005859
1706.67712402	1236.46325684
1702.88269043	1237.70654297
1699.08825684	1240.07983398
1695.29052734	1241.58666992
1691.4909668	1243.93017578
1687.68981934	1246.13000488
1683.88696289	1248.46557617
1680.08227539	1250.27954102
1676.27612305	1252.13037109
1672.46813965	1252.95629883
1668.65661621	1253.34313965
1664.84533691	1253.80688477
1661.03051758	1252.92333984
1657.21398926	1251.19348145
1653.39575195	1249.22375488
1649.57751465	1247.5769043
1645.75598145	1245.85046387
1641.93261719	1243.5501709
1638.10571289	1243.15319824
1634.27893066	1242.66674805
1630.45056152	1241.37683105
1626.61853027	1241.34606934
1622.78662109	1240.63378906
1618.95129395	1239.66369629
1615.11413574	1239.08630371
1611.27539063	1238.33679199
1607.43481445	1237.62988281
1603.5925293	1236.89379883
1599.74853516	1236.46044922
1595.90283203	1236.54919434
1592.05541992	1236.80651855
1588.20458984	1236.91992188
1584.3536377	1236.76672363
1580.49926758	1236.24316406
1576.64318848	1235.21655273
1572.78710938	1234.7701416
1568.9276123	1234.22265625
1565.06628418	1233.5871582
1561.20324707	1232.85693359
1557.33666992	1233.12988281
1553.47009277	1232.63366699
1549.60192871	1231.58325195
1545.73010254	1231.03662109
1541.85839844	1231.12304688
1537.9831543	1230.93347168
1534.1060791	1230.73974609
1530.22924805	1230.81005859
1526.34875488	1231.01367188
1522.46643066	1231.04333496
1518.58068848	1231.13684082
1514.69494629	1231.42004395
1510.80749512	1231.57006836
1506.91638184	1232.42004395
1503.02539063	1233.70996094
1499.13085938	1234.31665039
1495.2364502	1228.39660645
1491.33837891	1235.8203125
1487.43847656	1235.90026855
1483.5369873	1235.81005859
1479.63354492	1236.1829834
1475.72851563	1236.31359863
1471.82165527	1236.62634277
1467.91113281	1237.2064209
1464.00073242	1237.66308594
1460.08679199	1238.46691895
1456.17285156	1238.0234375
1452.25537109	1237.98986816
1448.33605957	1236.72338867
1444.41503906	1235.7434082
1440.4921875	1235.51306152
1436.56750488	1235.13354492
1432.64111328	1235.03637695
1428.7130127	1235.09338379
1424.78125	1235.13354492
1420.8494873	1234.98693848
1416.9140625	1235.61315918
1412.97888184	1235.6829834
1409.03991699	1235.80297852
1405.09924316	1236.81652832
1401.15673828	1236.47973633
1397.21252441	1236.26965332
1393.26635742	1237.00683594
1389.31860352	1236.63012695
1385.36706543	1237.36987305
1381.41564941	1237.21679688
1377.46240234	1237.04711914
1373.50549316	1237.15014648
1369.546875	1236.54003906
1365.58630371	1237.62695313
1361.62597656	1238.63647461
1357.66186523	1239.03967285
1353.69592285	1239.51721191
1349.72827148	1241.41662598
1345.75695801	1241.88647461
1341.78564453	1241.72375488
1337.8125	1241.9666748
1333.83581543	1242.1496582
1329.85717773	1241.80639648
1325.87866211	1241.48950195
1321.8963623	1242.02392578
1317.91235352	1242.26965332
1313.92651367	1242.10693359
1309.93884277	1242.25695801
1305.94934082	1241.8996582
1301.95812988	1241.27026367
1297.96313477	1241.81018066
1293.96813965	1241.21362305
1289.96948242	1241.20703125
1285.9708252	1241.15979004
1281.96862793	1241.69030762
1277.96447754	1242.35070801
1273.95849609	1243.47338867
1269.95068359	1244.22021484
1265.94104004	1245.05737305
1261.92956543	1245.76977539
1257.91625977	1246.71386719
1253.90112305	1246.31335449
1249.88232422	1246.81982422
1245.86340332	1245.87609863
1241.84094238	1245.58679199
1237.81652832	1244.84313965
1233.79223633	1244.59643555
1229.76416016	1243.4296875
1225.73413086	1242.57299805
1221.70239258	1242.54675293
1217.66687012	1243.06311035
1213.63146973	1242.90026855
1209.59411621	1242.49353027
1205.55297852	1240.50646973
1201.51196289	1239.40014648
1197.46716309	1238.82995605
1193.42248535	1238.48608398
1189.37390137	1238.40002441
1185.32348633	1239.41662598
1181.2713623	1239.17651367
1177.21716309	1239.0793457
1173.16125488	1238.75036621
1169.1015625	1238.61975098
1165.04174805	1239.37658691
1160.98022461	1239.50012207
1156.91491699	1239.17651367
1152.84765625	1240.13671875
1148.78051758	1240.54016113
1144.70947266	1241.53991699
1140.63659668	1242.94030762
1136.56188965	1243.91650391
1132.48522949	1244.59350586
1128.40673828	1244.87353516
1124.32641602	1245.91333008
1120.2421875	1246.78369141
1116.15808105	1247.90319824
1112.07019043	1249.27380371
1107.98217773	1250.74316406
1103.89050293	1252.71337891
1099.796875	1252.7331543
1095.70129395	1252.52380371
1091.60388184	1251.31005859
1087.50463867	1251.00964355
1083.40344238	1251.14355469
1079.30029297	1251.40014648
1075.1953125	1251.85656738
1071.08642578	1251.10302734
1066.97766113	1251.28308105
1062.86499023	1252.41943359
1058.75036621	1253.99328613
1054.63586426	1255.26000977
1050.51745605	1257.09680176
1046.3972168	1257.89660645
1042.27502441	1259.0032959
1038.15087891	1259.84008789
1034.02490234	1259.42675781
1029.89501953	1260.18310547
1025.76513672	1260.99743652
1021.63140869	1263.52990723
1017.4977417	1266.9732666
1013.36016846	1269.35998535
1009.22064209	1271.88330078
1005.08117676	1272.36328125
1000.93780518	1270.21643066
996.792541504	1268.23352051
992.643432617	1268.55688477
988.494262695	1269.11328125
984.343200684	1269.85705566
980.190185547	1270.41967773
976.033325195	1271.90319824
971.876403809	1273.44018555
967.715637207	1274.30334473
963.55291748	1275.0904541
959.388305664	1276.10327148
955.223632813	1277.31018066
951.055053711	1277.9296875
946.882629395	1278.86352539
942.710205078	1277.85021973
938.535766602	1278.28991699
934.359436035	1279.21679688
930.179199219	1279.20031738
925.998962402	1280.41711426
921.814758301	1280.87646484
917.628662109	1280.4666748
913.442504883	1280.96374512
909.252441406	1280.56335449
905.060424805	1281.29992676
900.866455078	1282.29650879
896.670532227	1281.3704834
892.47064209	1280.15661621
888.270751953	1280.30981445
884.068908691	1281.11352539
879.86315918	1280.61291504
875.657348633	1279.48986816
871.447631836	1279.51342773
867.235900879	1281.20349121
863.022216797	1281.45019531
858.806518555	1280.89660645
854.588867188	1279.42712402
850.36920166	1277.61962891
846.147583008	1278.76647949
841.92401123	1280.53686523
837.698364258	1279.43334961
833.468811035	1278.52636719
829.239257813	1279.10351563
825.00567627	1278.39709473
820.770141602	1277.75976563
816.532592773	1278.42297363
812.295043945	1277.76306152
808.053527832	1277.56005859
803.809997559	1279.91369629
799.5625	1280.2565918
795.314941406	1279.92687988
791.065368652	1279.88024902
786.811828613	1278.89355469
782.558288574	1277.80322266
778.300720215	1276.95666504
774.043151855	1275.68664551
769.781555176	1275.41992188
765.517944336	1275.58630371
761.252319336	1276.03662109
756.984741211	1274.81335449
752.715087891	1273.01049805
748.443359375	1273.84655762
744.169677734	1274.82971191
739.891967773	1276.48022461
735.614196777	1274.67004395
731.332458496	1274.08337402
727.05065918	1274.86682129
722.764831543	1274.65026855
718.476928711	1274.59008789
714.187072754	1273.0065918
709.895141602	1273.29333496
705.601135254	1273.29296875
701.305114746	1274.86352539
697.007080078	1275.59643555
692.706970215	1275.98364258
688.402832031	1274.89331055
684.098632813	1274.12683105
679.790405273	1273.67956543
675.482116699	1274.80273438
671.169799805	1275.37390137
666.855407715	1274.89660645
662.53894043	1275.67333984
658.220458984	1276.56286621
653.899902344	1277.4666748
649.577270508	1274.40307617
645.252624512	1274.58654785
640.92388916	1277.46032715
636.595092773	1280.03662109
632.264221191	1280.5135498
627.929260254	1277.87353516
623.592224121	1277.31994629
619.255187988	1277.4901123
614.914001465	1276.83691406
610.570800781	1277.64367676
606.225463867	1279.35668945
601.878112793	1279.13671875
597.528625488	1280.93652344
593.175048828	1280.73657227
588.821411133	1280.33288574
584.465698242	1280.20629883
580.105895996	1281.67980957
575.744018555	1282.01635742
571.382019043	1282.15014648
567.015930176	1284.61621094
562.647766113	1286.12609863
558.27746582	1286.89025879
553.905151367	1288.10693359
549.530639648	1291.90380859
545.15411377	1294.80029297
540.77545166	1298.03369141
536.39263916	1303.33728027
532.009765625	1309.99035645
527.622741699	1318.89355469
523.235656738	1326.46984863
518.844421387	1331.64624023
514.45111084	1341.00305176
510.055664063	1352.06018066
505.658111572	1360.07946777
501.258422852	1366.25378418
496.856628418	1371.6036377
492.452697754	1375.93652344
488.046691895	1376.59985352
483.636474609	1377.28686523
479.226196289	1377.73352051
474.811737061	1376.65368652
470.397216797	1372.00646973
465.978485107	1369.43310547
461.557647705	1364.82922363
457.134674072	1359.23730469
452.711608887	1354.10620117
448.282318115	1348.66040039
443.852935791	1343.25378418
439.421417236	1340.03637695
434.987762451	1334.47338867
430.551940918	1329.53344727
426.111938477	1328.30004883
421.671844482	1327.57055664
417.227539063	1326.76721191
412.781097412	1328.68664551
408.332489014	1330.33703613
403.883789063	1332.01647949
399.430877686	1333.17687988
394.975799561	1334.94018555
390.518585205	1336.50683594
386.057128906	1336.70336914
381.595581055	1338.19677734
377.131866455	1336.97961426
372.663909912	1337.28344727
368.195861816	1338.42675781
363.723571777	1339.05310059
359.24911499	1339.56018066
354.77456665	1341.11682129
350.295776367	1342.34008789
345.814788818	1343.47058105
341.331634521	1345.57983398
336.846282959	1347.53686523
332.358795166	1349.5567627
327.867004395	1351.35668945
323.37512207	1353.44714355
318.88104248	1355.85351563
314.382720947	1358.16027832
309.882171631	1359.11303711
305.381530762	1360.58996582
300.876617432	1361.65026855
296.369506836	1362.46337891
291.860198975	1365.32336426
287.348693848	1367.98974609
282.834991455	1372.86962891
278.319061279	1374.00305176
273.800964355	1374.03967285
269.278533936	1370.91333008
264.756011963	1368.05297852
260.229187012	1370.59692383
255.70223999	1373.62329102
251.170974731	1373.25317383
246.639602661	1372.7598877
242.103912354	1371.75036621
237.566009521	1375.65380859
233.025878906	1380.5736084
228.483535767	1392.4597168
223.938964844	1399.91308594
219.390060425	1403.1060791
214.841033936	1401.62329102
210.289779663	1404.58984375
205.734191895	1409.71691895
201.178466797	1415.51647949
196.618408203	1427.06005859
192.056106567	1433.70007324
187.493682861	1443.28649902
182.9269104	1449.02648926
178.357894897	1459.84973145
