# Supplementary material for: Correlative Brillouin and Raman spectroscopy data acquired on single cells
Source: Data Brief. 2020 Feb 5;29:105223. doi: 10.1016/j.dib.2020.105223 (PMC7026319; doi:10.1016/j.dib.2020.105223)
Supplement: Multimedia component 1 [file mmc1.zip › Data/Raman_X/5um.txt]

3847.83642578	1192.88305664
3845.03149414	1214.7130127
3842.22558594	1213.54699707
3839.41845703	1214.97973633
3836.60913086	1214.14294434
3833.80004883	1214.6229248
3830.98852539	1213.81677246
3828.17578125	1214.05651855
3825.36230469	1215.28686523
3822.54736328	1215.97314453
3819.73168945	1216.45703125
3816.91479492	1216.57971191
3814.09570313	1217.13671875
3811.27661133	1216.84619141
3808.45532227	1216.82287598
3805.6328125	1216.56994629
3802.80932617	1215.77038574
3799.98486328	1214.63671875
3797.15917969	1214.60961914
3794.33251953	1214.83337402
3791.50317383	1214.92016602
3788.67431641	1215.2902832
3785.84326172	1215.96044922
3783.01220703	1215.83996582
3780.17871094	1215.97973633
3777.34423828	1216.94702148
3774.50878906	1216.58044434
3771.6706543	1217.18688965
3768.83300781	1217.44335938
3765.99291992	1217.7364502
3763.15307617	1218.59985352
3760.31079102	1218.45654297
3757.46728516	1219.31945801
3754.62304688	1191.96691895
3751.77734375	1220.83984375
3748.9309082	1219.5802002
3746.08300781	1221.35351563
3743.23291016	1221.62011719
3740.38305664	1222.89697266
3737.53076172	1223.49658203
3734.67749023	1224.32299805
3731.82299805	1225.23278809
3728.9675293	1226.80029297
3726.11083984	1227.34338379
3723.25317383	1228.00036621
3720.39306641	1228.72680664
3717.53320313	1230.26281738
3714.6706543	1231.29333496
3711.80859375	1232.10339355
3708.9440918	1233.64648438
3706.07861328	1234.86340332
3703.21191406	1236.9699707
3700.34277344	1238.48974609
3697.47387695	1240.36303711
3694.60253906	1243.22363281
3691.73144531	1245.84655762
3688.85791016	1248.56994629
3685.9831543	1251.49658203
3683.10742188	1254.17651367
3680.23071289	1257.7668457
3677.3527832	1261.38000488
3674.47363281	1265.38635254
3671.59228516	1269.9498291
3668.7109375	1274.00976563
3665.82714844	1279.37280273
3662.94238281	1283.70629883
3660.05786133	1288.93688965
3657.16943359	1294.07641602
3654.28149414	1298.69335938
3651.39208984	1303.58691406
3648.50195313	1309.20031738
3645.60913086	1314.72033691
3642.71655273	1320.22668457
3639.8215332	1325.11010742
3636.92529297	1329.2401123
3634.02807617	1334.06054688
3631.12963867	1338.22692871
3628.23022461	1342.07714844
3625.32836914	1345.76647949
3622.42651367	1348.78662109
3619.52246094	1353.82397461
3616.6184082	1356.86669922
3613.7121582	1361.16296387
3610.8046875	1364.80993652
3607.89599609	1369.17297363
3604.98608398	1374.30004883
3602.07519531	1378.5098877
3599.16186523	1382.12353516
3596.2487793	1387.81286621
3593.33325195	1391.32995605
3590.41625977	1396.02355957
3587.49853516	1399.25317383
3584.58081055	1403.89379883
3581.65942383	1408.99938965
3578.73803711	1413.15979004
3575.81591797	1416.61376953
3572.89086914	1420.53662109
3569.96630859	1423.94641113
3567.0390625	1428.33984375
3564.11083984	1432.21337891
3561.18139648	1436.96618652
3558.25097656	1439.95300293
3555.31933594	1443.58679199
3552.38647461	1446.32348633
3549.45263672	1450.29296875
3546.51611328	1455.44348145
3543.57861328	1460.44335938
3540.64135742	1465.29345703
3537.70141602	1470.58007813
3534.76049805	1476.23327637
3531.81835938	1483.69348145
3528.875	1490.2467041
3525.92919922	1497.88317871
3522.98364258	1505.46325684
3520.03564453	1512.93005371
3517.08789063	1519.09313965
3514.13745117	1526.27954102
3511.18603516	1533.03015137
3508.23339844	1539.56005859
3505.27954102	1545.91003418
3502.32324219	1552.8302002
3499.3671875	1557.85998535
3496.40991211	1564.53662109
3493.45019531	1571.26647949
3490.48925781	1576.96337891
3487.52709961	1583.63317871
3484.56396484	1590.22692871
3481.59960938	1594.39038086
3478.6340332	1597.33007813
3475.66723633	1602.38671875
3472.69799805	1606.24963379
3469.72900391	1611.81359863
3466.75756836	1616.77331543
3463.78491211	1622.41333008
3460.8125	1626.4666748
3457.83740234	1631.26013184
3454.85986328	1638.06335449
3451.88256836	1645.32995605
3448.90405273	1651.35974121
3445.92285156	1654.76306152
3442.94213867	1658.5201416
3439.95874023	1661.83984375
3436.97412109	1666.26672363
3433.98852539	1669.39660645
3431.00170898	1672.89025879
3428.01367188	1677.4699707
3425.02441406	1678.98010254
3422.03271484	1678.9230957
3419.04101563	1681.15368652
3416.04711914	1682.48669434
3413.05175781	1681.58312988
3410.05664063	1681.36010742
3407.05908203	1685.75366211
3404.05883789	1687.7833252
3401.05883789	1689.65332031
3398.05761719	1692.90356445
3395.05541992	1697.07629395
3392.05053711	1701.57019043
3389.04443359	1704.10339355
3386.03710938	1704.21337891
3383.0300293	1702.40319824
3380.02050781	1700.5
3377.00830078	1700.71337891
3373.99633789	1697.05664063
3370.9831543	1693.64660645
3367.96728516	1693.14331055
3364.9519043	1692.26672363
3361.93383789	1690.67004395
3358.91430664	1690.60693359
3355.89379883	1691.64953613
3352.87231445	1692.57019043
3349.84936523	1692.49328613
3346.82519531	1693.62658691
3343.79858398	1693.77331543
3340.7722168	1695.66687012
3337.74316406	1694.47680664
3334.71289063	1692.04016113
3331.68286133	1689.51977539
3328.65039063	1685.26342773
3325.61499023	1680.71313477
3322.58007813	1676.00671387
3319.54370117	1675.56347656
3316.50488281	1676.96984863
3313.46630859	1678.36999512
3310.42504883	1679.19970703
3307.3840332	1681.28320313
3304.34057617	1682.67358398
3301.2956543	1681.36987305
3298.24829102	1677.60009766
3295.20092773	1676.32336426
3292.15258789	1674.27990723
3289.1015625	1674.43652344
3286.05053711	1674.75976563
3282.99707031	1675.06958008
3279.94238281	1674.63671875
3276.88647461	1674.4699707
3273.82958984	1676.10632324
3270.77124023	1675.95983887
3267.71166992	1675.5168457
3264.65087891	1675.21008301
3261.58764648	1672.61340332
3258.52294922	1671.17321777
3255.45874023	1670.96008301
3252.39160156	1668.92980957
3249.32348633	1667.5201416
3246.25390625	1668.60327148
3243.18334961	1669.46337891
3240.10986328	1667.76611328
3237.03686523	1669.39660645
3233.96264648	1669.46655273
3230.88549805	1668.55334473
3227.80737305	1665.12976074
3224.72802734	1659.12988281
3221.6472168	1654.68676758
3218.56542969	1647.81994629
3215.48242188	1640.81359863
3212.39794922	1635.39343262
3209.31103516	1631.78015137
3206.22436523	1626.88342285
3203.13476563	1625.27380371
3200.04418945	1617.73291016
3196.95214844	1611.91674805
3193.8605957	1606.13659668
3190.76464844	1600.2130127
3187.66918945	1591.82666016
3184.57226563	1585.97021484
3181.47290039	1578.92346191
3178.37353516	1570.98327637
3175.27148438	1564.25
3172.16821289	1555.83044434
3169.06542969	1547.36682129
3165.9597168	1540.26306152
3162.85131836	1530.63977051
3159.74316406	1522.15026855
3156.63378906	1514.79992676
3153.52148438	1507.23327637
3150.40966797	1500.38317871
3147.29516602	1493.54370117
3144.17919922	1485.94665527
3141.06201172	1480.9666748
3137.94384766	1474.62023926
3134.82421875	1468.7532959
3131.70336914	1463.08630371
3128.58129883	1455.83703613
3125.45654297	1448.31286621
3122.33203125	1441.75646973
3119.20458984	1433.67687988
3116.07617188	1426.86328125
3112.94628906	1422.17016602
3109.81542969	1416.58996582
3106.68310547	1411.71350098
3103.54956055	1406.9901123
3100.41308594	1401.49658203
3097.27709961	1394.83654785
3094.13842773	1386.71630859
3090.99975586	1380.53625488
3087.85839844	1375.4765625
3084.71582031	1370.67297363
3081.57202148	1368.35961914
3078.42700195	1366.45349121
3075.27905273	1363.92651367
3072.1315918	1361.38696289
3068.98266602	1357.30664063
3065.83105469	1352.98352051
3062.67797852	1347.35620117
3059.52392578	1342.34997559
3056.36987305	1337.06347656
3053.21166992	1332.03979492
3050.05371094	1327.87609863
3046.89453125	1324.50976563
3043.73413086	1321.60339355
3040.57080078	1318.1529541
3037.40771484	1316.35986328
3034.24194336	1314.24658203
3031.07470703	1313.43005371
3027.90649414	1311.82641602
3024.73681641	1311.09020996
3021.56591797	1311.51672363
3018.39355469	1311.55993652
3015.21875	1311.49987793
3012.04394531	1311.08947754
3008.86645508	1311.28942871
3005.68896484	1310.93334961
3002.5090332	1312.41369629
2999.32763672	1312.44677734
2996.14477539	1313.54003906
2992.9609375	1316.40661621
2989.77416992	1319.80993652
2986.58764648	1322.4732666
2983.39819336	1325.72998047
2980.20922852	1328.24255371
2977.01733398	1330.08691406
2973.82421875	1332.63647461
2970.62963867	1334.91967773
2967.43383789	1338.21984863
2964.23681641	1341.18664551
2961.03833008	1345.48706055
2957.83886719	1351.32348633
2954.63623047	1358.79699707
2951.43408203	1368.22338867
2948.22900391	1377.21008301
2945.02270508	1384.85339355
2941.81494141	1390.52355957
2938.60595703	1392.6998291
2935.39575195	1391.2532959
2932.18408203	1386.31665039
2928.96972656	1380.64318848
2925.75561523	1372.34655762
2922.53857422	1364.47058105
2919.32177734	1356.05969238
2916.10229492	1347.62036133
2912.88134766	1340.42980957
2909.65917969	1334.50305176
2906.43554688	1330.19030762
2903.20922852	1326.16650391
2899.9831543	1324.43334961
2896.75561523	1322.51672363
2893.52539063	1321.09387207
2890.29370117	1319.05322266
2887.06225586	1320
2883.828125	1320.14318848
2880.5925293	1319.93933105
2877.35546875	1318.19067383
2874.11572266	1314.32971191
2870.8762207	1308.01013184
2867.63549805	1300.86694336
2864.3918457	1293.82336426
2861.14672852	1288.67993164
2857.90185547	1284.45690918
2854.65429688	1280.38964844
2851.40527344	1277.14306641
2848.1550293	1270.92687988
2844.90332031	1264.58398438
2841.64868164	1259.55004883
2838.39453125	1256.21032715
2835.13720703	1252.72338867
2831.88037109	1250.11621094
2828.62036133	1248.13952637
2825.359375	1246.24963379
2822.09667969	1244.72265625
2818.83300781	1243.84692383
2815.56787109	1243.63952637
2812.29980469	1243.2833252
2809.03173828	1242.73327637
2805.76269531	1241.99035645
2802.49047852	1241.7935791
2799.21728516	1241.57019043
2795.94238281	1241.2199707
2792.66625977	1241.66967773
2789.38891602	1240.91650391
2786.11010742	1241.109375
2782.83007813	1241.26367188
2779.54858398	1241.30639648
2776.26416016	1241.65002441
2772.97998047	1241.5201416
2769.69287109	1241.54345703
2766.40454102	1241.90661621
2763.11474609	1241.50317383
2759.82348633	1241.90319824
2756.53100586	1242.49316406
2753.23730469	1242.36621094
2749.94042969	1243.16967773
2746.64379883	1243.28613281
2743.34448242	1243.16064453
2740.04516602	1243.4161377
2736.74291992	1243.30664063
2733.43945313	1242.74682617
2730.13452148	1243.25598145
2726.82836914	1242.52734375
2723.52075195	1242.51025391
2720.21020508	1241.84680176
2716.89990234	1241.17932129
2713.58642578	1240.5526123
2710.2734375	1240.14685059
2706.95751953	1239.58630371
2703.64013672	1239.38635254
2700.32128906	1238.9798584
2697.0012207	1238.97338867
2693.6796875	1239.22033691
2690.35668945	1239.06005859
2687.03100586	1239.13977051
2683.70532227	1238.88964844
2680.37670898	1238.87658691
2677.046875	1239.03015137
2673.71704102	1239.25317383
2670.38452148	1239.98999023
2667.05029297	1239.23339844
2663.71484375	1239.12963867
2660.37646484	1239.04711914
2657.03833008	1238.94995117
2653.69702148	1239.86047363
2650.35620117	1239.54016113
2647.01220703	1239.47021484
2643.66674805	1239.34008789
2640.32177734	1239.28015137
2636.97363281	1238.9362793
2633.62255859	1239.16662598
2630.27148438	1239.0838623
2626.91943359	1238.89953613
2623.56567383	1238.81311035
2620.20898438	1239.35681152
2616.85083008	1239.07348633
2613.49316406	1239.08325195
2610.13232422	1239.01965332
2606.77001953	1239.29968262
2603.40649414	1239.58984375
2600.04125977	1239.17346191
2596.67333984	1239.53674316
2593.30541992	1239.65319824
2589.93457031	1239.42663574
2586.56396484	1239.51928711
2583.19042969	1240.14074707
2579.81542969	1240.31018066
2576.44042969	1239.97668457
2573.06274414	1239.99951172
2569.68188477	1239.64025879
2566.30102539	1239.08959961
2562.91894531	1239.09326172
2559.53393555	1238.8269043
2556.14892578	1238.83972168
2552.76098633	1238.3392334
2549.37182617	1239.09350586
2545.98266602	1239.01330566
2542.59033203	1239.48999023
2539.19677734	1239.58642578
2535.80029297	1231.21386719
2532.40380859	1241.2232666
2529.00610352	1241.93981934
2525.60522461	1242.24963379
2522.2043457	1242.2298584
2518.80078125	1241.71643066
2515.39550781	1241.6463623
2511.98901367	1241.21984863
2508.58105469	1240.70983887
2505.17163086	1240.35668945
2501.76074219	1239.9230957
2498.34838867	1239.89953613
2494.93310547	1240.44995117
2491.51806641	1240.09008789
2488.09985352	1240.30627441
2484.68017578	1239.69006348
2481.2590332	1240.05993652
2477.83666992	1239.84692383
2474.41259766	1240.28381348
2470.98730469	1240.37365723
2467.56054688	1240.46679688
2464.13232422	1240.38366699
2460.70092773	1240.30651855
2457.26831055	1240.72644043
2453.83569336	1240.41027832
2450.39990234	1240.50390625
2446.96289063	1240.26989746
2443.52441406	1240.33325195
2440.08447266	1240.35656738
2436.64306641	1240.14331055
2433.19848633	1240.56652832
2429.75415039	1240.82324219
2426.30664063	1240.15698242
2422.85961914	1240.38647461
2419.40917969	1240.74633789
2415.95751953	1241.02331543
2412.50415039	1241.44665527
2409.04956055	1241.5534668
2405.59350586	1241.82348633
2402.13574219	1242.6829834
2398.67675781	1242.76977539
2395.21459961	1242.76281738
2391.75097656	1242.92358398
2388.28759766	1242.08935547
2384.82104492	1242.1595459
2381.35302734	1241.42675781
2377.88354492	1241.12683105
2374.41259766	1241.1529541
2370.94018555	1241.05981445
2367.46630859	1241.35681152
2363.98925781	1240.74694824
2360.51245117	1241.38952637
2357.0324707	1241.18273926
2353.55102539	1240.43640137
2350.06982422	1241.25964355
2346.58544922	1241.99963379
2343.09960938	1242.12646484
2339.61230469	1242.3260498
2336.12182617	1241.90686035
2332.6315918	1242.44348145
2329.13989258	1240.87670898
2325.64501953	1241.14025879
2322.1484375	1241.0168457
2318.65234375	1240.22314453
2315.15307617	1241.31652832
2311.65209961	1241.25598145
2308.14990234	1240.98046875
2304.64599609	1241.69042969
2301.140625	1241.30310059
2297.63232422	1240.93688965
2294.12402344	1240.8302002
2290.61254883	1240.95288086
2287.10131836	1240.99682617
2283.58691406	1241.0637207
2280.07080078	1241.03942871
2276.5534668	1241.30651855
2273.03466797	1241.32971191
2269.51416016	1241.49365234
2265.99047852	1242.11682129
2262.46704102	1241.10644531
2258.94213867	1241.19348145
2255.4140625	1241.26306152
2251.88452148	1240.78015137
2248.35327148	1240.37268066
2244.82250977	1241.31286621
2241.28833008	1240.8770752
2237.75268555	1241.51647949
2234.21386719	1240.85656738
2230.67529297	1240.91992188
2227.13500977	1240.59741211
2223.59155273	1240.53356934
2220.04833984	1241.14648438
2216.50195313	1241.05664063
2212.95410156	1241.24682617
2209.40478516	1240.95983887
2205.85375977	1240.86608887
2202.30126953	1241.13354492
2198.74731445	1241.2265625
2195.19018555	1241.21643066
2191.63305664	1241.59289551
2188.07446289	1241.74975586
2184.51269531	1241.33996582
2180.94946289	1242.05004883
2177.38452148	1242.05639648
2173.81835938	1242.67028809
2170.25024414	1242.04296875
2166.6809082	1241.9432373
2163.10986328	1241.8260498
2159.53759766	1241.07348633
2155.96166992	1241.21325684
2152.38623047	1241.2598877
2148.80737305	1241.13989258
2145.22705078	1241.26330566
2141.64697266	1241.51672363
2138.06347656	1241.15344238
2134.47851563	1241.2232666
2130.89208984	1241.02648926
2127.30224609	1240.85021973
2123.71264648	1240.60021973
2120.12158203	1240.19677734
2116.52734375	1240.16418457
2112.93139648	1240.54980469
2109.33544922	1240.40661621
2105.73657227	1240.22998047
2102.13598633	1240.19946289
2098.53369141	1240.46032715
2094.93017578	1240.48657227
2091.32324219	1240.34020996
2087.71630859	1240.53320313
2084.10791016	1240.20666504
2080.49633789	1240.5300293
2076.88305664	1240.22973633
2073.27001953	1240.32299805
2069.65380859	1240.8536377
2066.03588867	1240.24365234
2062.41650391	1240.82348633
2058.79541016	1240.23010254
2055.17285156	1240.02001953
2051.54711914	1240.39282227
2047.92138672	1240.04016113
2044.2923584	1240.34997559
2040.66345215	1240.22045898
2037.03137207	1240.0201416
2033.39758301	1239.73352051
2029.7623291	1239.95654297
2026.12548828	1239.69665527
2022.48706055	1239.90002441
2018.8470459	1239.85644531
2015.20361328	1240.08349609
2011.5604248	1240.03564453
2007.91394043	1239.69714355
2004.26757813	1240.28723145
2000.61791992	1239.57727051
1996.9666748	1239.85974121
1993.31384277	1240.07995605
1989.65942383	1240.24682617
1986.00341797	1240.28344727
1982.3458252	1239.82617188
1978.68493652	1239.99023438
1975.02416992	1239.90661621
1971.35998535	1239.60717773
1967.69604492	1239.25695801
1964.02868652	1239.58984375
1960.35986328	1238.86962891
1956.68933105	1239.49963379
1953.01721191	1238.90991211
1949.34350586	1238.45983887
1945.66821289	1238.45690918
1941.99121094	1238.21081543
1938.31103516	1238.40368652
1934.63085938	1238.38659668
1930.9473877	1237.83056641
1927.2623291	1237.70031738
1923.57739258	1237.68664551
1919.88903809	1236.84997559
1916.19921875	1236.34631348
1912.50769043	1235.90698242
1908.81274414	1235.90026855
1905.11804199	1236.20666504
1901.42163086	1235.76269531
1897.72192383	1235.67297363
1894.02050781	1235.57421875
1890.31933594	1235.61621094
1886.61474609	1235.27941895
1882.90844727	1235.42724609
1879.20056152	1235.03637695
1875.49108887	1235.2265625
1871.7800293	1235.08972168
1868.06726074	1235.23681641
1864.35119629	1235.15307617
1860.63525391	1235.41003418
1856.91577148	1235.31640625
1853.19482422	1235.13989258
1849.47387695	1235.36975098
1845.74963379	1235.26635742
1842.02368164	1235.33032227
1838.29614258	1235.66674805
1834.5670166	1236.12268066
1830.83435059	1235.66650391
1827.10192871	1236.27307129
1823.36608887	1236.26660156
1819.63024902	1236.14367676
1815.89111328	1236.21008301
1812.15026855	1237.12414551
1808.4095459	1236.23669434
1804.66552734	1236.19067383
1800.91967773	1236.34973145
1797.17053223	1236.50317383
1793.42150879	1237.0168457
1789.67077637	1236.86975098
1785.91662598	1236.59985352
1782.16259766	1237.20983887
1778.40515137	1236.83007813
1774.64770508	1237.72973633
1770.88696289	1237.28625488
1767.12451172	1237.80297852
1763.36047363	1237.92724609
1759.59460449	1238.10620117
1755.82714844	1238.51647949
1752.05627441	1238.80029297
1748.28552246	1239.16650391
1744.51135254	1239.76989746
1740.73718262	1239.24963379
1736.9597168	1240.17651367
1733.18041992	1240.89709473
1729.39953613	1241.44714355
1725.61694336	1243.36682129
1721.8326416	1243.99304199
1718.04675293	1244.89245605
1714.25915527	1246.07006836
1710.46984863	1247.49987793
1706.67712402	1248.71362305
1702.88269043	1250.87731934
1699.08825684	1253.11303711
1695.29052734	1255.70996094
1691.4909668	1258.59692383
1687.68981934	1261.23364258
1683.88696289	1263.95324707
1680.08227539	1265.82055664
1676.27612305	1267.80358887
1672.46813965	1269.28015137
1668.65661621	1270.18322754
1664.84533691	1269.83288574
1661.03051758	1268.91296387
1657.21398926	1266.76977539
1653.39575195	1264.24108887
1649.57751465	1262.08666992
1645.75598145	1259.89990234
1641.93261719	1258.04711914
1638.10571289	1256.53344727
1634.27893066	1255.92297363
1630.45056152	1254.35021973
1626.61853027	1253.95690918
1622.78662109	1253.78588867
1618.95129395	1252.63330078
1615.11413574	1252.01013184
1611.27539063	1251.63647461
1607.43481445	1250.56005859
1603.5925293	1249.97021484
1599.74853516	1249.65014648
1595.90283203	1249.00024414
1592.05541992	1249.54321289
1588.20458984	1248.5135498
1584.3536377	1249.35314941
1580.49926758	1248.68005371
1576.64318848	1248.00012207
1572.78710938	1247.02990723
1568.9276123	1245.88037109
1565.06628418	1245.34667969
1561.20324707	1244.92358398
1557.33666992	1245.01672363
1553.47009277	1244.11047363
1549.60192871	1243.58630371
1545.73010254	1242.66662598
1541.85839844	1242.44348145
1537.9831543	1242.38342285
1534.1060791	1242.38964844
1530.22924805	1242.51989746
1526.34875488	1242.60644531
1522.46643066	1242.66662598
1518.58068848	1242.42358398
1514.69494629	1243.25622559
1510.80749512	1243.59020996
1506.91638184	1244.31335449
1503.02539063	1245.19311523
1499.13085938	1246.36706543
1495.2364502	1240.15344238
1491.33837891	1247.80358887
1487.43847656	1248.11022949
1483.5369873	1247.83703613
1479.63354492	1247.82019043
1475.72851563	1248.7298584
1471.82165527	1248.88354492
1467.91113281	1249.88391113
1464.00073242	1250.65661621
1460.08679199	1250.70996094
1456.17285156	1251.02624512
1452.25537109	1250.29931641
1448.33605957	1249.14282227
1444.41503906	1248.24328613
1440.4921875	1247.74377441
1436.56750488	1246.95324707
1432.64111328	1246.53723145
1428.7130127	1247.54614258
1424.78125	1247.20373535
1420.8494873	1247.34301758
1416.9140625	1247.68005371
1412.97888184	1247.33996582
1409.03991699	1247.73352051
1405.09924316	1248.26965332
1401.15673828	1248.2800293
1397.21252441	1248.61364746
1393.26635742	1248.62646484
1389.31860352	1248.88342285
1385.36706543	1249.04016113
1381.41564941	1248.89367676
1377.46240234	1249.16040039
1373.50549316	1249.86682129
1369.546875	1249.37646484
1365.58630371	1249.75061035
1361.62597656	1250.20300293
1357.66186523	1251.00683594
1353.69592285	1251.9029541
1349.72827148	1253.55297852
1345.75695801	1253.63964844
1341.78564453	1253.89611816
1337.8125	1254.26318359
1333.83581543	1254.08703613
1329.85717773	1254.10974121
1325.87866211	1254.50317383
1321.8963623	1254.58703613
1317.91235352	1255.37963867
1313.92651367	1255.88647461
1309.93884277	1255.83056641
1305.94934082	1255.4197998
1301.95812988	1254.8269043
1297.96313477	1254.14660645
1293.96813965	1253.99584961
1289.96948242	1253.90332031
1285.9708252	1253.76647949
1281.96862793	1254.37304688
1277.96447754	1255.24987793
1273.95849609	1256.05957031
1269.95068359	1257.43334961
1265.94104004	1257.58032227
1261.92956543	1258.90063477
1257.91625977	1259.93688965
1253.90112305	1259.6159668
1249.88232422	1260.59960938
1245.86340332	1259.93005371
1241.84094238	1259.17651367
1237.81652832	1258.34655762
1233.79223633	1257.54711914
1229.76416016	1256.7701416
1225.73413086	1256.08374023
1221.70239258	1255.40991211
1217.66687012	1256.41369629
1213.63146973	1255.65344238
1209.59411621	1254.94665527
1205.55297852	1252.42053223
1201.51196289	1251.4765625
1197.46716309	1250.16662598
1193.42248535	1250.78308105
1189.37390137	1250.3536377
1185.32348633	1250.67712402
1181.2713623	1251.11022949
1177.21716309	1250.43652344
1173.16125488	1251.02587891
1169.1015625	1251.31970215
1165.04174805	1251.1394043
1160.98022461	1251.28308105
1156.91491699	1251.34338379
1152.84765625	1251.70373535
1148.78051758	1253.00036621
1144.70947266	1253.75598145
1140.63659668	1254.43676758
1136.56188965	1255.18005371
1132.48522949	1257.03015137
1128.40673828	1257.63989258
1124.32641602	1258.27648926
1120.2421875	1259.28674316
1116.15808105	1260.3963623
1112.07019043	1262.21337891
1107.98217773	1262.72644043
1103.89050293	1265.47668457
1099.796875	1266.73022461
1095.70129395	1266.4230957
1091.60388184	1263.99645996
1087.50463867	1263.4296875
1083.40344238	1264.09313965
1079.30029297	1264.2130127
1075.1953125	1263.85681152
1071.08642578	1264.2668457
1066.97766113	1263.82702637
1062.86499023	1264.96923828
1058.75036621	1266.77648926
1054.63586426	1268.62609863
1050.51745605	1270.86682129
1046.3972168	1271.61962891
1042.27502441	1271.99682617
1038.15087891	1272.91357422
1034.02490234	1273.46936035
1029.89501953	1274.07641602
1025.76513672	1274.65002441
1021.63140869	1277.76977539
1017.4977417	1281.52001953
1013.36016846	1284.40991211
1009.22064209	1286.20288086
1005.08117676	1285.56640625
1000.93780518	1283.33276367
996.792541504	1281.38317871
992.643432617	1281.79382324
988.494262695	1282.33349609
984.343200684	1283.01342773
980.190185547	1284.75036621
976.033325195	1286.54663086
971.876403809	1287.81994629
967.715637207	1288.62976074
963.55291748	1288.9263916
959.388305664	1290.46691895
955.223632813	1293.0300293
951.055053711	1293.1229248
946.882629395	1293.76635742
942.710205078	1293.74353027
938.535766602	1293.37316895
934.359436035	1293.29699707
930.179199219	1293.92297363
925.998962402	1293.59399414
921.814758301	1294.53308105
917.628662109	1295.79943848
913.442504883	1296.44665527
909.252441406	1302.25634766
905.060424805	1296.86022949
900.866455078	1297.56994629
896.670532227	1296.11645508
892.47064209	1294.88342285
888.270751953	1294.69677734
884.068908691	1296.09338379
879.86315918	1295.28662109
875.657348633	1294.46276855
871.447631836	1295.31347656
867.235900879	1296.22033691
863.022216797	1296.05297852
858.806518555	1294.78039551
854.588867188	1293.89685059
850.36920166	1293.66662598
846.147583008	1293.35644531
841.92401123	1293.59387207
837.698364258	1292.57324219
833.468811035	1292.36682129
829.239257813	1292.86352539
825.00567627	1292.71972656
820.770141602	1293.21984863
816.532592773	1292.71984863
812.295043945	1291.51318359
808.053527832	1291.56286621
803.809997559	1292.69714355
799.5625	1292.88012695
795.314941406	1294.94348145
791.065368652	1294.97351074
786.811828613	1292.59655762
782.558288574	1292.14367676
778.300720215	1292.16015625
774.043151855	1290.28015137
769.781555176	1289.3996582
765.517944336	1289.60339355
761.252319336	1289.7298584
756.984741211	1287.23657227
752.715087891	1285.45349121
748.443359375	1286.9732666
744.169677734	1286.93664551
739.891967773	1288.39672852
735.614196777	1288.73327637
731.332458496	1289.66333008
727.05065918	1288.47680664
722.764831543	1288.85668945
718.476928711	1288.2232666
714.187072754	1286.54992676
709.895141602	1287.53979492
705.601135254	1288.2767334
701.305114746	1290.29711914
697.007080078	1290.80285645
692.706970215	1289.81018066
688.402832031	1287.17370605
684.098632813	1286.55358887
679.790405273	1288.05981445
675.482116699	1289.79699707
671.169799805	1288.71643066
666.855407715	1287.23999023
662.53894043	1288.42333984
658.220458984	1290.56652832
653.899902344	1291.46350098
649.577270508	1290.3638916
645.252624512	1290.15026855
640.92388916	1291.76660156
636.595092773	1292.78015137
632.264221191	1293.03674316
627.929260254	1291.34997559
623.592224121	1290.83007813
619.255187988	1291.28027344
614.914001465	1290.73034668
610.570800781	1291.28967285
606.225463867	1291.01025391
601.878112793	1291.15014648
597.528625488	1292.85021973
593.175048828	1293.65649414
588.821411133	1294.12353516
584.465698242	1295.77050781
580.105895996	1295.39355469
575.744018555	1296.71008301
571.382019043	1297.25
567.015930176	1299.53308105
562.647766113	1300.63659668
558.27746582	1301.4465332
553.905151367	1302.27990723
549.530639648	1304.77307129
545.15411377	1308.58666992
540.77545166	1315.65710449
536.39263916	1319.58996582
532.009765625	1325.50671387
527.622741699	1333.92028809
523.235656738	1342.20019531
518.844421387	1349.82312012
514.45111084	1357.66625977
510.055664063	1367.64001465
505.658111572	1376.6796875
501.258422852	1382.80700684
496.856628418	1389.90661621
492.452697754	1394.21289063
488.046691895	1395.45983887
483.636474609	1396.01342773
479.226196289	1394.62988281
474.811737061	1391.70678711
470.397216797	1390.20678711
465.978485107	1387.01037598
461.557647705	1382.93994141
457.134674072	1380.0234375
452.711608887	1373.99963379
448.282318115	1365.93615723
443.852935791	1360.68981934
439.421417236	1355.58666992
434.987762451	1350.68347168
430.551940918	1348.5769043
426.111938477	1346.25
421.671844482	1343.5567627
417.227539063	1344.15380859
412.781097412	1345.57666016
408.332489014	1346.04333496
403.883789063	1348.48022461
399.430877686	1350.45690918
394.975799561	1352.53356934
390.518585205	1353.82019043
386.057128906	1354.16650391
381.595581055	1354.95288086
377.131866455	1354.89355469
372.663909912	1354.09313965
368.195861816	1356.50646973
363.723571777	1357.34338379
359.24911499	1358.36047363
354.77456665	1360.93310547
350.295776367	1360.67321777
345.814788818	1362.81994629
341.331634521	1364.57299805
336.846282959	1367.38647461
332.358795166	1370.51696777
327.867004395	1372.00708008
323.37512207	1373.94299316
318.88104248	1374.67651367
314.382720947	1377.1595459
309.882171631	1378.85302734
305.381530762	1382.09692383
300.876617432	1381.52636719
296.369506836	1383.72668457
291.860198975	1386.88989258
287.348693848	1393.8034668
282.834991455	1401.15002441
278.319061279	1405.89318848
273.800964355	1408.0201416
269.278533936	1406.41308594
264.756011963	1405.68005371
260.229187012	1404.77368164
255.70223999	1402.07714844
251.170974731	1398.02990723
246.639602661	1400.81323242
242.103912354	1401.78979492
237.566009521	1406.81018066
233.025878906	1407.73974609
228.483535767	1419.4732666
223.938964844	1421.78625488
219.390060425	1427.47680664
214.841033936	1427.17980957
210.289779663	1434.54943848
205.734191895	1444.18359375
201.178466797	1456.76953125
196.618408203	1470.15637207
192.056106567	1480.11279297
187.493682861	1483.19348145
182.9269104	1486.42321777
178.357894897	1493.29650879
