# Supplementary material for: Correlative Brillouin and Raman spectroscopy data acquired on single cells
Source: Data Brief. 2020 Feb 5;29:105223. doi: 10.1016/j.dib.2020.105223 (PMC7026319; doi:10.1016/j.dib.2020.105223)
Supplement: Multimedia component 1 [file mmc1.zip › Data/Raman_X/7um.txt]

3847.83642578	1199.00378418
3845.03149414	1220.546875
3842.22558594	1219.03051758
3839.41845703	1220.07995605
3836.60913086	1219.55627441
3833.80004883	1219.9095459
3830.98852539	1219.70996094
3828.17578125	1219.84985352
3825.36230469	1220.9395752
3822.54736328	1221.73632813
3819.73168945	1222.27636719
3816.91479492	1222.6472168
3814.09570313	1222.68981934
3811.27661133	1222.71374512
3808.45532227	1222.22033691
3805.6328125	1221.14355469
3802.80932617	1221.0369873
3799.98486328	1220.25024414
3797.15917969	1219.68640137
3794.33251953	1220.32006836
3791.50317383	1220.27978516
3788.67431641	1220.20373535
3785.84326172	1221.01013184
3783.01220703	1221.20349121
3780.17871094	1221.52661133
3777.34423828	1222.04345703
3774.50878906	1222.24597168
3771.6706543	1222.4831543
3768.83300781	1223.29003906
3765.99291992	1223.52978516
3763.15307617	1223.92980957
3760.31079102	1224.640625
3757.46728516	1224.53662109
3754.62304688	1195.63671875
3751.77734375	1226.41064453
3748.9309082	1225.54638672
3746.08300781	1227.11950684
3743.23291016	1228.01000977
3740.38305664	1228.67004395
3737.53076172	1229.19628906
3734.67749023	1230.26623535
3731.82299805	1231.27368164
3728.9675293	1232.33703613
3726.11083984	1233.60327148
3723.25317383	1234.21643066
3720.39306641	1235.2902832
3717.53320313	1236.67651367
3714.6706543	1237.72351074
3711.80859375	1238.92980957
3708.9440918	1240.36315918
3706.07861328	1241.16992188
3703.21191406	1243.31323242
3700.34277344	1244.31958008
3697.47387695	1246.90319824
3694.60253906	1249.42053223
3691.73144531	1251.77331543
3688.85791016	1254.98376465
3685.9831543	1257.38952637
3683.10742188	1261.09643555
3680.23071289	1264.61633301
3677.3527832	1268.0769043
3674.47363281	1272.13354492
3671.59228516	1277.11657715
3668.7109375	1282.13671875
3665.82714844	1286.56066895
3662.94238281	1290.24963379
3660.05786133	1295.17041016
3657.16943359	1300.45629883
3654.28149414	1306.35339355
3651.39208984	1311.28393555
3648.50195313	1316.48010254
3645.60913086	1322.30334473
3642.71655273	1328.17980957
3639.8215332	1333.18005371
3636.92529297	1337.39306641
3634.02807617	1341.81323242
3631.12963867	1345.91015625
3628.23022461	1353.44995117
3625.32836914	1353.86315918
3622.42651367	1357.69335938
3619.52246094	1362.24328613
3616.6184082	1365.95043945
3613.7121582	1370.47338867
3610.8046875	1373.10375977
3607.89599609	1377.70068359
3604.98608398	1382.76318359
3602.07519531	1386.90661621
3599.16186523	1392.00720215
3596.2487793	1397.69299316
3593.33325195	1401.14343262
3590.41625977	1405.66015625
3587.49853516	1409.85314941
3584.58081055	1413.08984375
3581.65942383	1418.47009277
3578.73803711	1421.82312012
3575.81591797	1425.93701172
3572.89086914	1430.95983887
3569.96630859	1434.2232666
3567.0390625	1438.12341309
3564.11083984	1441.74328613
3561.18139648	1447.17980957
3558.25097656	1450.49035645
3555.31933594	1453.88671875
3552.38647461	1456.34326172
3549.45263672	1461.13024902
3546.51611328	1465.76342773
3543.57861328	1470.14331055
3540.64135742	1475.33996582
3537.70141602	1480.87390137
3534.76049805	1487.12316895
3531.81835938	1494.00695801
3528.875	1501.1496582
3525.92919922	1508.44665527
3522.98364258	1516.65026855
3520.03564453	1524.38024902
3517.08789063	1530.9765625
3514.13745117	1537.99694824
3511.18603516	1544.09680176
3508.23339844	1551.13354492
3505.27954102	1557.3034668
3502.32324219	1564.58349609
3499.3671875	1570.38049316
3496.40991211	1577.33325195
3493.45019531	1583.55322266
3490.48925781	1589.94665527
3487.52709961	1595.94311523
3484.56396484	1602.24987793
3481.59960938	1606.95361328
3478.6340332	1609.91650391
3475.66723633	1614.86682129
3472.69799805	1618.6496582
3469.72900391	1625.29650879
3466.75756836	1630.08996582
3463.78491211	1635.0333252
3460.8125	1639.00280762
3457.83740234	1644.72631836
3454.85986328	1651.11682129
3451.88256836	1660.28344727
3448.90405273	1663.87670898
3445.92285156	1668.31677246
3442.94213867	1672.06359863
3439.95874023	1675.74682617
3436.97412109	1679.60986328
3433.98852539	1684.10656738
3431.00170898	1687.46630859
3428.01367188	1690.51013184
3425.02441406	1692.59985352
3422.03271484	1694.78662109
3419.04101563	1695.32019043
3416.04711914	1695.81311035
3413.05175781	1696.29956055
3410.05664063	1696.7767334
3407.05908203	1700.15673828
3404.05883789	1702.57995605
3401.05883789	1704.81689453
3398.05761719	1707.82678223
3395.05541992	1711.52355957
3392.05053711	1716.16357422
3389.04443359	1718.18981934
3386.03710938	1719.1496582
3383.0300293	1716.51660156
3380.02050781	1715.58666992
3377.00830078	1715.5435791
3373.99633789	1710.43640137
3370.9831543	1708.20349121
3367.96728516	1707.20666504
3364.9519043	1705.95690918
3361.93383789	1704.96325684
3358.91430664	1704.75012207
3355.89379883	1705.23327637
3352.87231445	1706.81323242
3349.84936523	1706.06005859
3346.82519531	1707.35668945
3343.79858398	1709.68688965
3340.7722168	1710.21655273
3337.74316406	1708.15979004
3334.71289063	1707.35705566
3331.68286133	1703.52355957
3328.65039063	1699.42687988
3325.61499023	1694.30358887
3322.58007813	1691.43994141
3319.54370117	1689.67663574
3316.50488281	1690.28320313
3313.46630859	1691.99328613
3310.42504883	1694.66369629
3307.3840332	1696.23327637
3304.34057617	1696.66333008
3301.2956543	1695.37963867
3298.24829102	1691.89013672
3295.20092773	1689.40661621
3292.15258789	1688.34338379
3289.1015625	1689.30688477
3286.05053711	1688.92004395
3282.99707031	1689.26013184
3279.94238281	1689.14331055
3276.88647461	1689.14660645
3273.82958984	1688.89660645
3270.77124023	1690.39025879
3267.71166992	1691.23352051
3264.65087891	1690.02966309
3261.58764648	1687.72668457
3258.52294922	1686.05358887
3255.45874023	1686.15319824
3252.39160156	1683.73681641
3249.32348633	1683.42004395
3246.25390625	1684.39001465
3243.18334961	1684.76672363
3240.10986328	1682.60644531
3237.03686523	1684.91003418
3233.96264648	1686.38342285
3230.88549805	1684.54370117
3227.80737305	1679.92321777
3224.72802734	1675.06311035
3221.6472168	1669.87683105
3218.56542969	1661.07373047
3215.48242188	1655.89331055
3212.39794922	1650.40332031
3209.31103516	1646.29333496
3206.22436523	1641.40673828
3203.13476563	1639.66650391
3200.04418945	1632.19641113
3196.95214844	1625.26025391
3193.8605957	1619.63671875
3190.76464844	1613.94995117
3187.66918945	1605.28344727
3184.57226563	1599.25
3181.47290039	1591.67016602
3178.37353516	1585.38989258
3175.27148438	1577.4498291
3172.16821289	1568.87963867
3169.06542969	1561.61682129
3165.9597168	1553.22351074
3162.85131836	1544.46679688
3159.74316406	1534.81005859
3156.63378906	1527.17651367
3153.52148438	1519.47949219
3150.40966797	1513.18652344
3147.29516602	1505.29003906
3144.17919922	1497.99682617
3141.06201172	1492.5501709
3137.94384766	1486.33666992
3134.82421875	1480.01403809
3131.70336914	1473.39001465
3128.58129883	1466.89331055
3125.45654297	1459.7565918
3122.33203125	1452.17016602
3119.20458984	1445.05395508
3116.07617188	1437.18945313
3112.94628906	1432.96960449
3109.81542969	1427.26306152
3106.68310547	1422.78015137
3103.54956055	1416.92358398
3100.41308594	1412.22302246
3097.27709961	1405.03662109
3094.13842773	1398.18310547
3090.99975586	1390.18676758
3087.85839844	1385.59362793
3084.71582031	1381.60986328
3081.57202148	1378.61328125
3078.42700195	1376.98693848
3075.27905273	1374.15673828
3072.1315918	1371.57983398
3068.98266602	1367.38317871
3065.83105469	1362.20349121
3062.67797852	1357.47692871
3059.52392578	1351.2364502
3056.36987305	1346.30664063
3053.21166992	1341.2265625
3050.05371094	1337.48010254
3046.89453125	1334.28369141
3043.73413086	1330.92626953
3040.57080078	1327.89025879
3037.40771484	1326.9230957
3034.24194336	1324.28320313
3031.07470703	1322.98339844
3027.90649414	1321.9564209
3024.73681641	1321.69006348
3021.56591797	1321.58337402
3018.39355469	1322.40002441
3015.21875	1322.83312988
3012.04394531	1322.60974121
3008.86645508	1322.58312988
3005.68896484	1322.19311523
3002.5090332	1322.13659668
2999.32763672	1321.90344238
2996.14477539	1322.81982422
2992.9609375	1325.37280273
2989.77416992	1329.13684082
2986.58764648	1331.77978516
2983.39819336	1334.76672363
2980.20922852	1337.47668457
2977.01733398	1340.02685547
2973.82421875	1342.22338867
2970.62963867	1344.56677246
2967.43383789	1347.71044922
2964.23681641	1350.82019043
2961.03833008	1355.27294922
2957.83886719	1361.40002441
2954.63623047	1369.06347656
2951.43408203	1378.10302734
2948.22900391	1388.93640137
2945.02270508	1398.86657715
2941.81494141	1405.93701172
2938.60595703	1409.02355957
2935.39575195	1408.96374512
2932.18408203	1405.48327637
2928.96972656	1400.62963867
2925.75561523	1392.36999512
2922.53857422	1384.48974609
2919.32177734	1377.14306641
2916.10229492	1368.56335449
2912.88134766	1361.40319824
2909.65917969	1356.04675293
2906.43554688	1352.18334961
2903.20922852	1348.58325195
2899.9831543	1347.06005859
2896.75561523	1344.6932373
2893.52539063	1342.99682617
2890.29370117	1343.01977539
2887.06225586	1342.76330566
2883.828125	1343.2833252
2880.5925293	1342.87036133
2877.35546875	1342.38342285
2874.11572266	1338.14709473
2870.8762207	1332.86999512
2867.63549805	1325.86682129
2864.3918457	1320.27355957
2861.14672852	1316.8269043
2857.90185547	1314.40661621
2854.65429688	1311.68359375
2851.40527344	1307.54345703
2848.1550293	1298.56005859
2844.90332031	1287.88342285
2841.64868164	1278.24682617
2838.39453125	1269.42651367
2835.13720703	1265.06677246
2831.88037109	1261.59619141
2828.62036133	1259.54650879
2825.359375	1256.41992188
2822.09667969	1255.52026367
2818.83300781	1253.79296875
2815.56787109	1252.63659668
2812.29980469	1251.83007813
2809.03173828	1251.35693359
2805.76269531	1251.42944336
2802.49047852	1250.61999512
2799.21728516	1250.90344238
2795.94238281	1250.203125
2792.66625977	1249.78979492
2789.38891602	1250.07629395
2786.11010742	1249.5168457
2782.83007813	1249.38952637
2779.54858398	1249.78735352
2776.26416016	1249.84667969
2772.97998047	1249.68676758
2769.69287109	1249.96008301
2766.40454102	1250.25683594
2763.11474609	1250.54333496
2759.82348633	1250.7064209
2756.53100586	1251.26318359
2753.23730469	1250.90979004
2749.94042969	1251.63696289
2746.64379883	1252.46679688
2743.34448242	1252.32983398
2740.04516602	1252.14672852
2736.74291992	1252.69970703
2733.43945313	1252.91601563
2730.13452148	1252.35998535
2726.82836914	1252.22277832
2723.52075195	1252.49694824
2720.21020508	1251.59655762
2716.89990234	1250.9630127
2713.58642578	1250.13037109
2710.2734375	1249.47680664
2706.95751953	1248.73669434
2703.64013672	1248.96289063
2700.32128906	1247.50341797
2697.0012207	1247.58642578
2693.6796875	1247.93664551
2690.35668945	1247.80993652
2687.03100586	1247.53649902
2683.70532227	1247.80981445
2680.37670898	1247.92663574
2677.046875	1247.61657715
2673.71704102	1247.49914551
2670.38452148	1248.27026367
2667.05029297	1247.81640625
2663.71484375	1247.94995117
2660.37646484	1247.88024902
2657.03833008	1247.9230957
2653.69702148	1248.19335938
2650.35620117	1247.69311523
2647.01220703	1247.86950684
2643.66674805	1247.99621582
2640.32177734	1247.83642578
2636.97363281	1247.63037109
2633.62255859	1247.30334473
2630.27148438	1247.31591797
2626.91943359	1247.38720703
2623.56567383	1247.42004395
2620.20898438	1247.56005859
2616.85083008	1247.49328613
2613.49316406	1247.73706055
2610.13232422	1248.24023438
2606.77001953	1248.30310059
2603.40649414	1247.79956055
2600.04125977	1247.68640137
2596.67333984	1248.61328125
2593.30541992	1248.50341797
2589.93457031	1248.31018066
2586.56396484	1248.82324219
2583.19042969	1248.52233887
2579.81542969	1248.27978516
2576.44042969	1248.25317383
2573.06274414	1248.40405273
2569.68188477	1247.82348633
2566.30102539	1247.59973145
2562.91894531	1247.54968262
2559.53393555	1247.51318359
2556.14892578	1247.47314453
2552.76098633	1247.046875
2549.37182617	1247.42651367
2545.98266602	1247.24060059
2542.59033203	1248.01049805
2539.19677734	1248.2833252
2535.80029297	1235.93383789
2532.40380859	1249.56359863
2529.00610352	1250.32995605
2525.60522461	1250.95666504
2522.2043457	1250.67663574
2518.80078125	1250.61315918
2515.39550781	1249.54980469
2511.98901367	1249.9230957
2508.58105469	1248.58996582
2505.17163086	1248.73352051
2501.76074219	1248.88317871
2498.34838867	1249.21313477
2494.93310547	1248.9263916
2491.51806641	1248.7635498
2488.09985352	1248.47033691
2484.68017578	1248.66650391
2481.2590332	1248.86010742
2477.83666992	1248.77368164
2474.41259766	1248.2565918
2470.98730469	1248.45007324
2467.56054688	1248.45690918
2464.13232422	1249.27697754
2460.70092773	1248.90686035
2457.26831055	1248.90991211
2453.83569336	1249.11022949
2450.39990234	1249.30688477
2446.96289063	1248.64025879
2443.52441406	1249.12683105
2440.08447266	1249.13684082
2436.64306641	1248.94689941
2433.19848633	1248.93005371
2429.75415039	1249.00036621
2426.30664063	1249.2902832
2422.85961914	1249.53979492
2419.40917969	1249.63977051
2415.95751953	1249.85974121
2412.50415039	1250.21704102
2409.04956055	1250.33056641
2405.59350586	1250.86975098
2402.13574219	1251.05004883
2398.67675781	1251.56005859
2395.21459961	1251.19641113
2391.75097656	1251.32336426
2388.28759766	1251.25
2384.82104492	1250.45007324
2381.35302734	1250.17944336
2377.88354492	1249.71984863
2374.41259766	1250.02001953
2370.94018555	1249.88647461
2367.46630859	1250.28308105
2363.98925781	1249.53942871
2360.51245117	1249.41638184
2357.0324707	1249.91723633
2353.55102539	1249.52685547
2350.06982422	1249.79333496
2346.58544922	1250.54309082
2343.09960938	1250.84338379
2339.61230469	1250.92358398
2336.12182617	1250.73059082
2332.6315918	1250.7734375
2329.13989258	1249.95727539
2325.64501953	1249.5168457
2322.1484375	1249.57666016
2318.65234375	1248.77685547
2315.15307617	1249.65319824
2311.65209961	1250.04370117
2308.14990234	1249.82019043
2304.64599609	1249.9329834
2301.140625	1249.89306641
2297.63232422	1249.98364258
2294.12402344	1249.93286133
2290.61254883	1249.49975586
2287.10131836	1249.80981445
2283.58691406	1249.66674805
2280.07080078	1249.80981445
2276.5534668	1250.05358887
2273.03466797	1249.92297363
2269.51416016	1250.16320801
2265.99047852	1250.11938477
2262.46704102	1249.83984375
2258.94213867	1249.94750977
2255.4140625	1249.36352539
2251.88452148	1249.66015625
2248.35327148	1249.19970703
2244.82250977	1249.47277832
2241.28833008	1248.9901123
2237.75268555	1249.51635742
2234.21386719	1249.44348145
2230.67529297	1249.5168457
2227.13500977	1249.5736084
2223.59155273	1249.47338867
2220.04833984	1250.18603516
2216.50195313	1249.57373047
2212.95410156	1249.75671387
2209.40478516	1249.47692871
2205.85375977	1249.64660645
2202.30126953	1249.52026367
2198.74731445	1249.67993164
2195.19018555	1249.96350098
2191.63305664	1249.83312988
2188.07446289	1250.7166748
2184.51269531	1250.34289551
2180.94946289	1251.51318359
2177.38452148	1251.26037598
2173.81835938	1251.66345215
2170.25024414	1251.16345215
2166.6809082	1250.36010742
2163.10986328	1250.55334473
2159.53759766	1249.91308594
2155.96166992	1249.8503418
2152.38623047	1249.93676758
2148.80737305	1249.83300781
2145.22705078	1249.71325684
2141.64697266	1249.85351563
2138.06347656	1249.52050781
2134.47851563	1249.65661621
2130.89208984	1248.98620605
2127.30224609	1249.44714355
2123.71264648	1248.9498291
2120.12158203	1249.19689941
2116.52734375	1249.10339355
2112.93139648	1248.76013184
2109.33544922	1248.47717285
2105.73657227	1249.10974121
2102.13598633	1248.82324219
2098.53369141	1248.87304688
2094.93017578	1248.33642578
2091.32324219	1248.7902832
2087.71630859	1248.65368652
2084.10791016	1248.78308105
2080.49633789	1248.15014648
2076.88305664	1248.87915039
2073.27001953	1248.90014648
2069.65380859	1248.88952637
2066.03588867	1249.11328125
2062.41650391	1248.89282227
2058.79541016	1248.4864502
2055.17285156	1248.43640137
2051.54711914	1248.80615234
2047.92138672	1248.98046875
2044.2923584	1249.00646973
2040.66345215	1248.7767334
2037.03137207	1249.14306641
2033.39758301	1248.43310547
2029.7623291	1248.13671875
2026.12548828	1247.96362305
2022.48706055	1248.20349121
2018.8470459	1247.74401855
2015.20361328	1247.97668457
2011.5604248	1248.22961426
2007.91394043	1248.28369141
2004.26757813	1248.11315918
2000.61791992	1248.15026855
1996.9666748	1248.43017578
1993.31384277	1247.89001465
1989.65942383	1248.64379883
1986.00341797	1248.27026367
1982.3458252	1248.01025391
1978.68493652	1248.09985352
1975.02416992	1248.0267334
1971.35998535	1247.8939209
1967.69604492	1247.75976563
1964.02868652	1247.91015625
1960.35986328	1247.36340332
1956.68933105	1247.59936523
1953.01721191	1246.77648926
1949.34350586	1246.63354492
1945.66821289	1246.59631348
1941.99121094	1246.36376953
1938.31103516	1246.55993652
1934.63085938	1246.03369141
1930.9473877	1245.76318359
1927.2623291	1245.59338379
1923.57739258	1245.06005859
1919.88903809	1245.17614746
1916.19921875	1244.26342773
1912.50769043	1244.3001709
1908.81274414	1243.90698242
1905.11804199	1244.02697754
1901.42163086	1243.85046387
1897.72192383	1243.61376953
1894.02050781	1243.60974121
1890.31933594	1242.79016113
1886.61474609	1242.82995605
1882.90844727	1243.02941895
1879.20056152	1242.78015137
1875.49108887	1243.21020508
1871.7800293	1242.86047363
1868.06726074	1242.76672363
1864.35119629	1242.7298584
1860.63525391	1243.15368652
1856.91577148	1242.7767334
1853.19482422	1242.74963379
1849.47387695	1242.81628418
1845.74963379	1242.92651367
1842.02368164	1243.18664551
1838.29614258	1243.31677246
1834.5670166	1243.00317383
1830.83435059	1243.72692871
1827.10192871	1243.77636719
1823.36608887	1244.2232666
1819.63024902	1244.16308594
1815.89111328	1243.88037109
1812.15026855	1243.71936035
1808.4095459	1244.17333984
1804.66552734	1244.39672852
1800.91967773	1244.5435791
1797.17053223	1244.73669434
1793.42150879	1244.18359375
1789.67077637	1244.51330566
1785.91662598	1244.09692383
1782.16259766	1244.81005859
1778.40515137	1245.15979004
1774.64770508	1245.10998535
1770.88696289	1245.41674805
1767.12451172	1246.01965332
1763.36047363	1246.22021484
1759.59460449	1245.92004395
1755.82714844	1246.7532959
1752.05627441	1247.2598877
1748.28552246	1247.75048828
1744.51135254	1247.98327637
1740.73718262	1248.31713867
1736.9597168	1248.68664551
1733.18041992	1249.33654785
1729.39953613	1249.67687988
1725.61694336	1250.36303711
1721.8326416	1252.58325195
1718.04675293	1253.13342285
1714.25915527	1253.45593262
1710.46984863	1254.96240234
1706.67712402	1256.58728027
1702.88269043	1258.22338867
1699.08825684	1260.07580566
1695.29052734	1262.92016602
1691.4909668	1265.39672852
1687.68981934	1268.46984863
1683.88696289	1270.39001465
1680.08227539	1274.09008789
1676.27612305	1276.20678711
1672.46813965	1277.92651367
1668.65661621	1279.99035645
1664.84533691	1280.49291992
1661.03051758	1278.90991211
1657.21398926	1276.54003906
1653.39575195	1272.82678223
1649.57751465	1270.13977051
1645.75598145	1268.38000488
1641.93261719	1266.61364746
1638.10571289	1265.24658203
1634.27893066	1263.50671387
1630.45056152	1263.05041504
1626.61853027	1262.51989746
1622.78662109	1261.87597656
1618.95129395	1261.76977539
1615.11413574	1260.41003418
1611.27539063	1259.78723145
1607.43481445	1258.99353027
1603.5925293	1258.17382813
1599.74853516	1257.7064209
1595.90283203	1257.48681641
1592.05541992	1257.35339355
1588.20458984	1256.77026367
1584.3536377	1256.32043457
1580.49926758	1255.9230957
1576.64318848	1255.12268066
1572.78710938	1254.34301758
1568.9276123	1253.5032959
1565.06628418	1253.33666992
1561.20324707	1252.74328613
1557.33666992	1252.18017578
1553.47009277	1251.44348145
1549.60192871	1250.66052246
1545.73010254	1250.44702148
1541.85839844	1249.54016113
1537.9831543	1249.60656738
1534.1060791	1249.72009277
1530.22924805	1249.68994141
1526.34875488	1249.61999512
1522.46643066	1249.63342285
1518.58068848	1249.73327637
1514.69494629	1249.78649902
1510.80749512	1250.27697754
1506.91638184	1250.93041992
1503.02539063	1251.43994141
1499.13085938	1253.07348633
1495.2364502	1246.14660645
1491.33837891	1254.80981445
1487.43847656	1254.9095459
1483.5369873	1255.22692871
1479.63354492	1255.31005859
1475.72851563	1256.12670898
1471.82165527	1256.64343262
1467.91113281	1257.06640625
1464.00073242	1258.62683105
1460.08679199	1258.72924805
1456.17285156	1259.21008301
1452.25537109	1258.71679688
1448.33605957	1257.93005371
1444.41503906	1256.48706055
1440.4921875	1255.60998535
1436.56750488	1254.78271484
1432.64111328	1254.18994141
1428.7130127	1254.19348145
1424.78125	1254.07666016
1420.8494873	1253.87609863
1416.9140625	1254.33044434
1412.97888184	1254.60339355
1409.03991699	1254.98999023
1405.09924316	1255.12683105
1401.15673828	1255.27001953
1397.21252441	1255.01953125
1393.26635742	1254.67626953
1389.31860352	1255.33679199
1385.36706543	1255.41992188
1381.41564941	1255.91650391
1377.46240234	1255.75024414
1373.50549316	1256.00683594
1369.546875	1255.25695801
1365.58630371	1256.5435791
1361.62597656	1255.97692871
1357.66186523	1257.79333496
1353.69592285	1257.95068359
1349.72827148	1260.11010742
1345.75695801	1259.93994141
1341.78564453	1260.70043945
1337.8125	1260.953125
1333.83581543	1260.95007324
1329.85717773	1261.41333008
1325.87866211	1262.35388184
1321.8963623	1262.5300293
1317.91235352	1262.04333496
1313.92651367	1262.79650879
1309.93884277	1263.05371094
1305.94934082	1262.48632813
1301.95812988	1262.82324219
1297.96313477	1261.60974121
1293.96813965	1261.39257813
1289.96948242	1260.80358887
1285.9708252	1261.37316895
1281.96862793	1261.62329102
1277.96447754	1262.12304688
1273.95849609	1263.64953613
1269.95068359	1264.13696289
1265.94104004	1264.66003418
1261.92956543	1264.81030273
1257.91625977	1265.56359863
1253.90112305	1265.55407715
1249.88232422	1265.99682617
1245.86340332	1265.21337891
1241.84094238	1265.27624512
1237.81652832	1264.79321289
1233.79223633	1263.93005371
1229.76416016	1262.90917969
1225.73413086	1262.70983887
1221.70239258	1262.52319336
1217.66687012	1262.53991699
1213.63146973	1262.57019043
1209.59411621	1262.27685547
1205.55297852	1260.18334961
1201.51196289	1258.5604248
1197.46716309	1256.81005859
1193.42248535	1256.97021484
1189.37390137	1257.31005859
1185.32348633	1257.85351563
1181.2713623	1257.83691406
1177.21716309	1258.83337402
1173.16125488	1258.45397949
1169.1015625	1258.46337891
1165.04174805	1258.8269043
1160.98022461	1258.71643066
1156.91491699	1259.22351074
1152.84765625	1259.38964844
1148.78051758	1259.45275879
1144.70947266	1260.42297363
1140.63659668	1261.76635742
1136.56188965	1262.96691895
1132.48522949	1263.78344727
1128.40673828	1264.53039551
1124.32641602	1265.82702637
1120.2421875	1266.26708984
1116.15808105	1268.34741211
1112.07019043	1269.72363281
1107.98217773	1271.45349121
1103.89050293	1273.15612793
1099.796875	1274.3026123
1095.70129395	1274.32678223
1091.60388184	1272.75390625
1087.50463867	1271.65380859
1083.40344238	1271.76672363
1079.30029297	1270.94689941
1075.1953125	1271.70678711
1071.08642578	1272.85388184
1066.97766113	1273.42004395
1062.86499023	1273.19372559
1058.75036621	1273.02966309
1054.63586426	1274.08618164
1050.51745605	1276.32995605
1046.3972168	1278.58325195
1042.27502441	1279.12365723
1038.15087891	1280.02331543
1034.02490234	1280.03979492
1029.89501953	1280.35314941
1025.76513672	1282.56970215
1021.63140869	1285.32995605
1017.4977417	1289.65014648
1013.36016846	1291.68359375
1009.22064209	1292.34350586
1005.08117676	1292.03686523
1000.93780518	1290.29931641
996.792541504	1289.78015137
992.643432617	1289.7265625
988.494262695	1290.22668457
984.343200684	1291.1126709
980.190185547	1292.37988281
976.033325195	1294.29040527
971.876403809	1295.06689453
967.715637207	1296.08654785
963.55291748	1294.71691895
959.388305664	1296.56652832
955.223632813	1299.04663086
951.055053711	1300.50646973
946.882629395	1301.26953125
942.710205078	1301.30041504
938.535766602	1301.97363281
934.359436035	1302.73022461
930.179199219	1302.36608887
925.998962402	1302.49975586
921.814758301	1303.9197998
917.628662109	1304.2298584
913.442504883	1302.44689941
909.252441406	1301.92004395
905.060424805	1304.10974121
900.866455078	1303.62316895
896.670532227	1303.82995605
892.47064209	1303.34643555
888.270751953	1303.49023438
884.068908691	1304.37036133
879.86315918	1303.22338867
875.657348633	1303.42663574
871.447631836	1304.21276855
867.235900879	1305.4465332
863.022216797	1304.2734375
858.806518555	1303.63330078
854.588867188	1302.76647949
850.36920166	1302.19702148
846.147583008	1301.49987793
841.92401123	1301.04650879
837.698364258	1301.08605957
833.468811035	1300.59362793
829.239257813	1300.13977051
825.00567627	1299.64611816
820.770141602	1301.21948242
816.532592773	1302.47644043
812.295043945	1301.75976563
808.053527832	1300.90649414
803.809997559	1300.96325684
799.5625	1301.76330566
795.314941406	1303.06030273
791.065368652	1302.54040527
786.811828613	1301.84057617
782.558288574	1302.42321777
778.300720215	1301.98986816
774.043151855	1299.35375977
769.781555176	1297.64025879
765.517944336	1298.82348633
761.252319336	1300.09289551
756.984741211	1297.86645508
752.715087891	1295.4666748
748.443359375	1297.07324219
744.169677734	1297.5234375
739.891967773	1299.20349121
735.614196777	1299.71398926
731.332458496	1297.24328613
727.05065918	1297.84692383
722.764831543	1299.27331543
718.476928711	1298.97680664
714.187072754	1296.5234375
709.895141602	1295.45007324
705.601135254	1296.2668457
701.305114746	1296.60009766
697.007080078	1297.53369141
692.706970215	1297.74963379
688.402832031	1297.22692871
684.098632813	1297.85021973
679.790405273	1297.35339355
675.482116699	1299.45703125
671.169799805	1298.17321777
666.855407715	1295.62329102
662.53894043	1296.62072754
658.220458984	1298.40026855
653.899902344	1300.02026367
649.577270508	1300.31604004
645.252624512	1299.46289063
640.92388916	1301.66662598
636.595092773	1303.77380371
632.264221191	1301.86328125
627.929260254	1302.42272949
623.592224121	1305.12329102
619.255187988	1304.50634766
614.914001465	1303.20690918
610.570800781	1302.39318848
606.225463867	1304.25695801
601.878112793	1304.51342773
597.528625488	1304.66333008
593.175048828	1307.91052246
588.821411133	1307.48010254
584.465698242	1304.51647949
580.105895996	1306.56359863
575.744018555	1308.70629883
571.382019043	1307.52026367
567.015930176	1307.07983398
562.647766113	1307.66320801
558.27746582	1309.37329102
553.905151367	1312.01977539
549.530639648	1315.86328125
545.15411377	1318.82678223
540.77545166	1324.59338379
536.39263916	1329.89001465
532.009765625	1336.14343262
527.622741699	1345.37683105
523.235656738	1351.93994141
518.844421387	1357.39990234
514.45111084	1365.73681641
510.055664063	1377.64050293
505.658111572	1386.44946289
501.258422852	1393.26025391
496.856628418	1402.83288574
492.452697754	1405.41662598
488.046691895	1405.54650879
483.636474609	1408.22302246
479.226196289	1406.06665039
474.811737061	1405.58032227
470.397216797	1402.96276855
465.978485107	1398.86022949
461.557647705	1392.84692383
457.134674072	1389.60998535
452.711608887	1385.03967285
448.282318115	1376.59338379
443.852935791	1371.97631836
439.421417236	1367.39318848
434.987762451	1360.88366699
430.551940918	1359.13037109
426.111938477	1359.43640137
421.671844482	1356.10644531
417.227539063	1353.02026367
412.781097412	1354.55322266
408.332489014	1357.85266113
403.883789063	1360.77941895
399.430877686	1362.36682129
394.975799561	1364.71984863
390.518585205	1364.29980469
386.057128906	1366.85632324
381.595581055	1369.39648438
377.131866455	1368.26989746
372.663909912	1367.50964355
368.195861816	1368.76647949
363.723571777	1369.31286621
359.24911499	1371.11010742
354.77456665	1373.60302734
350.295776367	1371.75671387
345.814788818	1376.25708008
341.331634521	1380.47338867
336.846282959	1380.92956543
332.358795166	1383.47338867
327.867004395	1386.01318359
323.37512207	1388.82666016
318.88104248	1389.87963867
314.382720947	1393.12036133
309.882171631	1392.54992676
305.381530762	1392.97387695
300.876617432	1396.69348145
296.369506836	1402.69641113
291.860198975	1407.87683105
287.348693848	1415.07995605
282.834991455	1421.06640625
278.319061279	1429.32958984
273.800964355	1433.75317383
269.278533936	1427.59667969
264.756011963	1424.26000977
260.229187012	1428.50317383
255.70223999	1428.03259277
251.170974731	1425.15686035
246.639602661	1431.99023438
242.103912354	1436.76000977
237.566009521	1449.67016602
233.025878906	1447.0760498
228.483535767	1466.99023438
223.938964844	1472.43688965
219.390060425	1481.68664551
214.841033936	1472.23681641
210.289779663	1472.10974121
205.734191895	1476.28967285
201.178466797	1491.5769043
196.618408203	1497.95349121
192.056106567	1511.34667969
187.493682861	1521.81994629
182.9269104	1545.29296875
178.357894897	1561.01318359
