# Supplementary material for: Correlative Brillouin and Raman spectroscopy data acquired on single cells
Source: Data Brief. 2020 Feb 5;29:105223. doi: 10.1016/j.dib.2020.105223 (PMC7026319; doi:10.1016/j.dib.2020.105223)
Supplement: Multimedia component 1 [file mmc1.zip › Data/Raman_X/9um.txt]

3847.83642578	1202.03637695
3845.03149414	1223.81384277
3842.22558594	1222.36328125
3839.41845703	1223.74316406
3836.60913086	1222.8527832
3833.80004883	1223.21350098
3830.98852539	1222.46313477
3828.17578125	1222.98657227
3825.36230469	1223.95996094
3822.54736328	1224.78344727
3819.73168945	1225.03662109
3816.91479492	1225.65319824
3814.09570313	1225.64672852
3811.27661133	1225.59326172
3808.45532227	1225.12646484
3805.6328125	1224.33996582
3802.80932617	1224.04711914
3799.98486328	1222.86022949
3797.15917969	1223.09985352
3794.33251953	1223.22338867
3791.50317383	1223.28710938
3788.67431641	1223.88269043
3785.84326172	1223.95336914
3783.01220703	1224.18652344
3780.17871094	1225.22619629
3777.34423828	1225.59692383
3774.50878906	1225.27380371
3771.6706543	1225.86999512
3768.83300781	1226.58349609
3765.99291992	1227.01025391
3763.15307617	1227.11669922
3760.31079102	1227.04040527
3757.46728516	1228.4864502
3754.62304688	1198.07702637
3751.77734375	1229.81640625
3748.9309082	1228.47973633
3746.08300781	1230.28662109
3743.23291016	1230.61987305
3740.38305664	1231.79016113
3737.53076172	1232.50976563
3734.67749023	1233.96362305
3731.82299805	1234.50671387
3728.9675293	1235.59326172
3726.11083984	1236.75317383
3723.25317383	1237.40332031
3720.39306641	1238.27026367
3717.53320313	1239.6036377
3714.6706543	1240.71350098
3711.80859375	1242.45666504
3708.9440918	1243.24987793
3706.07861328	1244.8527832
3703.21191406	1246.06665039
3700.34277344	1248.26989746
3697.47387695	1250.70703125
3694.60253906	1252.80358887
3691.73144531	1255.50354004
3688.85791016	1258.53637695
3685.9831543	1261.13989258
3683.10742188	1264.21337891
3680.23071289	1267.9128418
3677.3527832	1272.14013672
3674.47363281	1276.2064209
3671.59228516	1281.12976074
3668.7109375	1285.92053223
3665.82714844	1289.88977051
3662.94238281	1294.21350098
3660.05786133	1299.58349609
3657.16943359	1303.8026123
3654.28149414	1309.44677734
3651.39208984	1315.09692383
3648.50195313	1320.65039063
3645.60913086	1326.22729492
3642.71655273	1331.32006836
3639.8215332	1337.35046387
3636.92529297	1341.6895752
3634.02807617	1346.40002441
3631.12963867	1350.38000488
3628.23022461	1353.89660645
3625.32836914	1358.14306641
3622.42651367	1361.80004883
3619.52246094	1366.67321777
3616.6184082	1370.62036133
3613.7121582	1373.66955566
3610.8046875	1378.69042969
3607.89599609	1382.19348145
3604.98608398	1387.02001953
3602.07519531	1391.78015137
3599.16186523	1395.84667969
3596.2487793	1401.19311523
3593.33325195	1406.19006348
3590.41625977	1409.93701172
3587.49853516	1414.00036621
3584.58081055	1418.08288574
3581.65942383	1422.81665039
3578.73803711	1426.88366699
3575.81591797	1431.81359863
3572.89086914	1435.2767334
3569.96630859	1439.61657715
3567.0390625	1442.94335938
3564.11083984	1447.62695313
3561.18139648	1451.64660645
3558.25097656	1455.99035645
3555.31933594	1458.10998535
3552.38647461	1461.24353027
3549.45263672	1465.81335449
3546.51611328	1471.44665527
3543.57861328	1475.91015625
3540.64135742	1480.0333252
3537.70141602	1485.47277832
3534.76049805	1492.59667969
3531.81835938	1499.30651855
3528.875	1506.63342285
3525.92919922	1513.89355469
3522.98364258	1521.6003418
3520.03564453	1529.47644043
3517.08789063	1536.23693848
3514.13745117	1543.48974609
3511.18603516	1550.17321777
3508.23339844	1556.66687012
3505.27954102	1562.70703125
3502.32324219	1571.32702637
3499.3671875	1575.79284668
3496.40991211	1583.13671875
3493.45019531	1588.96594238
3490.48925781	1596.79052734
3487.52709961	1603.38684082
3484.56396484	1608.56005859
3481.59960938	1613.01318359
3478.6340332	1617.96679688
3475.66723633	1621.35009766
3472.69799805	1626.10339355
3469.72900391	1632.26672363
3466.75756836	1636.46337891
3463.78491211	1641.43994141
3460.8125	1646.5534668
3457.83740234	1651.71984863
3454.85986328	1659.16992188
3451.88256836	1666.20703125
3448.90405273	1671.08984375
3445.92285156	1674.98327637
3442.94213867	1679.15661621
3439.95874023	1682.7265625
3436.97412109	1686.34338379
3433.98852539	1691.13317871
3431.00170898	1693.98339844
3428.01367188	1696.02685547
3425.02441406	1699.51391602
3422.03271484	1701.91381836
3419.04101563	1703.26635742
3416.04711914	1703.51660156
3413.05175781	1702.81689453
3410.05664063	1702.74633789
3407.05908203	1707.95996094
3404.05883789	1710.23669434
3401.05883789	1713.5333252
3398.05761719	1716.33959961
3395.05541992	1718.61303711
3392.05053711	1725.40026855
3389.04443359	1726.99316406
3386.03710938	1726.72998047
3383.0300293	1723.73681641
3380.02050781	1722.77001953
3377.00830078	1723.59338379
3373.99633789	1718.78662109
3370.9831543	1716.21020508
3367.96728516	1715.25366211
3364.9519043	1714.13671875
3361.93383789	1712.91015625
3358.91430664	1711.27648926
3355.89379883	1712.74658203
3352.87231445	1715.09008789
3349.84936523	1715.93713379
3346.82519531	1716.57641602
3343.79858398	1718.20690918
3340.7722168	1718.76342773
3337.74316406	1716.66345215
3334.71289063	1715.18310547
3331.68286133	1712.89660645
3328.65039063	1707.92321777
3325.61499023	1702.94372559
3322.58007813	1699.07629395
3319.54370117	1698.17004395
3316.50488281	1698.67687988
3313.46630859	1700.12988281
3310.42504883	1701.63342285
3307.3840332	1704.53356934
3304.34057617	1705.56665039
3301.2956543	1704.24645996
3298.24829102	1700.1965332
3295.20092773	1698.11328125
3292.15258789	1696.48046875
3289.1015625	1696.45654297
3286.05053711	1697.96984863
3282.99707031	1696.78991699
3279.94238281	1697.67700195
3276.88647461	1698.26660156
3273.82958984	1698.19665527
3270.77124023	1699.77368164
3267.71166992	1698.73010254
3264.65087891	1698.34338379
3261.58764648	1696.24694824
3258.52294922	1694.79003906
3255.45874023	1694.36645508
3252.39160156	1692.40002441
3249.32348633	1690.79272461
3246.25390625	1692.03991699
3243.18334961	1693.27978516
3240.10986328	1691.18688965
3237.03686523	1692.8236084
3233.96264648	1695.14660645
3230.88549805	1692.80310059
3227.80737305	1687.90002441
3224.72802734	1682.80358887
3221.6472168	1678.45385742
3218.56542969	1671.04650879
3215.48242188	1664.40673828
3212.39794922	1659.17028809
3209.31103516	1654.72998047
3206.22436523	1650.79003906
3203.13476563	1649.5769043
3200.04418945	1642.6829834
3196.95214844	1634.94360352
3193.8605957	1628.97351074
3190.76464844	1623.26025391
3187.66918945	1613.51330566
3184.57226563	1608.0435791
3181.47290039	1601.16711426
3178.37353516	1593.31335449
3175.27148438	1585.05944824
3172.16821289	1577.35302734
3169.06542969	1569.84692383
3165.9597168	1561.31030273
3162.85131836	1552.3737793
3159.74316406	1543.28662109
3156.63378906	1535.57995605
3153.52148438	1527.64025879
3150.40966797	1519.6237793
3147.29516602	1512.9666748
3144.17919922	1505.77319336
3141.06201172	1499.86315918
3137.94384766	1493.54296875
3134.82421875	1487.23937988
3131.70336914	1479.44335938
3128.58129883	1473.88354492
3125.45654297	1466.60632324
3122.33203125	1458.42333984
3119.20458984	1451.74316406
3116.07617188	1444.16333008
3112.94628906	1439.55004883
3109.81542969	1434.3137207
3106.68310547	1429.11621094
3103.54956055	1424.13317871
3100.41308594	1418.00964355
3097.27709961	1411.60668945
3094.13842773	1403.89318848
3090.99975586	1396.63635254
3087.85839844	1391.50036621
3084.71582031	1387.23364258
3081.57202148	1383.91662598
3078.42700195	1382.09667969
3075.27905273	1378.9564209
3072.1315918	1376.45703125
3068.98266602	1371.96362305
3065.83105469	1367.85986328
3062.67797852	1361.59997559
3059.52392578	1356.41638184
3056.36987305	1351.3704834
3053.21166992	1346.63647461
3050.05371094	1341.74987793
3046.89453125	1339.4395752
3043.73413086	1336.78356934
3040.57080078	1333.72314453
3037.40771484	1331.70324707
3034.24194336	1329.05383301
3031.07470703	1327.85668945
3027.90649414	1326.62011719
3024.73681641	1326.46386719
3021.56591797	1326.93017578
3018.39355469	1327.41638184
3015.21875	1327.7364502
3012.04394531	1327.87976074
3008.86645508	1327.36303711
3005.68896484	1326.53283691
3002.5090332	1326.28662109
2999.32763672	1325.33630371
2996.14477539	1325.95678711
2992.9609375	1328.16711426
2989.77416992	1331.20336914
2986.58764648	1334.30639648
2983.39819336	1337.08312988
2980.20922852	1339.83312988
2977.01733398	1342.25671387
2973.82421875	1345.01672363
2970.62963867	1346.90734863
2967.43383789	1349.82336426
2964.23681641	1353.75024414
2961.03833008	1357.64355469
2957.83886719	1362.96984863
2954.63623047	1370.31396484
2951.43408203	1379.54699707
2948.22900391	1390.82702637
2945.02270508	1400.45983887
2941.81494141	1408.73388672
2938.60595703	1413.38317871
2935.39575195	1412.97998047
2932.18408203	1410.37683105
2928.96972656	1405.43676758
2925.75561523	1398.94360352
2922.53857422	1391.38330078
2919.32177734	1384.2166748
2916.10229492	1376.96325684
2912.88134766	1370.56665039
2909.65917969	1365.18322754
2906.43554688	1361.18994141
2903.20922852	1358.04345703
2899.9831543	1355.80664063
2896.75561523	1353.99633789
2893.52539063	1352.66333008
2890.29370117	1352.0234375
2887.06225586	1351.81018066
2883.828125	1352.68994141
2880.5925293	1353.78649902
2877.35546875	1351.88354492
2874.11572266	1348.76708984
2870.8762207	1344.23291016
2867.63549805	1338.27294922
2864.3918457	1334.62329102
2861.14672852	1332.14025879
2857.90185547	1330.16369629
2854.65429688	1328.23937988
2851.40527344	1324.06311035
2848.1550293	1312.96337891
2844.90332031	1299.21313477
2841.64868164	1287.27636719
2838.39453125	1278.04309082
2835.13720703	1271.02966309
2831.88037109	1267.39978027
2828.62036133	1264.44348145
2825.359375	1261.34338379
2822.09667969	1259.63623047
2818.83300781	1258.46325684
2815.56787109	1257.85021973
2812.29980469	1256.85974121
2809.03173828	1256.47973633
2805.76269531	1255.39685059
2802.49047852	1255.5736084
2799.21728516	1255.57702637
2795.94238281	1254.63989258
2792.66625977	1254.32312012
2789.38891602	1253.65673828
2786.11010742	1253.76074219
2782.83007813	1253.81347656
2779.54858398	1253.83666992
2776.26416016	1253.88037109
2772.97998047	1253.56994629
2769.69287109	1254.68347168
2766.40454102	1255.01647949
2763.11474609	1254.72045898
2759.82348633	1254.73022461
2756.53100586	1255.13366699
2753.23730469	1255.18652344
2749.94042969	1256.01953125
2746.64379883	1256.2767334
2743.34448242	1256.7130127
2740.04516602	1257.13354492
2736.74291992	1257.13317871
2733.43945313	1257.57995605
2730.13452148	1257.61022949
2726.82836914	1257.84667969
2723.52075195	1256.83984375
2720.21020508	1256.32678223
2716.89990234	1255.55725098
2713.58642578	1254.98681641
2710.2734375	1254.49682617
2706.95751953	1253.38635254
2703.64013672	1252.92724609
2700.32128906	1252.10620117
2697.0012207	1252.06347656
2693.6796875	1252.1932373
2690.35668945	1252.00341797
2687.03100586	1252.45288086
2683.70532227	1252.25036621
2680.37670898	1252.34338379
2677.046875	1252.31616211
2673.71704102	1252.04382324
2670.38452148	1252.35681152
2667.05029297	1252.39025879
2663.71484375	1252.29992676
2660.37646484	1252.27624512
2657.03833008	1252.58984375
2653.69702148	1252.44006348
2650.35620117	1252.32006836
2647.01220703	1252.23632813
2643.66674805	1251.80651855
2640.32177734	1252.20629883
2636.97363281	1251.76000977
2633.62255859	1251.90661621
2630.27148438	1251.79321289
2626.91943359	1251.81311035
2623.56567383	1252.20678711
2620.20898438	1252.45703125
2616.85083008	1251.91357422
2613.49316406	1252.18359375
2610.13232422	1252.38659668
2606.77001953	1252.13684082
2603.40649414	1252.6270752
2600.04125977	1252.44689941
2596.67333984	1252.29980469
2593.30541992	1252.63623047
2589.93457031	1252.38671875
2586.56396484	1252.52026367
2583.19042969	1252.84338379
2579.81542969	1252.6003418
2576.44042969	1253.00634766
2573.06274414	1252.46630859
2569.68188477	1252.8034668
2566.30102539	1252.48022461
2562.91894531	1251.89025879
2559.53393555	1252.16674805
2556.14892578	1251.61010742
2552.76098633	1250.79980469
2549.37182617	1251.04638672
2545.98266602	1251.95300293
2542.59033203	1252.07971191
2539.19677734	1252.4329834
2535.80029297	1238.23327637
2532.40380859	1254.11645508
2529.00610352	1254.81323242
2525.60522461	1255.09399414
2522.2043457	1255.33422852
2518.80078125	1254.91369629
2515.39550781	1254.71984863
2511.98901367	1254.19714355
2508.58105469	1253.58337402
2505.17163086	1253.18981934
2501.76074219	1253.30639648
2498.34838867	1252.9732666
2494.93310547	1253.60974121
2491.51806641	1253.08691406
2488.09985352	1253.10681152
2484.68017578	1252.83349609
2481.2590332	1252.7064209
2477.83666992	1252.89367676
2474.41259766	1252.9564209
2470.98730469	1252.72058105
2467.56054688	1252.91015625
2464.13232422	1253.26000977
2460.70092773	1253.31689453
2457.26831055	1253.75683594
2453.83569336	1253.25732422
2450.39990234	1252.78662109
2446.96289063	1253.06286621
2443.52441406	1252.97314453
2440.08447266	1252.50671387
2436.64306641	1253.14013672
2433.19848633	1253.51062012
2429.75415039	1253.17651367
2426.30664063	1253.46984863
2422.85961914	1253.76989746
2419.40917969	1254.23022461
2415.95751953	1253.96643066
2412.50415039	1254.84655762
2409.04956055	1254.4831543
2405.59350586	1255.27966309
2402.13574219	1255.42346191
2398.67675781	1255.85644531
2395.21459961	1255.55102539
2391.75097656	1255.88317871
2388.28759766	1255.40649414
2384.82104492	1255.31677246
2381.35302734	1254.68676758
2377.88354492	1254.4465332
2374.41259766	1254.21643066
2370.94018555	1254.15686035
2367.46630859	1253.6907959
2363.98925781	1254.35327148
2360.51245117	1253.7097168
2357.0324707	1254.17651367
2353.55102539	1254.14025879
2350.06982422	1254.37316895
2346.58544922	1255.11047363
2343.09960938	1254.76049805
2339.61230469	1256.58361816
2336.12182617	1255.34680176
2332.6315918	1254.63745117
2329.13989258	1254.58361816
2325.64501953	1253.96325684
2322.1484375	1253.97961426
2318.65234375	1253.29711914
2315.15307617	1254.13684082
2311.65209961	1254.33996582
2308.14990234	1254.2265625
2304.64599609	1253.93359375
2301.140625	1254.32971191
2297.63232422	1253.76025391
2294.12402344	1254.08337402
2290.61254883	1253.76025391
2287.10131836	1254.30285645
2283.58691406	1254.34692383
2280.07080078	1254.28015137
2276.5534668	1255.05395508
2273.03466797	1254.33276367
2269.51416016	1254.44677734
2265.99047852	1253.86328125
2262.46704102	1254.1661377
2258.94213867	1253.92956543
2255.4140625	1254.31335449
2251.88452148	1253.84619141
2248.35327148	1253.23950195
2244.82250977	1254.09667969
2241.28833008	1253.9362793
2237.75268555	1254.14306641
2234.21386719	1253.74365234
2230.67529297	1254.07666016
2227.13500977	1253.53369141
2223.59155273	1253.97058105
2220.04833984	1254.3302002
2216.50195313	1254.16992188
2212.95410156	1254.0177002
2209.40478516	1253.48303223
2205.85375977	1254.01367188
2202.30126953	1253.73681641
2198.74731445	1254.11987305
2195.19018555	1254.2598877
2191.63305664	1253.99328613
2188.07446289	1254.60009766
2184.51269531	1254.74035645
2180.94946289	1255.33630371
2177.38452148	1255.16015625
2173.81835938	1255.61950684
2170.25024414	1255.35339355
2166.6809082	1255.33007813
2163.10986328	1254.29675293
2159.53759766	1254.71984863
2155.96166992	1254.17333984
2152.38623047	1253.88317871
2148.80737305	1254.00036621
2145.22705078	1254.33666992
2141.64697266	1253.69006348
2138.06347656	1253.88293457
2134.47851563	1253.78979492
2130.89208984	1253.67663574
2127.30224609	1254.1932373
2123.71264648	1253.16333008
2120.12158203	1253.00646973
2116.52734375	1253.03662109
2112.93139648	1253.22644043
2109.33544922	1253.00671387
2105.73657227	1253.35351563
2102.13598633	1253.19348145
2098.53369141	1253.0333252
2094.93017578	1253.4432373
2091.32324219	1253.2364502
2087.71630859	1253.29626465
2084.10791016	1253.41320801
2080.49633789	1252.73291016
2076.88305664	1252.93005371
2073.27001953	1253.02294922
2069.65380859	1252.65979004
2066.03588867	1252.95031738
2062.41650391	1252.60644531
2058.79541016	1252.81335449
2055.17285156	1253.29638672
2051.54711914	1253.2800293
2047.92138672	1253.4005127
2044.2923584	1252.9395752
2040.66345215	1252.56982422
2037.03137207	1253.01025391
2033.39758301	1252.00012207
2029.7623291	1252.85717773
2026.12548828	1252.62341309
2022.48706055	1252.42321777
2018.8470459	1252.70703125
2015.20361328	1252.53686523
2011.5604248	1252.50976563
2007.91394043	1252.28967285
2004.26757813	1251.92333984
2000.61791992	1252.72375488
1996.9666748	1252.94372559
1993.31384277	1252.0670166
1989.65942383	1252.50976563
1986.00341797	1252.5065918
1982.3458252	1252.18664551
1978.68493652	1251.88989258
1975.02416992	1252.41320801
1971.35998535	1252.11315918
1967.69604492	1251.53649902
1964.02868652	1251.88000488
1960.35986328	1251.6829834
1956.68933105	1251.28967285
1953.01721191	1251.56347656
1949.34350586	1251.36047363
1945.66821289	1250.76318359
1941.99121094	1250.63977051
1938.31103516	1250.80664063
1934.63085938	1250.26025391
1930.9473877	1250.34350586
1927.2623291	1249.68005371
1923.57739258	1249.51647949
1919.88903809	1249.23681641
1916.19921875	1248.76721191
1912.50769043	1248.49694824
1908.81274414	1248.19348145
1905.11804199	1247.93994141
1901.42163086	1247.60668945
1897.72192383	1248.03735352
1894.02050781	1247.67370605
1890.31933594	1247.47705078
1886.61474609	1247.18994141
1882.90844727	1247.25354004
1879.20056152	1247.13391113
1875.49108887	1246.98278809
1871.7800293	1247.39685059
1868.06726074	1246.83215332
1864.35119629	1246.58288574
1860.63525391	1246.78039551
1856.91577148	1246.84338379
1853.19482422	1247.46643066
1849.47387695	1246.81616211
1845.74963379	1247.34057617
1842.02368164	1247.30004883
1838.29614258	1247.48010254
1834.5670166	1247.76953125
1830.83435059	1247.86999512
1827.10192871	1248.19299316
1823.36608887	1247.59985352
1819.63024902	1247.72338867
1815.89111328	1248.14953613
1812.15026855	1248.20019531
1808.4095459	1248.18652344
1804.66552734	1248.58972168
1800.91967773	1248.62329102
1797.17053223	1248.51660156
1793.42150879	1248.46020508
1789.67077637	1248.43041992
1785.91662598	1248.81689453
1782.16259766	1248.92004395
1778.40515137	1249.31640625
1774.64770508	1249.21643066
1770.88696289	1249.60998535
1767.12451172	1249.82983398
1763.36047363	1249.95922852
1759.59460449	1250.92651367
1755.82714844	1251.35681152
1752.05627441	1251.79980469
1748.28552246	1252.03991699
1744.51135254	1252.70361328
1740.73718262	1252.82348633
1736.9597168	1252.76049805
1733.18041992	1253.8034668
1729.39953613	1253.19335938
1725.61694336	1255.44006348
1721.8326416	1255.67004395
1718.04675293	1256.89355469
1714.25915527	1257.45605469
1710.46984863	1259.12304688
1706.67712402	1259.76013184
1702.88269043	1261.34375
1699.08825684	1263.71276855
1695.29052734	1265.54675293
1691.4909668	1268.47302246
1687.68981934	1270.87646484
1683.88696289	1274.0333252
1680.08227539	1277.46362305
1676.27612305	1280.05004883
1672.46813965	1282.1697998
1668.65661621	1283.7130127
1664.84533691	1284.02062988
1661.03051758	1282.34619141
1657.21398926	1279.90942383
1653.39575195	1276.80688477
1649.57751465	1273.49694824
1645.75598145	1271.63671875
1641.93261719	1269.79956055
1638.10571289	1268.84277344
1634.27893066	1268.1270752
1630.45056152	1267.01379395
1626.61853027	1266.43688965
1622.78662109	1265.27685547
1618.95129395	1264.83764648
1615.11413574	1264.24328613
1611.27539063	1263.81713867
1607.43481445	1262.81640625
1603.5925293	1261.77062988
1599.74853516	1261.25976563
1595.90283203	1261.0567627
1592.05541992	1260.88977051
1588.20458984	1260.44995117
1584.3536377	1259.89001465
1580.49926758	1259.12683105
1576.64318848	1258.38024902
1572.78710938	1257.9967041
1568.9276123	1257.32336426
1565.06628418	1256.54345703
1561.20324707	1255.96350098
1557.33666992	1255.52978516
1553.47009277	1255.18652344
1549.60192871	1254.35668945
1545.73010254	1254.29260254
1541.85839844	1253.32299805
1537.9831543	1252.97290039
1534.1060791	1253.25024414
1530.22924805	1252.72961426
1526.34875488	1253.00012207
1522.46643066	1253.06652832
1518.58068848	1252.5402832
1514.69494629	1253.52001953
1510.80749512	1253.44689941
1506.91638184	1253.7199707
1503.02539063	1254.30603027
1499.13085938	1255.51647949
1495.2364502	1249.17016602
1491.33837891	1257.48327637
1487.43847656	1258.28991699
1483.5369873	1258.35632324
1479.63354492	1258.58032227
1475.72851563	1259.3996582
1471.82165527	1260.34997559
1467.91113281	1261.40026855
1464.00073242	1262.04321289
1460.08679199	1262.87304688
1456.17285156	1263.11303711
1452.25537109	1262.98693848
1448.33605957	1261.93725586
1444.41503906	1261.31677246
1440.4921875	1259.41296387
1436.56750488	1258.67297363
1432.64111328	1257.55969238
1428.7130127	1257.02307129
1424.78125	1256.95654297
1420.8494873	1257.23327637
1416.9140625	1256.9864502
1412.97888184	1258.21984863
1409.03991699	1257.4642334
1405.09924316	1258.67333984
1401.15673828	1258.07312012
1397.21252441	1258.00964355
1393.26635742	1258.12683105
1389.31860352	1257.87988281
1385.36706543	1257.92687988
1381.41564941	1258.79016113
1377.46240234	1258.03674316
1373.50549316	1258.55078125
1369.546875	1257.84692383
1365.58630371	1258.84606934
1361.62597656	1259.20678711
1357.66186523	1260.23620605
1353.69592285	1260.78955078
1349.72827148	1262.06970215
1345.75695801	1262.39306641
1341.78564453	1263.32006836
1337.8125	1264.16357422
1333.83581543	1263.66931152
1329.85717773	1264.18041992
1325.87866211	1265.0501709
1321.8963623	1264.75378418
1317.91235352	1265.29626465
1313.92651367	1265.42016602
1309.93884277	1265.51318359
1305.94934082	1266.14685059
1301.95812988	1265.46643066
1297.96313477	1264.58703613
1293.96813965	1264.01330566
1289.96948242	1263.57019043
1285.9708252	1263.83618164
1281.96862793	1263.95324707
1277.96447754	1264.89660645
1273.95849609	1265.83325195
1269.95068359	1266.44677734
1265.94104004	1266.64660645
1261.92956543	1267.53967285
1257.91625977	1267.93981934
1253.90112305	1268.46691895
1249.88232422	1267.76379395
1245.86340332	1268.07666016
1241.84094238	1267.20983887
1237.81652832	1266.90698242
1233.79223633	1266.04370117
1229.76416016	1265.10620117
1225.73413086	1264.26342773
1221.70239258	1264.90393066
1217.66687012	1264.90661621
1213.63146973	1265.12304688
1209.59411621	1264.29956055
1205.55297852	1262.52990723
1201.51196289	1261.11669922
1197.46716309	1259.46386719
1193.42248535	1259.48681641
1189.37390137	1260.02648926
1185.32348633	1260.18640137
1181.2713623	1261.203125
1177.21716309	1261.18005371
1173.16125488	1261.49707031
1169.1015625	1261.65368652
1165.04174805	1261.95690918
1160.98022461	1262.32995605
1156.91491699	1262.36657715
1152.84765625	1261.88659668
1148.78051758	1262.54272461
1144.70947266	1263.97973633
1140.63659668	1265.7635498
1136.56188965	1267.02392578
1132.48522949	1267.71020508
1128.40673828	1267.84338379
1124.32641602	1268.90026855
1120.2421875	1269.66296387
1116.15808105	1270.15319824
1112.07019043	1272.13012695
1107.98217773	1274.84033203
1103.89050293	1277.046875
1099.796875	1277.30041504
1095.70129395	1276.11022949
1091.60388184	1275.61987305
1087.50463867	1275.01647949
1083.40344238	1274.7565918
1079.30029297	1274.06359863
1075.1953125	1274.79382324
1071.08642578	1275.87011719
1066.97766113	1276.82641602
1062.86499023	1276.29321289
1058.75036621	1276.15661621
1054.63586426	1277.6036377
1050.51745605	1279.68701172
1046.3972168	1281.34313965
1042.27502441	1282.45983887
1038.15087891	1283.52307129
1034.02490234	1283.45715332
1029.89501953	1283.17321777
1025.76513672	1284.59313965
1021.63140869	1286.87316895
1017.4977417	1290.30004883
1013.36016846	1292.32995605
1009.22064209	1293.63354492
1005.08117676	1292.86328125
1000.93780518	1292.14343262
996.792541504	1290.03088379
992.643432617	1291.18347168
988.494262695	1290.44287109
984.343200684	1292.79309082
980.190185547	1293.22070313
976.033325195	1294.83679199
971.876403809	1296.53686523
967.715637207	1297.45300293
963.55291748	1297.11340332
959.388305664	1297.4798584
955.223632813	1298.51672363
951.055053711	1300.56921387
946.882629395	1302.37316895
942.710205078	1303.06347656
938.535766602	1304.66992188
934.359436035	1305.30664063
930.179199219	1305.08642578
925.998962402	1303.83666992
921.814758301	1303.13671875
917.628662109	1304.27282715
913.442504883	1304.81713867
909.252441406	1304.65979004
905.060424805	1305.71350098
900.866455078	1304.49353027
896.670532227	1303.40673828
892.47064209	1303.75341797
888.270751953	1305.26342773
884.068908691	1305.81311035
879.86315918	1305.19384766
875.657348633	1305.25305176
871.447631836	1305.0567627
867.235900879	1305.43249512
863.022216797	1306.82324219
858.806518555	1305.80944824
854.588867188	1304.46984863
850.36920166	1302.63647461
846.147583008	1301.67370605
841.92401123	1302.48376465
837.698364258	1302.13317871
833.468811035	1301.30712891
829.239257813	1303.31994629
825.00567627	1303.96704102
820.770141602	1302.75671387
816.532592773	1302.58996582
812.295043945	1301.31677246
808.053527832	1300.14306641
803.809997559	1301.15686035
799.5625	1301.03308105
795.314941406	1303.04675293
791.065368652	1302.62341309
786.811828613	1302.14660645
782.558288574	1301.28039551
778.300720215	1301.04968262
774.043151855	1300.35302734
769.781555176	1299.52990723
765.517944336	1297.953125
761.252319336	1297.88671875
756.984741211	1296.45361328
752.715087891	1297.43054199
748.443359375	1299.48681641
744.169677734	1299.52990723
739.891967773	1297.75646973
735.614196777	1297.6932373
731.332458496	1298.05029297
727.05065918	1299.546875
722.764831543	1299.1697998
718.476928711	1297.35668945
714.187072754	1297.72314453
709.895141602	1298.12316895
705.601135254	1298.1472168
701.305114746	1298.76953125
697.007080078	1300.08654785
692.706970215	1299.72363281
688.402832031	1297.15368652
684.098632813	1295.9765625
679.790405273	1296.14648438
675.482116699	1298.29699707
671.169799805	1299.71679688
666.855407715	1297.42016602
662.53894043	1298.92663574
658.220458984	1300.3392334
653.899902344	1302.04650879
649.577270508	1301.16943359
645.252624512	1300.68664551
640.92388916	1301.21984863
636.595092773	1303.73962402
632.264221191	1302.15649414
627.929260254	1303.14978027
623.592224121	1302.90625
619.255187988	1302.39685059
614.914001465	1304.50390625
610.570800781	1303.94348145
606.225463867	1303.14660645
601.878112793	1302.54650879
597.528625488	1304.7767334
593.175048828	1305.0333252
588.821411133	1304.83984375
584.465698242	1305.03686523
580.105895996	1305.97705078
575.744018555	1307.40002441
571.382019043	1306.27661133
567.015930176	1306.59326172
562.647766113	1307.89318848
558.27746582	1310.9432373
553.905151367	1311.96630859
549.530639648	1314.79040527
545.15411377	1318.97668457
540.77545166	1326.21691895
536.39263916	1332.18054199
532.009765625	1337.21691895
527.622741699	1342.9197998
523.235656738	1348.72351074
518.844421387	1357.8269043
514.45111084	1366.64038086
510.055664063	1374.15332031
505.658111572	1381.61999512
501.258422852	1391.00610352
496.856628418	1399.27685547
492.452697754	1404.06982422
488.046691895	1404.51623535
483.636474609	1403.91333008
479.226196289	1400.62634277
474.811737061	1400.01025391
470.397216797	1398.10986328
465.978485107	1392.98669434
461.557647705	1388.40319824
457.134674072	1384.77355957
452.711608887	1379.13623047
448.282318115	1373.13989258
443.852935791	1368.69311523
439.421417236	1361.90307617
434.987762451	1360.12658691
430.551940918	1358.74658203
426.111938477	1357.58361816
421.671844482	1352.86022949
417.227539063	1352.40979004
412.781097412	1354.55993652
408.332489014	1354.20983887
403.883789063	1355.56958008
399.430877686	1359.36669922
394.975799561	1363.13659668
390.518585205	1363.40661621
386.057128906	1364.04663086
381.595581055	1364.77661133
377.131866455	1363.88330078
372.663909912	1362.68713379
368.195861816	1363.0201416
363.723571777	1364.86633301
359.24911499	1366.82678223
354.77456665	1366.26635742
350.295776367	1366.04345703
345.814788818	1370.20007324
341.331634521	1373
336.846282959	1374.84619141
332.358795166	1380.56311035
327.867004395	1381.91699219
323.37512207	1382.43652344
318.88104248	1384.55358887
314.382720947	1389.77307129
309.882171631	1390.92663574
305.381530762	1388.89331055
300.876617432	1388.53308105
296.369506836	1393.23632813
291.860198975	1395.9005127
287.348693848	1400.30688477
282.834991455	1404.15991211
278.319061279	1410.90368652
273.800964355	1415.63977051
269.278533936	1415.34301758
264.756011963	1414.94689941
260.229187012	1418.28967285
255.70223999	1420.41345215
251.170974731	1430.40673828
246.639602661	1441.61633301
242.103912354	1446.06640625
237.566009521	1450.92675781
233.025878906	1447.99963379
228.483535767	1460.04333496
223.938964844	1452.53979492
219.390060425	1459.76989746
214.841033936	1460.38378906
210.289779663	1471.78356934
205.734191895	1479.16015625
201.178466797	1484.91027832
196.618408203	1490.28027344
192.056106567	1496.21630859
187.493682861	1505.96679688
182.9269104	1533.95349121
178.357894897	1547.31359863
