# Supplementary material for: Correlative Brillouin and Raman spectroscopy data acquired on single cells
Source: Data Brief. 2020 Feb 5;29:105223. doi: 10.1016/j.dib.2020.105223 (PMC7026319; doi:10.1016/j.dib.2020.105223)
Supplement: Multimedia component 1 [file mmc1.zip › Data/Raman_X/Lamp.txt]

3847.83642578	1827.90002441
3845.03149414	1848.63330078
3842.22558594	1843.73327637
3839.41845703	1842.83337402
3836.60913086	1840.61669922
3833.80004883	1839.76672363
3830.98852539	1832.18334961
3828.17578125	1831.08337402
3825.36230469	1825.76672363
3822.54736328	1822.41662598
3819.73168945	1821.31665039
3816.91479492	1818.94995117
3814.09570313	1816.23327637
3811.27661133	1813.2833252
3808.45532227	1811.5333252
3805.6328125	1812.56665039
3802.80932617	1809.93334961
3799.98486328	1812.69995117
3797.15917969	1811.98327637
3794.33251953	1811.94995117
3791.50317383	1812.98327637
3788.67431641	1812.65002441
3785.84326172	1823.23327637
3783.01220703	1820.86669922
3780.17871094	1822.11669922
3777.34423828	1825
3774.50878906	1827.06665039
3771.6706543	1826.94995117
3768.83300781	1824.51672363
3765.99291992	1820.88330078
3763.15307617	1822.31665039
3760.31079102	1818.4666748
3757.46728516	1816.31665039
3754.62304688	1728.55004883
3751.77734375	1814.91662598
3748.9309082	1824.38330078
3746.08300781	1825.36669922
3743.23291016	1830.88330078
3740.38305664	1833.68334961
3737.53076172	1835.7833252
3734.67749023	1834.56665039
3731.82299805	1834.94995117
3728.9675293	1833.33337402
3726.11083984	1832.80004883
3723.25317383	1827.31665039
3720.39306641	1822.81665039
3717.53320313	1823.08337402
3714.6706543	1820.81665039
3711.80859375	1817.30004883
3708.9440918	1814.41662598
3706.07861328	1815.5
3703.21191406	1816.59997559
3700.34277344	1820
3697.47387695	1824.2833252
3694.60253906	1826.31665039
3691.73144531	1827.81665039
3688.85791016	1827.2833252
3685.9831543	1822.0333252
3683.10742188	1820.76672363
3680.23071289	1824.61669922
3677.3527832	1822.13330078
3674.47363281	1822.7833252
3671.59228516	1823.4666748
3668.7109375	1820.26672363
3665.82714844	1820.36669922
3662.94238281	1821.73327637
3660.05786133	1822.7166748
3657.16943359	1822.16662598
3654.28149414	1822.11669922
3651.39208984	1824.11669922
3648.50195313	1824.61669922
3645.60913086	1829.68334961
3642.71655273	1829.38330078
3639.8215332	1829.51672363
3636.92529297	1826.13330078
3634.02807617	1825.9666748
3631.12963867	1825.44995117
3628.23022461	1826.51672363
3625.32836914	1822.75
3622.42651367	1825.69995117
3619.52246094	1825.19995117
3616.6184082	1823.76672363
3613.7121582	1821.98327637
3610.8046875	1820.33337402
3607.89599609	1820.23327637
3604.98608398	1825.2833252
3602.07519531	1826.73327637
3599.16186523	1827.83337402
3596.2487793	1825.65002441
3593.33325195	1827.88330078
3590.41625977	1823.94995117
3587.49853516	1822.09997559
3584.58081055	1822.65002441
3581.65942383	1823.48327637
3578.73803711	1820.38330078
3575.81591797	1820.09997559
3572.89086914	1816.43334961
3569.96630859	1814.65002441
3567.0390625	1812.76672363
3564.11083984	1809.34997559
3561.18139648	1811.08337402
3558.25097656	1809.43334961
3555.31933594	1805.91662598
3552.38647461	1802.48327637
3549.45263672	1802.4666748
3546.51611328	1799.98327637
3543.57861328	1798.83337402
3540.64135742	1798.90002441
3537.70141602	1801.4666748
3534.76049805	1803.06665039
3531.81835938	1804.7166748
3528.875	1807.25
3525.92919922	1810.48327637
3522.98364258	1810.26672363
3520.03564453	1813.11669922
3517.08789063	1809.94995117
3514.13745117	1810.83337402
3511.18603516	1809.26647949
3508.23339844	1811.68334961
3505.27954102	1810.16662598
3502.32324219	1808.08337402
3499.3671875	1809.2833252
3496.40991211	1806.59997559
3493.45019531	1806.31665039
3490.48925781	1805.98327637
3487.52709961	1805.30004883
3484.56396484	1810.80004883
3481.59960938	1804.81665039
3478.6340332	1800.7166748
3475.66723633	1801.09997559
3472.69799805	1797.93334961
3469.72900391	1799.90002441
3466.75756836	1797.38330078
3463.78491211	1796.05004883
3460.8125	1796.84997559
3457.83740234	1797.5333252
3454.85986328	1795.56665039
3451.88256836	1797.58337402
3448.90405273	1797.48327637
3445.92285156	1792.40002441
3442.94213867	1793.16662598
3439.95874023	1793.58337402
3436.97412109	1792
3433.98852539	1792.90002441
3431.00170898	1792.90002441
3428.01367188	1788.23327637
3425.02441406	1789.90002441
3422.03271484	1786.30004883
3419.04101563	1787.43334961
3416.04711914	1786.65002441
3413.05175781	1782.98327637
3410.05664063	1785.09997559
3407.05908203	1788.81665039
3404.05883789	1791.11669922
3401.05883789	1793.11669922
3398.05761719	1798.25
3395.05541992	1798.76672363
3392.05053711	1797.26672363
3389.04443359	1795.65002441
3386.03710938	1791.5
3383.0300293	1787.76672363
3380.02050781	1785
3377.00830078	1785.06665039
3373.99633789	1784.19995117
3370.9831543	1780.18334961
3367.96728516	1782.13330078
3364.9519043	1782.16662598
3361.93383789	1785.51672363
3358.91430664	1789.69995117
3355.89379883	1793.38330078
3352.87231445	1795.2166748
3349.84936523	1800.2833252
3346.82519531	1801.55004883
3343.79858398	1799.41662598
3340.7722168	1798.86669922
3337.74316406	1793.18334961
3334.71289063	1788.41662598
3331.68286133	1785.7166748
3328.65039063	1781.68334961
3325.61499023	1777.15002441
3322.58007813	1776.43334961
3319.54370117	1780.13330078
3316.50488281	1780.7166748
3313.46630859	1783.31665039
3310.42504883	1780.84997559
3307.3840332	1783.2833252
3304.34057617	1783.25
3301.2956543	1777.33337402
3298.24829102	1772.41662598
3295.20092773	1773.15002441
3292.15258789	1774.7166748
3289.1015625	1775.25
3286.05053711	1776.2833252
3282.99707031	1776.44995117
3279.94238281	1775
3276.88647461	1776.56665039
3273.82958984	1777.91662598
3270.77124023	1775.98327637
3267.71166992	1773.11669922
3264.65087891	1773.0333252
3261.58764648	1771.69995117
3258.52294922	1769.33337402
3255.45874023	1768.11669922
3252.39160156	1770.33337402
3249.32348633	1771.16662598
3246.25390625	1769.34997559
3243.18334961	1771.56665039
3240.10986328	1771.5333252
3237.03686523	1770.93334961
3233.96264648	1772.43334961
3230.88549805	1769.81665039
3227.80737305	1765.2833252
3224.72802734	1762.05004883
3221.6472168	1756.81665039
3218.56542969	1755.13330078
3215.48242188	1751.26672363
3212.39794922	1750.73327637
3209.31103516	1748.2166748
3206.22436523	1751.40002441
3203.13476563	1753.63330078
3200.04418945	1752.58337402
3196.95214844	1751.61669922
3193.8605957	1748.0333252
3190.76464844	1750
3187.66918945	1746.80004883
3184.57226563	1748.19995117
3181.47290039	1745.90002441
3178.37353516	1745.56665039
3175.27148438	1743.44995117
3172.16821289	1739.9666748
3169.06542969	1738.7166748
3165.9597168	1736.93334961
3162.85131836	1733.61669922
3159.74316406	1735.01672363
3156.63378906	1736.51672363
3153.52148438	1734.80004883
3150.40966797	1735.59997559
3147.29516602	1734.36669922
3144.17919922	1733.83337402
3141.06201172	1735.44995117
3137.94384766	1738.80004883
3134.82421875	1740.69995117
3131.70336914	1737.69995117
3128.58129883	1736.23327637
3125.45654297	1736.80004883
3122.33203125	1739.16662598
3119.20458984	1736.83337402
3116.07617188	1738.40002441
3112.94628906	1742.43334961
3109.81542969	1744.2166748
3106.68310547	1745.90002441
3103.54956055	1744.56665039
3100.41308594	1738.93334961
3097.27709961	1735.23327637
3094.13842773	1730.43334961
3090.99975586	1723.48327637
3087.85839844	1726.69995117
3084.71582031	1728.4666748
3081.57202148	1732.81665039
3078.42700195	1734.93334961
3075.27905273	1732.11669922
3072.1315918	1732.38330078
3068.98266602	1726.55004883
3065.83105469	1721.90002441
3062.67797852	1719.2833252
3059.52392578	1716.55004883
3056.36987305	1718.06665039
3053.21166992	1718.09997559
3050.05371094	1719.26672363
3046.89453125	1723.69995117
3043.73413086	1724.31677246
3040.57080078	1723.7166748
3037.40771484	1723.51672363
3034.24194336	1725.01672363
3031.07470703	1723.56665039
3027.90649414	1725.05004883
3024.73681641	1724.01672363
3021.56591797	1721.2833252
3018.39355469	1719.90002441
3015.21875	1719.33337402
3012.04394531	1717.93334961
3008.86645508	1717.0333252
3005.68896484	1714.83337402
3002.5090332	1715.81665039
2999.32763672	1712.86669922
2996.14477539	1713.31665039
2992.9609375	1713.40002441
2989.77416992	1714
2986.58764648	1714.31665039
2983.39819336	1711.93334961
2980.20922852	1710.9666748
2977.01733398	1707.94995117
2973.82421875	1711.2166748
2970.62963867	1710.18334961
2967.43383789	1710.90002441
2964.23681641	1712.36669922
2961.03833008	1711.98327637
2957.83886719	1709.26672363
2954.63623047	1710.63330078
2951.43408203	1709.4666748
2948.22900391	1705.33337402
2945.02270508	1704.09997559
2941.81494141	1701.93334961
2938.60595703	1700.23327637
2935.39575195	1699.55004883
2932.18408203	1696.18334961
2928.96972656	1696.26672363
2925.75561523	1693.63330078
2922.53857422	1696.51672363
2919.32177734	1695.34997559
2916.10229492	1693.90002441
2912.88134766	1689.7166748
2909.65917969	1690.61657715
2906.43554688	1689.66662598
2903.20922852	1691.4666748
2899.9831543	1692.01672363
2896.75561523	1692.0333252
2893.52539063	1692.40002441
2890.29370117	1694.5333252
2887.06225586	1693.56665039
2883.828125	1695.59997559
2880.5925293	1694.75
2877.35546875	1698.63330078
2874.11572266	1695.88342285
2870.8762207	1696.86669922
2867.63549805	1695.15002441
2864.3918457	1692.26672363
2861.14672852	1692.5
2857.90185547	1693.93334961
2854.65429688	1691.4666748
2851.40527344	1692.41662598
2848.1550293	1692.61669922
2844.90332031	1689.81665039
2841.64868164	1691.34997559
2838.39453125	1684.48327637
2835.13720703	1685.88330078
2831.88037109	1684.84997559
2828.62036133	1681.36669922
2825.359375	1678.88330078
2822.09667969	1680.9666748
2818.83300781	1679.59997559
2815.56787109	1682.38330078
2812.29980469	1681.2833252
2809.03173828	1680.69995117
2805.76269531	1683.25
2802.49047852	1679.5333252
2799.21728516	1680.5333252
2795.94238281	1678.4666748
2792.66625977	1677.73327637
2789.38891602	1672.93334961
2786.11010742	1674.59997559
2782.83007813	1677.01672363
2779.54858398	1675.4666748
2776.26416016	1674.84997559
2772.97998047	1674.44995117
2769.69287109	1678.05004883
2766.40454102	1675.25
2763.11474609	1678.84997559
2759.82348633	1679.7833252
2756.53100586	1676.55004883
2753.23730469	1674
2749.94042969	1673.13330078
2746.64379883	1675.84997559
2743.34448242	1672.76672363
2740.04516602	1669.01672363
2736.74291992	1671.76672363
2733.43945313	1667.06665039
2730.13452148	1670.0333252
2726.82836914	1670.5333252
2723.52075195	1671.56665039
2720.21020508	1669.0333252
2716.89990234	1667.40002441
2713.58642578	1667.16662598
2710.2734375	1665.61669922
2706.95751953	1664.08337402
2703.64013672	1664.33337402
2700.32128906	1661.51672363
2697.0012207	1663.7833252
2693.6796875	1663.61669922
2690.35668945	1662.73327637
2687.03100586	1663.9666748
2683.70532227	1663.73327637
2680.37670898	1661.5
2677.046875	1663.69995117
2673.71704102	1663.75
2670.38452148	1663.25012207
2667.05029297	1659.75
2663.71484375	1661.81665039
2660.37646484	1660.2166748
2657.03833008	1658.73327637
2653.69702148	1659.80004883
2650.35620117	1658.09997559
2647.01220703	1656.11669922
2643.66674805	1653.68334961
2640.32177734	1652.23327637
2636.97363281	1649.93334961
2633.62255859	1648.48327637
2630.27148438	1647.80004883
2626.91943359	1649.48327637
2623.56567383	1650.09985352
2620.20898438	1650.36669922
2616.85083008	1647.73327637
2613.49316406	1646.01672363
2610.13232422	1647.94995117
2606.77001953	1645.5333252
2603.40649414	1646.9666748
2600.04125977	1646.7833252
2596.67333984	1641.66662598
2593.30541992	1643.31665039
2589.93457031	1644.25
2586.56396484	1641.61669922
2583.19042969	1638.78320313
2579.81542969	1636.43334961
2576.44042969	1636.01672363
2573.06274414	1634.43334961
2569.68188477	1632
2566.30102539	1634.30004883
2562.91894531	1631.31677246
2559.53393555	1631.30004883
2556.14892578	1629.26672363
2552.76098633	1628.15002441
2549.37182617	1632.06652832
2545.98266602	1631.08337402
2542.59033203	1633.66662598
2539.19677734	1632.73327637
2535.80029297	1414.81665039
2532.40380859	1635.65002441
2529.00610352	1634.60009766
2525.60522461	1633.83337402
2522.2043457	1634.61669922
2518.80078125	1629.84997559
2515.39550781	1631.31665039
2511.98901367	1630.41662598
2508.58105469	1627.83337402
2505.17163086	1630.08337402
2501.76074219	1627.4666748
2498.34838867	1627.41662598
2494.93310547	1630.5333252
2491.51806641	1628.36669922
2488.09985352	1624.31665039
2484.68017578	1622.94995117
2481.2590332	1624.06665039
2477.83666992	1622.38342285
2474.41259766	1619.65002441
2470.98730469	1624.69995117
2467.56054688	1622.31665039
2464.13232422	1622.61669922
2460.70092773	1620.30004883
2457.26831055	1617.94995117
2453.83569336	1617.68334961
2450.39990234	1614.61669922
2446.96289063	1615.28320313
2443.52441406	1617.30004883
2440.08447266	1615.44995117
2436.64306641	1616.7833252
2433.19848633	1616.43334961
2429.75415039	1616.93334961
2426.30664063	1619.38330078
2422.85961914	1616.7166748
2419.40917969	1616.69995117
2415.95751953	1615.5
2412.50415039	1615.49987793
2409.04956055	1613.83325195
2405.59350586	1613.19995117
2402.13574219	1615.94995117
2398.67675781	1614.5333252
2395.21459961	1613.9498291
2391.75097656	1615.06665039
2388.28759766	1610.40002441
2384.82104492	1609.31665039
2381.35302734	1608.34997559
2377.88354492	1607.58361816
2374.41259766	1606.0333252
2370.94018555	1603.5
2367.46630859	1603.9666748
2363.98925781	1599.2833252
2360.51245117	1600.11669922
2357.0324707	1599.86669922
2353.55102539	1600.01672363
2350.06982422	1599.83337402
2346.58544922	1598.93322754
2343.09960938	1596.25
2339.61230469	1595.2166748
2336.12182617	1594.06665039
2332.6315918	1593.31665039
2329.13989258	1590.16662598
2325.64501953	1592.90002441
2322.1484375	1592.15002441
2318.65234375	1588.55004883
2315.15307617	1590.0333252
2311.65209961	1589.61694336
2308.14990234	1588.59997559
2304.64599609	1587.34997559
2301.140625	1583.08337402
2297.63232422	1584.64990234
2294.12402344	1583.56665039
2290.61254883	1583.04992676
2287.10131836	1582.91662598
2283.58691406	1580.9666748
2280.07080078	1582.11669922
2276.5534668	1583.08337402
2273.03466797	1583.25
2269.51416016	1579.06665039
2265.99047852	1577.56665039
2262.46704102	1574.94995117
2258.94213867	1575.0333252
2255.4140625	1575.16662598
2251.88452148	1572.91662598
2248.35327148	1572.48352051
2244.82250977	1576.91662598
2241.28833008	1573.59997559
2237.75268555	1575
2234.21386719	1572.5
2230.67529297	1573.11669922
2227.13500977	1571.81665039
2223.59155273	1569.86669922
2220.04833984	1573.25
2216.50195313	1568.30004883
2212.95410156	1569.76647949
2209.40478516	1567.5333252
2205.85375977	1568.5
2202.30126953	1568.68347168
2198.74731445	1566.23327637
2195.19018555	1568
2191.63305664	1569.86669922
2188.07446289	1567.18334961
2184.51269531	1569.61669922
2180.94946289	1569.84997559
2177.38452148	1569.63330078
2173.81835938	1570.73327637
2170.25024414	1567.34997559
2166.6809082	1569.2166748
2163.10986328	1566.84997559
2159.53759766	1570.15002441
2155.96166992	1566.90002441
2152.38623047	1568.88330078
2148.80737305	1568
2145.22705078	1566.7166748
2141.64697266	1564.66662598
2138.06347656	1564.51672363
2134.47851563	1561.7166748
2130.89208984	1563.09997559
2127.30224609	1562.81665039
2123.71264648	1562.18334961
2120.12158203	1562.11669922
2116.52734375	1561.25
2112.93139648	1559.5501709
2109.33544922	1559.61669922
2105.73657227	1558.56665039
2102.13598633	1560.53344727
2098.53369141	1560.76672363
2094.93017578	1559.16674805
2091.32324219	1560.40002441
2087.71630859	1562.30004883
2084.10791016	1558.55004883
2080.49633789	1558.31665039
2076.88305664	1558.25
2073.27001953	1558.80004883
2069.65380859	1557.25
2066.03588867	1557.9666748
2062.41650391	1559.69995117
2058.79541016	1558.19995117
2055.17285156	1559.18334961
2051.54711914	1557.93322754
2047.92138672	1558.18334961
2044.2923584	1554.14990234
2040.66345215	1553.26672363
2037.03137207	1554.40002441
2033.39758301	1550.86669922
2029.7623291	1551.16662598
2026.12548828	1551.16662598
2022.48706055	1549.13342285
2018.8470459	1550.94995117
2015.20361328	1551.20031738
2011.5604248	1550.93334961
2007.91394043	1550.88330078
2004.26757813	1551.13330078
2000.61791992	1550.38330078
1996.9666748	1549.80004883
1993.31384277	1546.44995117
1989.65942383	1550.91662598
1986.00341797	1563.65002441
1982.3458252	1548.88330078
1978.68493652	1560.69995117
1975.02416992	1546.98327637
1971.35998535	1544.76672363
1967.69604492	1546.0333252
1964.02868652	1543.34997559
1960.35986328	1542.34997559
1956.68933105	1540.31665039
1953.01721191	1541.58349609
1949.34350586	1539.81665039
1945.66821289	1538.94995117
1941.99121094	1538.84997559
1938.31103516	1536.06665039
1934.63085938	1534.5
1930.9473877	1533.34985352
1927.2623291	1534.7833252
1923.57739258	1531.11657715
1919.88903809	1528.91662598
1916.19921875	1528.51672363
1912.50769043	1525.5333252
1908.81274414	1526.13330078
1905.11804199	1525.01672363
1901.42163086	1522.90002441
1897.72192383	1521.56665039
1894.02050781	1519.59997559
1890.31933594	1518.31665039
1886.61474609	1514.4666748
1882.90844727	1512.80004883
1879.20056152	1508.55004883
1875.49108887	1508.7833252
1871.7800293	1507.38330078
1868.06726074	1507.18347168
1864.35119629	1506.7331543
1860.63525391	1505.13330078
1856.91577148	1506.40002441
1853.19482422	1507.7166748
1849.47387695	1505.43347168
1845.74963379	1508.55004883
1842.02368164	1510.48327637
1838.29614258	1512.15002441
1834.5670166	1516.51672363
1830.83435059	1516.86669922
1827.10192871	1515.08337402
1823.36608887	1515.06665039
1819.63024902	1515.4666748
1815.89111328	1515.4831543
1812.15026855	1516.08337402
1808.4095459	1516.38330078
1804.66552734	1514.90002441
1800.91967773	1514.55004883
1797.17053223	1514.80029297
1793.42150879	1514.51672363
1789.67077637	1512.40002441
1785.91662598	1514.28308105
1782.16259766	1511.2833252
1778.40515137	1512.7833252
1774.64770508	1511.99987793
1770.88696289	1512.94995117
1767.12451172	1512.55004883
1763.36047363	1512.66674805
1759.59460449	1514.16662598
1755.82714844	1514.5
1752.05627441	1511.55004883
1748.28552246	1513.15002441
1744.51135254	1511.66662598
1740.73718262	1509.76672363
1736.9597168	1509.31665039
1733.18041992	1511.49975586
1729.39953613	1508.43334961
1725.61694336	1510.84997559
1721.8326416	1509.26672363
1718.04675293	1511.9666748
1714.25915527	1509.25
1710.46984863	1510.08337402
1706.67712402	1508.98327637
1702.88269043	1507.08349609
1699.08825684	1506.56665039
1695.29052734	1504.5
1691.4909668	1504.83337402
1687.68981934	1503.81665039
1683.88696289	1502.66674805
1680.08227539	1503.86669922
1676.27612305	1503.44995117
1672.46813965	1504.40002441
1668.65661621	1503.66662598
1664.84533691	1502.49987793
1661.03051758	1502.05004883
1657.21398926	1502.41662598
1653.39575195	1500.48303223
1649.57751465	1500.13305664
1645.75598145	1500.65002441
1641.93261719	1497.63317871
1638.10571289	1498.58337402
1634.27893066	1496.15002441
1630.45056152	1497.15002441
1626.61853027	1497.36669922
1622.78662109	1493.88330078
1618.95129395	1494.40002441
1615.11413574	1495.66662598
1611.27539063	1496.09997559
1607.43481445	1491.4666748
1603.5925293	1492.9666748
1599.74853516	1491.25
1595.90283203	1489.18322754
1592.05541992	1486.88330078
1588.20458984	1487.83337402
1584.3536377	1487.51672363
1580.49926758	1485.38330078
1576.64318848	1487.13342285
1572.78710938	1486.01672363
1568.9276123	1484.81665039
1565.06628418	1486.25
1561.20324707	1484.11657715
1557.33666992	1486.0333252
1553.47009277	1483.26672363
1549.60192871	1483.58325195
1545.73010254	1481.08337402
1541.85839844	1480.19995117
1537.9831543	1478.73327637
1534.1060791	1478.36669922
1530.22924805	1477.43347168
1526.34875488	1477.31689453
1522.46643066	1478.05004883
1518.58068848	1475.08337402
1514.69494629	1477.30004883
1510.80749512	1473.5
1506.91638184	1473.75
1503.02539063	1472.01672363
1499.13085938	1470.19995117
1495.2364502	1463.38330078
1491.33837891	1469.76672363
1487.43847656	1467.59985352
1483.5369873	1465.68334961
1479.63354492	1467.75
1475.72851563	1468.05004883
1471.82165527	1469.26672363
1467.91113281	1468.34997559
1464.00073242	1468.01672363
1460.08679199	1465.66662598
1456.17285156	1466.15002441
1452.25537109	1467.94995117
1448.33605957	1467.43334961
1444.41503906	1465.98327637
1440.4921875	1467.36669922
1436.56750488	1465.43359375
1432.64111328	1465.90002441
1428.7130127	1465.53320313
1424.78125	1466.01672363
1420.8494873	1467.04992676
1416.9140625	1468.44995117
1412.97888184	1466.19995117
1409.03991699	1466.58361816
1405.09924316	1466.23327637
1401.15673828	1465.26672363
1397.21252441	1463.83337402
1393.26635742	1464.46643066
1389.31860352	1464.41662598
1385.36706543	1462.69995117
1381.41564941	1463.2833252
1377.46240234	1464.26647949
1373.50549316	1464.58337402
1369.546875	1464.86669922
1365.58630371	1465.09985352
1361.62597656	1465.66662598
1357.66186523	1464.80004883
1353.69592285	1465.68347168
1349.72827148	1463.75
1345.75695801	1465.80004883
1341.78564453	1464.55029297
1337.8125	1462.90002441
1333.83581543	1460.86682129
1329.85717773	1462.23352051
1325.87866211	1461.08349609
1321.8963623	1462.0333252
1317.91235352	1460.63330078
1313.92651367	1457.16662598
1309.93884277	1457.08337402
1305.94934082	1457.66662598
1301.95812988	1455.36669922
1297.96313477	1455.63330078
1293.96813965	1456.21655273
1289.96948242	1454.40002441
1285.9708252	1454.23327637
1281.96862793	1455.03356934
1277.96447754	1454.33337402
1273.95849609	1452.60009766
1269.95068359	1453.24975586
1265.94104004	1451.96679688
1261.92956543	1451.34997559
1257.91625977	1450.93334961
1253.90112305	1452.33337402
1249.88232422	1451.05004883
1245.86340332	1452.0501709
1241.84094238	1449.0333252
1237.81652832	1448.0333252
1233.79223633	1449.9666748
1229.76416016	1448.26672363
1225.73413086	1446.81665039
1221.70239258	1448.58337402
1217.66687012	1446
1213.63146973	1443.75
1209.59411621	1445.28320313
1205.55297852	1442.58337402
1201.51196289	1443.44995117
1197.46716309	1441.2166748
1193.42248535	1440.16662598
1189.37390137	1441.21655273
1185.32348633	1442.00012207
1181.2713623	1441.48327637
1177.21716309	1441.2166748
1173.16125488	1442.7166748
1169.1015625	1441.30004883
1165.04174805	1442.08337402
1160.98022461	1439.19995117
1156.91491699	1441.06665039
1152.84765625	1441.0333252
1148.78051758	1440.90002441
1144.70947266	1439.66674805
1140.63659668	1440.58361816
1136.56188965	1441.31665039
1132.48522949	1438.88330078
1128.40673828	1440.93359375
1124.32641602	1439.18334961
1120.2421875	1438.91650391
1116.15808105	1438.36682129
1112.07019043	1439.90002441
1107.98217773	1437.29992676
1103.89050293	1435.11669922
1099.796875	1436.7166748
1095.70129395	1436
1091.60388184	1436.4666748
1087.50463867	1435.59997559
1083.40344238	1433.43334961
1079.30029297	1435.65002441
1075.1953125	1434.24987793
1071.08642578	1435.80004883
1066.97766113	1435.61669922
1062.86499023	1432.75
1058.75036621	1435.10009766
1054.63586426	1432.24987793
1050.51745605	1434.63330078
1046.3972168	1434.3001709
1042.27502441	1431.81677246
1038.15087891	1431.06665039
1034.02490234	1432.44995117
1029.89501953	1432.06665039
1025.76513672	1432.05004883
1021.63140869	1429.06665039
1017.4977417	1428.66662598
1013.36016846	1429.13330078
1009.22064209	1427.09997559
1005.08117676	1427.36657715
1000.93780518	1426.36669922
996.792541504	1426.19995117
992.643432617	1426.76672363
988.494262695	1426.41662598
984.343200684	1426.09997559
980.190185547	1424.25
976.033325195	1423.65002441
971.876403809	1424.66662598
967.715637207	1424.81689453
963.55291748	1422.88330078
959.388305664	1423.9666748
955.223632813	1423.9666748
951.055053711	1423.18334961
946.882629395	1420.75
942.710205078	1419.68359375
938.535766602	1421.05004883
934.359436035	1418.66662598
930.179199219	1419.39990234
925.998962402	1417.78344727
921.814758301	1416.18334961
917.628662109	1416.36645508
913.442504883	1417.36682129
909.252441406	1413.61669922
905.060424805	1415.36669922
900.866455078	1412.69995117
896.670532227	1412.63330078
892.47064209	1412.86669922
888.270751953	1413.26672363
884.068908691	1411.91662598
879.86315918	1412.81665039
875.657348633	1410.08337402
871.447631836	1412.43334961
867.235900879	1410.48327637
863.022216797	1409.4831543
858.806518555	1408.83337402
854.588867188	1408.56665039
850.36920166	1407.46679688
846.147583008	1408.10009766
841.92401123	1406.2166748
837.698364258	1405.23327637
833.468811035	1404.43347168
829.239257813	1405.58349609
825.00567627	1404.09997559
820.770141602	1402.74987793
816.532592773	1403.7166748
812.295043945	1401.73327637
808.053527832	1401.75
803.809997559	1399.98327637
799.5625	1399.5333252
795.314941406	1399.56652832
791.065368652	1400.0333252
786.811828613	1398.30004883
782.558288574	1396.9666748
778.300720215	1396.75012207
774.043151855	1395.58349609
769.781555176	1394.73327637
765.517944336	1394.90026855
761.252319336	1395.26672363
756.984741211	1395.01672363
752.715087891	1393.65026855
748.443359375	1394.25
744.169677734	1393.01672363
739.891967773	1392.83361816
735.614196777	1391.94995117
731.332458496	1391.7166748
727.05065918	1392.9666748
722.764831543	1392.38330078
718.476928711	1391.40002441
714.187072754	1388.80004883
709.895141602	1389.7833252
705.601135254	1388.86669922
701.305114746	1388.01672363
697.007080078	1387.61669922
692.706970215	1386.5333252
688.402832031	1386.26672363
684.098632813	1385.93334961
679.790405273	1385.5333252
675.482116699	1384.2833252
671.169799805	1383.0333252
666.855407715	1382.7166748
662.53894043	1384.43310547
658.220458984	1383.31665039
653.899902344	1384.84997559
649.577270508	1382.75
645.252624512	1382.98327637
640.92388916	1381.53308105
636.595092773	1382.38330078
632.264221191	1382.96691895
627.929260254	1381.80004883
623.592224121	1380.13342285
619.255187988	1380.48327637
614.914001465	1381.15014648
610.570800781	1379.43334961
606.225463867	1379.5333252
601.878112793	1380.66662598
597.528625488	1379.63330078
593.175048828	1380.55004883
588.821411133	1379.59997559
584.465698242	1381
580.105895996	1381.4666748
575.744018555	1381.76635742
571.382019043	1380.48327637
567.015930176	1381.31665039
562.647766113	1380.68334961
558.27746582	1379.76672363
553.905151367	1381.01672363
549.530639648	1377.43334961
545.15411377	1378.65002441
540.77545166	1377.7833252
536.39263916	1377.16662598
532.009765625	1376.94995117
527.622741699	1376.40002441
523.235656738	1376.56665039
518.844421387	1376.34997559
514.45111084	1376.93334961
510.055664063	1376.13330078
505.658111572	1375.25
501.258422852	1373.9666748
496.856628418	1373.4666748
492.452697754	1373.84973145
488.046691895	1372.56665039
483.636474609	1373.89990234
479.226196289	1372.93334961
474.811737061	1370.88330078
470.397216797	1371.2166748
465.978485107	1368.98327637
461.557647705	1370.56665039
457.134674072	1368.81665039
452.711608887	1369.09997559
448.282318115	1368.94995117
443.852935791	1368.11645508
439.421417236	1367.78320313
434.987762451	1367.90002441
430.551940918	1366.4666748
426.111938477	1365.81689453
421.671844482	1364.11657715
417.227539063	1365.41662598
412.781097412	1364.34997559
408.332489014	1363.2668457
403.883789063	1363.65002441
399.430877686	1364.34997559
394.975799561	1360.91638184
390.518585205	1361.38330078
386.057128906	1361.65014648
381.595581055	1360.18334961
377.131866455	1360.30004883
372.663909912	1360.48327637
368.195861816	1359.65026855
363.723571777	1359.19970703
359.24911499	1358.41650391
354.77456665	1357.7668457
350.295776367	1357.40014648
345.814788818	1357.81665039
341.331634521	1355.66674805
336.846282959	1356.43334961
332.358795166	1356.29992676
327.867004395	1355.26696777
323.37512207	1356.4666748
318.88104248	1355.4666748
314.382720947	1354.86657715
309.882171631	1353.84985352
305.381530762	1353.34985352
300.876617432	1351.71679688
296.369506836	1351.40014648
291.860198975	1352.48327637
287.348693848	1351.55004883
282.834991455	1349.46655273
278.319061279	1349.09997559
273.800964355	1350.30004883
269.278533936	1347.83337402
264.756011963	1348.58312988
260.229187012	1347.79992676
255.70223999	1348.58325195
251.170974731	1346.93334961
246.639602661	1346.04992676
242.103912354	1344.95007324
237.566009521	1347.08325195
233.025878906	1342.9498291
228.483535767	1343.20007324
223.938964844	1340.23327637
219.390060425	1341.06665039
214.841033936	1340.65026855
210.289779663	1338.74987793
205.734191895	1338.24975586
201.178466797	1337.11682129
196.618408203	1336.38354492
192.056106567	1334.80041504
187.493682861	1331.36645508
182.9269104	1330.7833252
178.357894897	1331.53308105
