# Supplementary material for: Correlative Brillouin and Raman spectroscopy data acquired on single cells
Source: Data Brief. 2020 Feb 5;29:105223. doi: 10.1016/j.dib.2020.105223 (PMC7026319; doi:10.1016/j.dib.2020.105223)
Supplement: Multimedia component 1 [file mmc1.zip › Data/Raman_Y/11um.txt]

3847.83642578	1205.19970703
3845.03149414	1227.19311523
3842.22558594	1225.76721191
3839.41845703	1226.72705078
3836.60913086	1225.94348145
3833.80004883	1225.98681641
3830.98852539	1225.77978516
3828.17578125	1225.67333984
3825.36230469	1226.91955566
3822.54736328	1227.7166748
3819.73168945	1227.55664063
3816.91479492	1227.94372559
3814.09570313	1228.23693848
3811.27661133	1228.10974121
3808.45532227	1228.08666992
3805.6328125	1226.59692383
3802.80932617	1227.1361084
3799.98486328	1225.75671387
3797.15917969	1225.5135498
3794.33251953	1225.74023438
3791.50317383	1226.31958008
3788.67431641	1226.10986328
3785.84326172	1226.44995117
3783.01220703	1226.63024902
3780.17871094	1227.17700195
3777.34423828	1228.04663086
3774.50878906	1227.94665527
3771.6706543	1229.12646484
3768.83300781	1228.83642578
3765.99291992	1228.95324707
3763.15307617	1229.85681152
3760.31079102	1230.22692871
3757.46728516	1230.64733887
3754.62304688	1197.5098877
3751.77734375	1232.15014648
3748.9309082	1231.10656738
3746.08300781	1232.91333008
3743.23291016	1233.66015625
3740.38305664	1234.04345703
3737.53076172	1235.46020508
3734.67749023	1236.38342285
3731.82299805	1236.88061523
3728.9675293	1237.75598145
3726.11083984	1238.7800293
3723.25317383	1239.93701172
3720.39306641	1240.87683105
3717.53320313	1242.07678223
3714.6706543	1242.97998047
3711.80859375	1243.91320801
3708.9440918	1244.79016113
3706.07861328	1246.37670898
3703.21191406	1247.56994629
3700.34277344	1249.43701172
3697.47387695	1251.33642578
3694.60253906	1254.34997559
3691.73144531	1256.47387695
3688.85791016	1259.27380371
3685.9831543	1261.68688965
3683.10742188	1264.73974609
3680.23071289	1267.93994141
3677.3527832	1271.56958008
3674.47363281	1276.20300293
3671.59228516	1280.15307617
3668.7109375	1284.78015137
3665.82714844	1288.82946777
3662.94238281	1292.93273926
3660.05786133	1298.00048828
3657.16943359	1302.6171875
3654.28149414	1307.10009766
3651.39208984	1312.1998291
3648.50195313	1317.74353027
3645.60913086	1323.23010254
3642.71655273	1328.32995605
3639.8215332	1332.92980957
3636.92529297	1337.18371582
3634.02807617	1341.74328613
3631.12963867	1345.32971191
3628.23022461	1348.97387695
3625.32836914	1353.13354492
3622.42651367	1357.07666016
3619.52246094	1360.63989258
3616.6184082	1364.20690918
3613.7121582	1367.66967773
3610.8046875	1371.64990234
3607.89599609	1375.75671387
3604.98608398	1380.31994629
3602.07519531	1384.14709473
3599.16186523	1389.11328125
3596.2487793	1393.68664551
3593.33325195	1397.79663086
3590.41625977	1402.29675293
3587.49853516	1406.20349121
3584.58081055	1410.04333496
3581.65942383	1413.97338867
3578.73803711	1418.53320313
3575.81591797	1422.54650879
3572.89086914	1426.36975098
3569.96630859	1428.84020996
3567.0390625	1433.16308594
3564.11083984	1437.03369141
3561.18139648	1440.99328613
3558.25097656	1443.54650879
3555.31933594	1446.84313965
3552.38647461	1449.5637207
3549.45263672	1453.3338623
3546.51611328	1458.03027344
3543.57861328	1462.89978027
3540.64135742	1468.61328125
3537.70141602	1473.67004395
3534.76049805	1479.40002441
3531.81835938	1486.2701416
3528.875	1492.74279785
3525.92919922	1500.64367676
3522.98364258	1507.66369629
3520.03564453	1515.87670898
3517.08789063	1521.61328125
3514.13745117	1527.23620605
3511.18603516	1534.16687012
3508.23339844	1540.38696289
3505.27954102	1546.91650391
3502.32324219	1553.52685547
3499.3671875	1559.05664063
3496.40991211	1565.07995605
3493.45019531	1570.55712891
3490.48925781	1577.55664063
3487.52709961	1583.67980957
3484.56396484	1589.46972656
3481.59960938	1592.95336914
3478.6340332	1596.36657715
3475.66723633	1600.53027344
3472.69799805	1605.20349121
3469.72900391	1609.95349121
3466.75756836	1614.39953613
3463.78491211	1619.88952637
3460.8125	1623.56652832
3457.83740234	1629.9498291
3454.85986328	1637.18676758
3451.88256836	1644.27319336
3448.90405273	1649.11682129
3445.92285156	1651.57995605
3442.94213867	1655.48999023
3439.95874023	1659.16333008
3436.97412109	1662.86950684
3433.98852539	1667.38623047
3431.00170898	1670.36633301
3428.01367188	1672.43664551
3425.02441406	1674.43994141
3422.03271484	1677.30029297
3419.04101563	1677.75671387
3416.04711914	1678.03649902
3413.05175781	1677.28662109
3410.05664063	1678.10974121
3407.05908203	1683.15979004
3404.05883789	1686.01672363
3401.05883789	1688.96362305
3398.05761719	1692.52978516
3395.05541992	1696.05285645
3392.05053711	1699.37011719
3389.04443359	1700.82666016
3386.03710938	1701.83349609
3383.0300293	1698.38037109
3380.02050781	1697.45996094
3377.00830078	1697.21350098
3373.99633789	1694.68029785
3370.9831543	1690.86340332
3367.96728516	1689.62316895
3364.9519043	1688.56982422
3361.93383789	1687.91003418
3358.91430664	1687.40002441
3355.89379883	1688.36328125
3352.87231445	1689.49060059
3349.84936523	1690.89025879
3346.82519531	1692.98669434
3343.79858398	1695.68322754
3340.7722168	1694.81982422
3337.74316406	1691.91662598
3334.71289063	1690.21032715
3331.68286133	1688.34667969
3328.65039063	1682.57702637
3325.61499023	1678.62316895
3322.58007813	1676.23327637
3319.54370117	1674.15319824
3316.50488281	1675.98999023
3313.46630859	1677.75646973
3310.42504883	1678.60656738
3307.3840332	1680.21044922
3304.34057617	1681.8034668
3301.2956543	1680.55004883
3298.24829102	1676.5065918
3295.20092773	1674.97692871
3292.15258789	1672.39990234
3289.1015625	1674.33984375
3286.05053711	1673.91369629
3282.99707031	1674.29650879
3279.94238281	1675.32324219
3276.88647461	1676.27001953
3273.82958984	1677.35314941
3270.77124023	1678.3704834
3267.71166992	1678.45300293
3264.65087891	1677.81359863
3261.58764648	1674.91650391
3258.52294922	1673.03686523
3255.45874023	1672.51989746
3252.39160156	1671.36999512
3249.32348633	1670.81970215
3246.25390625	1670.4465332
3243.18334961	1672.90380859
3240.10986328	1672.23010254
3237.03686523	1673.07006836
3233.96264648	1674.7364502
3230.88549805	1672.56677246
3227.80737305	1669.19641113
3224.72802734	1665.23986816
3221.6472168	1658.50964355
3218.56542969	1651.79699707
3215.48242188	1646.41333008
3212.39794922	1641.2598877
3209.31103516	1637.15039063
3206.22436523	1633.65661621
3203.13476563	1631.54992676
3200.04418945	1626.72338867
3196.95214844	1619.25317383
3193.8605957	1613.91333008
3190.76464844	1607.78308105
3187.66918945	1600.23327637
3184.57226563	1594.08679199
3181.47290039	1586.30651855
3178.37353516	1579.1237793
3175.27148438	1571.38012695
3172.16821289	1565.09667969
3169.06542969	1557.94665527
3165.9597168	1548.80993652
3162.85131836	1538.70349121
3159.74316406	1531.48339844
3156.63378906	1523.82568359
3153.52148438	1517.74328613
3150.40966797	1510.96655273
3147.29516602	1502.94995117
3144.17919922	1496.53674316
3141.06201172	1491.35693359
3137.94384766	1485.4197998
3134.82421875	1480.33337402
3131.70336914	1473.73718262
3128.58129883	1466.55993652
3125.45654297	1459.38342285
3122.33203125	1452.54650879
3119.20458984	1444.74682617
3116.07617188	1438.2668457
3112.94628906	1434.59692383
3109.81542969	1429.54650879
3106.68310547	1424.83996582
3103.54956055	1419.93701172
3100.41308594	1414.11962891
3097.27709961	1408.1998291
3094.13842773	1401.17651367
3090.99975586	1393.90649414
3087.85839844	1388.15026855
3084.71582031	1384.00671387
3081.57202148	1381.15979004
3078.42700195	1378.6965332
3075.27905273	1377.00964355
3072.1315918	1373.35693359
3068.98266602	1368.43334961
3065.83105469	1363.97058105
3062.67797852	1358.45361328
3059.52392578	1354.07336426
3056.36987305	1349.203125
3053.21166992	1344.35998535
3050.05371094	1341.36364746
3046.89453125	1338.31018066
3043.73413086	1335.05981445
3040.57080078	1332.54003906
3037.40771484	1331.17626953
3034.24194336	1328.60021973
3031.07470703	1326.59375
3027.90649414	1325.39660645
3024.73681641	1324.47009277
3021.56591797	1323.77331543
3018.39355469	1323.56018066
3015.21875	1323.47692871
3012.04394531	1322.40649414
3008.86645508	1321.51672363
3005.68896484	1320.56030273
3002.5090332	1320.56005859
2999.32763672	1320.39648438
2996.14477539	1320.23681641
2992.9609375	1321.96337891
2989.77416992	1323.67016602
2986.58764648	1325.35339355
2983.39819336	1327.31030273
2980.20922852	1329.54650879
2977.01733398	1330.95654297
2973.82421875	1332.93994141
2970.62963867	1333.8203125
2967.43383789	1336.04699707
2964.23681641	1338.1394043
2961.03833008	1340.98291016
2957.83886719	1344.81323242
2954.63623047	1349.68640137
2951.43408203	1356.78979492
2948.22900391	1363.18640137
2945.02270508	1369.203125
2941.81494141	1375.31689453
2938.60595703	1377.00622559
2935.39575195	1375.99645996
2932.18408203	1373.7734375
2928.96972656	1369.66320801
2925.75561523	1363.74975586
2922.53857422	1358.08044434
2919.32177734	1352.08007813
2916.10229492	1346.41687012
2912.88134766	1341.53686523
2909.65917969	1336.82019043
2906.43554688	1333.71948242
2903.20922852	1331.953125
2899.9831543	1329.4765625
2896.75561523	1328.15307617
2893.52539063	1327.87023926
2890.29370117	1327.03662109
2887.06225586	1326.79663086
2883.828125	1327.78015137
2880.5925293	1327.3692627
2877.35546875	1326.56994629
2874.11572266	1324.67736816
2870.8762207	1320.26330566
2867.63549805	1315.47949219
2864.3918457	1311.43640137
2861.14672852	1308.31005859
2857.90185547	1306.87316895
2854.65429688	1304.87988281
2851.40527344	1301.79650879
2848.1550293	1296.21679688
2844.90332031	1287.85644531
2841.64868164	1280.9699707
2838.39453125	1274.76342773
2835.13720703	1270.88647461
2831.88037109	1269.39001465
2828.62036133	1266.69348145
2825.359375	1264.73742676
2822.09667969	1263.7532959
2818.83300781	1262.48339844
2815.56787109	1262.0567627
2812.29980469	1261.28308105
2809.03173828	1260.89660645
2805.76269531	1260.91943359
2802.49047852	1260.51672363
2799.21728516	1260.79980469
2795.94238281	1260.39355469
2792.66625977	1260.41601563
2789.38891602	1259.08984375
2786.11010742	1259.78369141
2782.83007813	1259.18005371
2779.54858398	1259.6932373
2776.26416016	1259.13378906
2772.97998047	1259.53308105
2769.69287109	1259.69970703
2766.40454102	1260.27661133
2763.11474609	1260.03295898
2759.82348633	1260.42004395
2756.53100586	1260.91650391
2753.23730469	1261.85656738
2749.94042969	1261.65319824
2746.64379883	1261.85693359
2743.34448242	1261.75366211
2740.04516602	1261.79724121
2736.74291992	1262.5838623
2733.43945313	1262.43994141
2730.13452148	1262.08349609
2726.82836914	1261.92956543
2723.52075195	1262.15307617
2720.21020508	1261.82006836
2716.89990234	1260.84020996
2713.58642578	1260.88342285
2710.2734375	1260.3001709
2706.95751953	1259.50024414
2703.64013672	1258.98693848
2700.32128906	1258.44641113
2697.0012207	1258.76037598
2693.6796875	1258.93029785
2690.35668945	1258.44299316
2687.03100586	1258.85351563
2683.70532227	1259.17016602
2680.37670898	1258.94641113
2677.046875	1258.87683105
2673.71704102	1259.49658203
2670.38452148	1259.61364746
2667.05029297	1259.39050293
2663.71484375	1259.94348145
2660.37646484	1259.5534668
2657.03833008	1259.45678711
2653.69702148	1259.64257813
2650.35620117	1259.57995605
2647.01220703	1259.17041016
2643.66674805	1259.67700195
2640.32177734	1259.90014648
2636.97363281	1259.60693359
2633.62255859	1259.06970215
2630.27148438	1259.53015137
2626.91943359	1259.61999512
2623.56567383	1259.95068359
2620.20898438	1259.53686523
2616.85083008	1259.89343262
2613.49316406	1259.96362305
2610.13232422	1259.87963867
2606.77001953	1259.79650879
2603.40649414	1260.49328613
2600.04125977	1260.01965332
2596.67333984	1260.68334961
2593.30541992	1260.32702637
2589.93457031	1261.30322266
2586.56396484	1260.16625977
2583.19042969	1260.73278809
2579.81542969	1260.68078613
2576.44042969	1260.93041992
2573.06274414	1260.15649414
2569.68188477	1260.16674805
2566.30102539	1259.97973633
2562.91894531	1259.82678223
2559.53393555	1259.57629395
2556.14892578	1259.94641113
2552.76098633	1259.34338379
2549.37182617	1259.82714844
2545.98266602	1260.31347656
2542.59033203	1260.34643555
2539.19677734	1261.31994629
2535.80029297	1241.78015137
2532.40380859	1263.30310059
2529.00610352	1263.36328125
2525.60522461	1263.92956543
2522.2043457	1264.21008301
2518.80078125	1263.71374512
2515.39550781	1263.19665527
2511.98901367	1262.94042969
2508.58105469	1262.29333496
2505.17163086	1261.88317871
2501.76074219	1262.5
2498.34838867	1262.66955566
2494.93310547	1262.34692383
2491.51806641	1262.02990723
2488.09985352	1262.24694824
2484.68017578	1262.13708496
2481.2590332	1262.10656738
2477.83666992	1261.87988281
2474.41259766	1261.66003418
2470.98730469	1262.31359863
2467.56054688	1262.36328125
2464.13232422	1262.59655762
2460.70092773	1263.04016113
2457.26831055	1262.79956055
2453.83569336	1262.63623047
2450.39990234	1262.63989258
2446.96289063	1262.7265625
2443.52441406	1262.76672363
2440.08447266	1263.03942871
2436.64306641	1262.70349121
2433.19848633	1262.71704102
2429.75415039	1262.71679688
2426.30664063	1263.40014648
2422.85961914	1263.0501709
2419.40917969	1264.10046387
2415.95751953	1264.10339355
2412.50415039	1264.38952637
2409.04956055	1265.07006836
2405.59350586	1264.85351563
2402.13574219	1265.47314453
2398.67675781	1266.32983398
2395.21459961	1265.09289551
2391.75097656	1265.95007324
2388.28759766	1265.66955566
2384.82104492	1265.19665527
2381.35302734	1264.53356934
2377.88354492	1264.27990723
2374.41259766	1264.57641602
2370.94018555	1264.24731445
2367.46630859	1264.28674316
2363.98925781	1264.36047363
2360.51245117	1263.95068359
2357.0324707	1264.14953613
2353.55102539	1264.45666504
2350.06982422	1265.07666016
2346.58544922	1265.23364258
2343.09960938	1265.57653809
2339.61230469	1265.4498291
2336.12182617	1265.55651855
2332.6315918	1265.58703613
2329.13989258	1264.796875
2325.64501953	1264.81018066
2322.1484375	1264.27990723
2318.65234375	1264.21716309
2315.15307617	1264.35339355
2311.65209961	1264.97692871
2308.14990234	1265.32714844
2304.64599609	1265.03588867
2301.140625	1264.24609375
2297.63232422	1264.46691895
2294.12402344	1264.52636719
2290.61254883	1264.41333008
2287.10131836	1264.23681641
2283.58691406	1264.64660645
2280.07080078	1264.81396484
2276.5534668	1265.35339355
2273.03466797	1265.25317383
2269.51416016	1265.0802002
2265.99047852	1264.93994141
2262.46704102	1265.07995605
2258.94213867	1265.11706543
2255.4140625	1264.51635742
2251.88452148	1264.51647949
2248.35327148	1264.87316895
2244.82250977	1264.98999023
2241.28833008	1265.49035645
2237.75268555	1264.7767334
2234.21386719	1264.49658203
2230.67529297	1265.27661133
2227.13500977	1264.9666748
2223.59155273	1264.66381836
2220.04833984	1265.14306641
2216.50195313	1265.09643555
2212.95410156	1264.75671387
2209.40478516	1264.51330566
2205.85375977	1264.87609863
2202.30126953	1264.85021973
2198.74731445	1264.92004395
2195.19018555	1265.12316895
2191.63305664	1265.3963623
2188.07446289	1265.43640137
2184.51269531	1265.91333008
2180.94946289	1266.14306641
2177.38452148	1266.22668457
2173.81835938	1267.13342285
2170.25024414	1266.84338379
2166.6809082	1265.92626953
2163.10986328	1266.04321289
2159.53759766	1266.0201416
2155.96166992	1265.46655273
2152.38623047	1265.75671387
2148.80737305	1265.1932373
2145.22705078	1265.35668945
2141.64697266	1265.8170166
2138.06347656	1264.95019531
2134.47851563	1265.24938965
2130.89208984	1265.26977539
2127.30224609	1265.17687988
2123.71264648	1264.63317871
2120.12158203	1264.50939941
2116.52734375	1264.49963379
2112.93139648	1264.70349121
2109.33544922	1264.51647949
2105.73657227	1264.76000977
2102.13598633	1264.52648926
2098.53369141	1264.97998047
2094.93017578	1264.77941895
2091.32324219	1264.89025879
2087.71630859	1264.35290527
2084.10791016	1264.9465332
2080.49633789	1264.39660645
2076.88305664	1264.58032227
2073.27001953	1264.44665527
2069.65380859	1264.89685059
2066.03588867	1264.2130127
2062.41650391	1264.72387695
2058.79541016	1264.86975098
2055.17285156	1264.84057617
2051.54711914	1264.31323242
2047.92138672	1264.82275391
2044.2923584	1265.00964355
2040.66345215	1264.34729004
2037.03137207	1264.40673828
2033.39758301	1264.20324707
2029.7623291	1263.74682617
2026.12548828	1263.7364502
2022.48706055	1263.87683105
2018.8470459	1263.59301758
2015.20361328	1264.10668945
2011.5604248	1263.7824707
2007.91394043	1263.68322754
2004.26757813	1264.24963379
2000.61791992	1264.17626953
1996.9666748	1264.27954102
1993.31384277	1263.42333984
1989.65942383	1264.27661133
1986.00341797	1263.80078125
1982.3458252	1263.57971191
1978.68493652	1263.84020996
1975.02416992	1263.5604248
1971.35998535	1263.41650391
1967.69604492	1263.39038086
1964.02868652	1263.37011719
1960.35986328	1263.51318359
1956.68933105	1263.70007324
1953.01721191	1263.21020508
1949.34350586	1262.89685059
1945.66821289	1262.11328125
1941.99121094	1262.33300781
1938.31103516	1261.59008789
1934.63085938	1261.88024902
1930.9473877	1261.69665527
1927.2623291	1261.49951172
1923.57739258	1260.73364258
1919.88903809	1260.20019531
1916.19921875	1259.57983398
1912.50769043	1259.73657227
1908.81274414	1259.56311035
1905.11804199	1259.29650879
1901.42163086	1258.68359375
1897.72192383	1258.57995605
1894.02050781	1258.12670898
1890.31933594	1258.21630859
1886.61474609	1257.71972656
1882.90844727	1257.61364746
1879.20056152	1257.92297363
1875.49108887	1257.73681641
1871.7800293	1258.02001953
1868.06726074	1258
1864.35119629	1258.04650879
1860.63525391	1257.87658691
1856.91577148	1257.89379883
1853.19482422	1258.07006836
1849.47387695	1258.14343262
1845.74963379	1258.39599609
1842.02368164	1258.67724609
1838.29614258	1258.43041992
1834.5670166	1258.83984375
1830.83435059	1259.05322266
1827.10192871	1259.01708984
1823.36608887	1259.18688965
1819.63024902	1259.03662109
1815.89111328	1259.18371582
1812.15026855	1259.55712891
1808.4095459	1259.51953125
1804.66552734	1259.89587402
1800.91967773	1260.11328125
1797.17053223	1259.83642578
1793.42150879	1260.11376953
1789.67077637	1260.07312012
1785.91662598	1259.96337891
1782.16259766	1260.35339355
1778.40515137	1260.22033691
1774.64770508	1260.72338867
1770.88696289	1261.05700684
1767.12451172	1261.18017578
1763.36047363	1261.58703613
1759.59460449	1261.83349609
1755.82714844	1262.2097168
1752.05627441	1262.02661133
1748.28552246	1263.24987793
1744.51135254	1263.09057617
1740.73718262	1263.8828125
1736.9597168	1263.62670898
1733.18041992	1264.32336426
1729.39953613	1265.046875
1725.61694336	1265.95996094
1721.8326416	1267.24682617
1718.04675293	1268.00292969
1714.25915527	1268.84362793
1710.46984863	1269.77990723
1706.67712402	1270.51696777
1702.88269043	1272.43310547
1699.08825684	1274.26953125
1695.29052734	1275.78051758
1691.4909668	1277.53015137
1687.68981934	1280.01708984
1683.88696289	1282.8067627
1680.08227539	1284.13354492
1676.27612305	1285.72998047
1672.46813965	1286.30969238
1668.65661621	1287.41345215
1664.84533691	1286.53015137
1661.03051758	1286.35339355
1657.21398926	1284.57312012
1653.39575195	1282.52978516
1649.57751465	1281.03015137
1645.75598145	1279.48046875
1641.93261719	1278.33349609
1638.10571289	1277.35705566
1634.27893066	1276.68615723
1630.45056152	1275.86975098
1626.61853027	1275.45349121
1622.78662109	1275.71679688
1618.95129395	1274.71972656
1615.11413574	1273.48327637
1611.27539063	1273.18591309
1607.43481445	1271.72631836
1603.5925293	1270.76037598
1599.74853516	1270.82629395
1595.90283203	1270.38635254
1592.05541992	1269.5604248
1588.20458984	1269.27026367
1584.3536377	1269.45654297
1580.49926758	1268.19995117
1576.64318848	1267.51647949
1572.78710938	1267.43640137
1568.9276123	1266.36999512
1565.06628418	1266.46716309
1561.20324707	1265.8104248
1557.33666992	1265.43994141
1553.47009277	1264.74047852
1549.60192871	1264.26318359
1545.73010254	1263.63293457
1541.85839844	1263.33996582
1537.9831543	1262.97058105
1534.1060791	1263.12988281
1530.22924805	1262.53967285
1526.34875488	1262.66711426
1522.46643066	1262.34692383
1518.58068848	1262.33666992
1514.69494629	1262.87658691
1510.80749512	1262.53381348
1506.91638184	1263.24658203
1503.02539063	1263.63317871
1499.13085938	1264.39343262
1495.2364502	1256.47363281
1491.33837891	1265.25610352
1487.43847656	1264.82019043
1483.5369873	1264.98986816
1479.63354492	1265.2331543
1475.72851563	1265.71044922
1471.82165527	1266.32617188
1467.91113281	1267.63305664
1464.00073242	1267.52648926
1460.08679199	1268.48632813
1456.17285156	1268.96691895
1452.25537109	1267.71655273
1448.33605957	1267.24963379
1444.41503906	1266.07666016
1440.4921875	1265.38671875
1436.56750488	1264.9901123
1432.64111328	1264.7767334
1428.7130127	1264.23303223
1424.78125	1265.00708008
1420.8494873	1265.48352051
1416.9140625	1265.31982422
1412.97888184	1265.44677734
1409.03991699	1265.58996582
1405.09924316	1265.77648926
1401.15673828	1265.38659668
1397.21252441	1265.60302734
1393.26635742	1265.45251465
1389.31860352	1264.86303711
1385.36706543	1265.6126709
1381.41564941	1265.27966309
1377.46240234	1265.38342285
1373.50549316	1265.1126709
1369.546875	1264.98999023
1365.58630371	1265.75036621
1361.62597656	1266.51318359
1357.66186523	1266.65686035
1353.69592285	1267.89282227
1349.72827148	1269.51342773
1345.75695801	1269.47644043
1341.78564453	1269.14685059
1337.8125	1269.82312012
1333.83581543	1270.34631348
1329.85717773	1270.90661621
1325.87866211	1270.97644043
1321.8963623	1271.2833252
1317.91235352	1271.14978027
1313.92651367	1271.68334961
1309.93884277	1271.85339355
1305.94934082	1271.40344238
1301.95812988	1270.58740234
1297.96313477	1269.61657715
1293.96813965	1269.0168457
1289.96948242	1268.69995117
1285.9708252	1268.7833252
1281.96862793	1268.94335938
1277.96447754	1270.10986328
1273.95849609	1271.23632813
1269.95068359	1271.30029297
1265.94104004	1271.94628906
1261.92956543	1272.80285645
1257.91625977	1273.68994141
1253.90112305	1273.59289551
1249.88232422	1273.44006348
1245.86340332	1273.32299805
1241.84094238	1272.14355469
1237.81652832	1271.47351074
1233.79223633	1270.55322266
1229.76416016	1269.44348145
1225.73413086	1268.94018555
1221.70239258	1269.29650879
1217.66687012	1269.37280273
1213.63146973	1268.60620117
1209.59411621	1268.20324707
1205.55297852	1267.09008789
1201.51196289	1265.20666504
1197.46716309	1264.28662109
1193.42248535	1264.6003418
1189.37390137	1264.36962891
1185.32348633	1265.18640137
1181.2713623	1265.44665527
1177.21716309	1265.64331055
1173.16125488	1265.5871582
1169.1015625	1265.56323242
1165.04174805	1265.87536621
1160.98022461	1266.34338379
1156.91491699	1266.31640625
1152.84765625	1266.59606934
1148.78051758	1266.98632813
1144.70947266	1268.09375
1140.63659668	1269.11328125
1136.56188965	1270.57653809
1132.48522949	1271.80993652
1128.40673828	1271.2833252
1124.32641602	1271.91003418
1120.2421875	1272.54675293
1116.15808105	1273.89990234
1112.07019043	1275.61694336
1107.98217773	1276.76672363
1103.89050293	1277.26660156
1099.796875	1277.76330566
1095.70129395	1276.39685059
1091.60388184	1275.66662598
1087.50463867	1274.88671875
1083.40344238	1274.42297363
1079.30029297	1275.52661133
1075.1953125	1276.28369141
1071.08642578	1277.05004883
1066.97766113	1277.63000488
1062.86499023	1277.95983887
1058.75036621	1279.02709961
1054.63586426	1280.12646484
1050.51745605	1281.6003418
1046.3972168	1282.19042969
1042.27502441	1283.02648926
1038.15087891	1283.4765625
1034.02490234	1284.01647949
1029.89501953	1283.52307129
1025.76513672	1284.53015137
1021.63140869	1286.43994141
1017.4977417	1289.77270508
1013.36016846	1291.92651367
1009.22064209	1291.44641113
1005.08117676	1290.23962402
1000.93780518	1287.80664063
996.792541504	1286.6697998
992.643432617	1286.30334473
988.494262695	1287.59997559
984.343200684	1289.25
980.190185547	1290.81677246
976.033325195	1291.92370605
971.876403809	1292.91308594
967.715637207	1293.74047852
963.55291748	1295.35681152
959.388305664	1295.93005371
955.223632813	1296.53015137
951.055053711	1297.24035645
946.882629395	1296.87658691
942.710205078	1296.54333496
938.535766602	1296.36987305
934.359436035	1297.27380371
930.179199219	1298.27026367
925.998962402	1297.57348633
921.814758301	1297.81677246
917.628662109	1298.13000488
913.442504883	1298.33996582
909.252441406	1298.57641602
905.060424805	1299.65698242
900.866455078	1299.68664551
896.670532227	1298.82019043
892.47064209	1299.22668457
888.270751953	1298.95275879
884.068908691	1298.3067627
879.86315918	1297.5736084
875.657348633	1297.98620605
871.447631836	1298.15368652
867.235900879	1299.43334961
863.022216797	1299.60620117
858.806518555	1299.73986816
854.588867188	1299.47644043
850.36920166	1299.41369629
846.147583008	1299.26635742
841.92401123	1299.16650391
837.698364258	1299.7767334
833.468811035	1300.09692383
829.239257813	1301.00976563
825.00567627	1299.99353027
820.770141602	1298.42651367
816.532592773	1297.78662109
812.295043945	1297.13916016
808.053527832	1297.76318359
803.809997559	1298.56018066
799.5625	1298.86669922
795.314941406	1300.26672363
791.065368652	1300.49365234
786.811828613	1300.03991699
782.558288574	1299.20983887
778.300720215	1298.71362305
774.043151855	1298.25024414
769.781555176	1297.08679199
765.517944336	1297.90649414
761.252319336	1295.98303223
756.984741211	1294.12341309
752.715087891	1293.82348633
748.443359375	1294.62670898
744.169677734	1295.5168457
739.891967773	1295.17016602
735.614196777	1294.29711914
731.332458496	1295.40332031
727.05065918	1295.99072266
722.764831543	1295.24645996
718.476928711	1293.88977051
714.187072754	1292.99682617
709.895141602	1293.94995117
705.601135254	1294.82348633
701.305114746	1294.62683105
697.007080078	1294.81628418
692.706970215	1294.08703613
688.402832031	1294.32373047
684.098632813	1295.37670898
679.790405273	1297.03308105
675.482116699	1297.77001953
671.169799805	1297.06018066
666.855407715	1297.87988281
662.53894043	1296.42004395
658.220458984	1296.66369629
653.899902344	1295.76940918
649.577270508	1296.38354492
645.252624512	1295.97973633
640.92388916	1295.82958984
636.595092773	1296.61047363
632.264221191	1296.07617188
627.929260254	1294.75622559
623.592224121	1295.55969238
619.255187988	1296.21020508
614.914001465	1297.71972656
610.570800781	1295.50720215
606.225463867	1295.65344238
601.878112793	1296.50048828
597.528625488	1296.14660645
593.175048828	1296.13378906
588.821411133	1296.31652832
584.465698242	1297.18981934
580.105895996	1297.47338867
575.744018555	1296.63989258
571.382019043	1298.03039551
567.015930176	1299.59692383
562.647766113	1301.45629883
558.27746582	1301.88000488
553.905151367	1304.31652832
549.530639648	1305.50341797
545.15411377	1310.13317871
540.77545166	1316.4666748
536.39263916	1318.97668457
532.009765625	1321.98034668
527.622741699	1327.1862793
523.235656738	1331.88659668
518.844421387	1337.63989258
514.45111084	1341.87341309
510.055664063	1347.77978516
505.658111572	1352.77978516
501.258422852	1358.07958984
496.856628418	1360.92004395
492.452697754	1362.05004883
488.046691895	1361.52319336
483.636474609	1361.96325684
479.226196289	1360.32336426
474.811737061	1358.11682129
470.397216797	1357.14306641
465.978485107	1355.37963867
461.557647705	1351.87341309
457.134674072	1348.33349609
452.711608887	1344.21350098
448.282318115	1340.32250977
443.852935791	1337.52709961
439.421417236	1333.4296875
434.987762451	1331.02026367
430.551940918	1331.0402832
426.111938477	1329.5802002
421.671844482	1326.57958984
417.227539063	1326.48339844
412.781097412	1327.32043457
408.332489014	1329.69702148
403.883789063	1331.03625488
399.430877686	1330.91369629
394.975799561	1331.57995605
390.518585205	1331.93029785
386.057128906	1332.02307129
381.595581055	1332.80334473
377.131866455	1332.35986328
372.663909912	1333.26318359
368.195861816	1332.88037109
363.723571777	1332.93676758
359.24911499	1334.67297363
354.77456665	1334.72668457
350.295776367	1334.52001953
345.814788818	1337.43640137
341.331634521	1338.59387207
336.846282959	1339.75366211
332.358795166	1342.78356934
327.867004395	1345.19287109
323.37512207	1346.73046875
318.88104248	1349.42626953
314.382720947	1349.17016602
309.882171631	1351.01672363
305.381530762	1353.60693359
300.876617432	1353.48010254
296.369506836	1356.4666748
291.860198975	1362.62658691
287.348693848	1361.98632813
282.834991455	1362.17651367
278.319061279	1363.51696777
273.800964355	1372.74719238
269.278533936	1382.0637207
264.756011963	1380.63720703
260.229187012	1377.29992676
255.70223999	1376.83691406
251.170974731	1372.50024414
246.639602661	1376.85339355
242.103912354	1382.17370605
237.566009521	1394.47009277
233.025878906	1409.83666992
228.483535767	1417.21618652
223.938964844	1411.73327637
219.390060425	1406.63684082
214.841033936	1402.95349121
210.289779663	1404.43334961
205.734191895	1413.2833252
201.178466797	1427.64306641
196.618408203	1440.67297363
192.056106567	1450.34350586
187.493682861	1449.07678223
182.9269104	1451.71984863
178.357894897	1451.43005371
