# Supplementary material for: Correlative Brillouin and Raman spectroscopy data acquired on single cells
Source: Data Brief. 2020 Feb 5;29:105223. doi: 10.1016/j.dib.2020.105223 (PMC7026319; doi:10.1016/j.dib.2020.105223)
Supplement: Multimedia component 1 [file mmc1.zip › Data/Raman_Y/13um.txt]

3847.83642578	1205.12023926
3845.03149414	1226.93054199
3842.22558594	1225.53686523
3839.41845703	1226.62683105
3836.60913086	1226.29650879
3833.80004883	1226.19396973
3830.98852539	1225.65026855
3828.17578125	1225.6472168
3825.36230469	1226.57055664
3822.54736328	1227.29333496
3819.73168945	1227.77050781
3816.91479492	1228.63635254
3814.09570313	1228.41015625
3811.27661133	1227.92651367
3808.45532227	1228.30712891
3805.6328125	1226.64025879
3802.80932617	1226.37695313
3799.98486328	1225.89025879
3797.15917969	1225.72668457
3794.33251953	1226.10327148
3791.50317383	1226.19042969
3788.67431641	1226.09020996
3785.84326172	1226.84973145
3783.01220703	1226.98681641
3780.17871094	1227.95935059
3777.34423828	1228.00671387
3774.50878906	1228.25598145
3771.6706543	1228.62695313
3768.83300781	1228.76367188
3765.99291992	1228.88623047
3763.15307617	1230.19335938
3760.31079102	1230.11328125
3757.46728516	1230.87390137
3754.62304688	1198.86352539
3751.77734375	1231.92663574
3748.9309082	1231.26696777
3746.08300781	1232.90625
3743.23291016	1233.78942871
3740.38305664	1234.7064209
3737.53076172	1235.23657227
3734.67749023	1236.37670898
3731.82299805	1236.85021973
3728.9675293	1238.40026855
3726.11083984	1239.59655762
3723.25317383	1240.0769043
3720.39306641	1240.85412598
3717.53320313	1242.37316895
3714.6706543	1242.93591309
3711.80859375	1244.3894043
3708.9440918	1244.99975586
3706.07861328	1246.46057129
3703.21191406	1248.23986816
3700.34277344	1250.45336914
3697.47387695	1252.2166748
3694.60253906	1254.75341797
3691.73144531	1257.12023926
3688.85791016	1259.62976074
3685.9831543	1262.09313965
3683.10742188	1265.27954102
3680.23071289	1268.52612305
3677.3527832	1272.35339355
3674.47363281	1276.5501709
3671.59228516	1281.23974609
3668.7109375	1284.85998535
3665.82714844	1288.81335449
3662.94238281	1293.05310059
3660.05786133	1298.34008789
3657.16943359	1303.0201416
3654.28149414	1308.5333252
3651.39208984	1312.79980469
3648.50195313	1318.29760742
3645.60913086	1323.67333984
3642.71655273	1329.2265625
3639.8215332	1333.14685059
3636.92529297	1338.63671875
3634.02807617	1342.52685547
3631.12963867	1346.41650391
3628.23022461	1349.44030762
3625.32836914	1353.82971191
3622.42651367	1357.89001465
3619.52246094	1360.59326172
3616.6184082	1364.45007324
3613.7121582	1369.62365723
3610.8046875	1372.5065918
3607.89599609	1377.13989258
3604.98608398	1381.2401123
3602.07519531	1385.5369873
3599.16186523	1390.0670166
3596.2487793	1394.28662109
3593.33325195	1400.13000488
3590.41625977	1403.66650391
3587.49853516	1407.38037109
3584.58081055	1410.34289551
3581.65942383	1415.29931641
3578.73803711	1419.06323242
3575.81591797	1422.47302246
3572.89086914	1426.86682129
3569.96630859	1430.69677734
3567.0390625	1434.83325195
3564.11083984	1438.47692871
3561.18139648	1442.23681641
3558.25097656	1444.65661621
3555.31933594	1448.09326172
3552.38647461	1451.37719727
3549.45263672	1455.57336426
3546.51611328	1460.42724609
3543.57861328	1465.12683105
3540.64135742	1469.97302246
3537.70141602	1474.57312012
3534.76049805	1481.2265625
3531.81835938	1487.55334473
3528.875	1494.84338379
3525.92919922	1502.45703125
3522.98364258	1509.93322754
3520.03564453	1517.32019043
3517.08789063	1524.09313965
3514.13745117	1530.13671875
3511.18603516	1536.74658203
3508.23339844	1542.5435791
3505.27954102	1549.60681152
3502.32324219	1553.83996582
3499.3671875	1561.70629883
3496.40991211	1567.09631348
3493.45019531	1572.83666992
3490.48925781	1579.18322754
3487.52709961	1586.40332031
3484.56396484	1591.25354004
3481.59960938	1596.22021484
3478.6340332	1598.13977051
3475.66723633	1603.6796875
3472.69799805	1606.7598877
3469.72900391	1611.55004883
3466.75756836	1617.05004883
3463.78491211	1621.70666504
3460.8125	1624.86645508
3457.83740234	1630.86328125
3454.85986328	1638.29003906
3451.88256836	1645.79333496
3448.90405273	1649.70056152
3445.92285156	1653.17663574
3442.94213867	1657.62365723
3439.95874023	1662.19995117
3436.97412109	1665.11328125
3433.98852539	1669.00683594
3431.00170898	1671.34277344
3428.01367188	1673.87963867
3425.02441406	1676.86987305
3422.03271484	1677.98278809
3419.04101563	1679.91296387
3416.04711914	1679.88012695
3413.05175781	1679.07336426
3410.05664063	1679.81005859
3407.05908203	1684.30664063
3404.05883789	1687.88659668
3401.05883789	1691.64672852
3398.05761719	1693.44995117
3395.05541992	1697.18994141
3392.05053711	1700.1932373
3389.04443359	1702.61315918
3386.03710938	1702.14013672
3383.0300293	1700.58679199
3380.02050781	1697.64001465
3377.00830078	1698.60314941
3373.99633789	1695.31347656
3370.9831543	1691.16320801
3367.96728516	1690.62670898
3364.9519043	1689.14013672
3361.93383789	1688.13671875
3358.91430664	1688.11010742
3355.89379883	1689.24682617
3352.87231445	1690.79992676
3349.84936523	1691.71960449
3346.82519531	1692.76025391
3343.79858398	1694.33642578
3340.7722168	1695.50671387
3337.74316406	1693.98010254
3334.71289063	1691.02661133
3331.68286133	1688.56005859
3328.65039063	1684.07336426
3325.61499023	1678.24682617
3322.58007813	1675.49645996
3319.54370117	1674.0032959
3316.50488281	1675.78662109
3313.46630859	1677.38977051
3310.42504883	1678.25341797
3307.3840332	1680.81323242
3304.34057617	1682.01647949
3301.2956543	1680.06689453
3298.24829102	1677.67016602
3295.20092773	1674.37353516
3292.15258789	1673.90332031
3289.1015625	1674.65991211
3286.05053711	1675.2734375
3282.99707031	1675.27307129
3279.94238281	1675.45983887
3276.88647461	1676.95349121
3273.82958984	1679.20996094
3270.77124023	1679.14331055
3267.71166992	1678.51330566
3264.65087891	1678.0065918
3261.58764648	1675.12683105
3258.52294922	1674.33654785
3255.45874023	1672.82995605
3252.39160156	1672.69360352
3249.32348633	1672.31982422
3246.25390625	1671.21630859
3243.18334961	1672.55639648
3240.10986328	1671.60668945
3237.03686523	1673.15979004
3233.96264648	1674.8104248
3230.88549805	1672.46630859
3227.80737305	1668.96020508
3224.72802734	1664.29980469
3221.6472168	1657.85974121
3218.56542969	1651.91638184
3215.48242188	1645.49365234
3212.39794922	1641.62011719
3209.31103516	1638.27331543
3206.22436523	1633.40332031
3203.13476563	1632.17675781
3200.04418945	1626.25317383
3196.95214844	1620.24975586
3193.8605957	1612.39379883
3190.76464844	1607.78686523
3187.66918945	1600.22998047
3184.57226563	1592.72338867
3181.47290039	1586.59997559
3178.37353516	1578.79675293
3175.27148438	1571.28015137
3172.16821289	1564.69616699
3169.06542969	1557.09973145
3165.9597168	1548.3996582
3162.85131836	1539.24682617
3159.74316406	1531.02990723
3156.63378906	1523.61669922
3153.52148438	1516.95019531
3150.40966797	1510.28320313
3147.29516602	1502.93994141
3144.17919922	1496.27307129
3141.06201172	1490.56298828
3137.94384766	1485.07983398
3134.82421875	1479.2166748
3131.70336914	1472.97363281
3128.58129883	1466.58374023
3125.45654297	1459.92016602
3122.33203125	1452.11682129
3119.20458984	1445.24633789
3116.07617188	1438.04980469
3112.94628906	1434.08312988
3109.81542969	1429.45007324
3106.68310547	1424.80004883
3103.54956055	1419.72619629
3100.41308594	1413.88671875
3097.27709961	1407.72973633
3094.13842773	1400.21984863
3090.99975586	1393.32702637
3087.85839844	1388.19311523
3084.71582031	1384.35986328
3081.57202148	1382.54650879
3078.42700195	1385.54699707
3075.27905273	1377.18029785
3072.1315918	1374.85656738
3068.98266602	1368.92956543
3065.83105469	1365.01330566
3062.67797852	1359.8302002
3059.52392578	1353.87670898
3056.36987305	1348.6862793
3053.21166992	1345.38000488
3050.05371094	1341.16687012
3046.89453125	1337.77661133
3043.73413086	1335.72375488
3040.57080078	1333.24682617
3037.40771484	1331.51025391
3034.24194336	1328.85986328
3031.07470703	1326.93969727
3027.90649414	1325.23974609
3024.73681641	1325.58032227
3021.56591797	1325.08691406
3018.39355469	1324.1739502
3015.21875	1324.81640625
3012.04394531	1323.70373535
3008.86645508	1323.10644531
3005.68896484	1322.09692383
3002.5090332	1321.3034668
2999.32763672	1320.26000977
2996.14477539	1321.21960449
2992.9609375	1322.16345215
2989.77416992	1324.12353516
2986.58764648	1325.8104248
2983.39819336	1328.1003418
2980.20922852	1329.9901123
2977.01733398	1331.10595703
2973.82421875	1331.92016602
2970.62963867	1333.80004883
2967.43383789	1336.50354004
2964.23681641	1338.23400879
2961.03833008	1341.06323242
2957.83886719	1344.24963379
2954.63623047	1349.92663574
2951.43408203	1355.67333984
2948.22900391	1363.27941895
2945.02270508	1370.39306641
2941.81494141	1376.75720215
2938.60595703	1380.30004883
2935.39575195	1380.02307129
2932.18408203	1377.94641113
2928.96972656	1374.25292969
2925.75561523	1368.2364502
2922.53857422	1362.47729492
2919.32177734	1357.0300293
2916.10229492	1351.59973145
2912.88134766	1347.04675293
2909.65917969	1342.77990723
2906.43554688	1339.21398926
2903.20922852	1337.05334473
2899.9831543	1335.65002441
2896.75561523	1334.00708008
2893.52539063	1332.47973633
2890.29370117	1332.99401855
2887.06225586	1332.83349609
2883.828125	1333.60339355
2880.5925293	1334.4699707
2877.35546875	1333.81994629
2874.11572266	1331.91625977
2870.8762207	1327.68286133
2867.63549805	1322.89343262
2864.3918457	1319.83996582
2861.14672852	1317.49645996
2857.90185547	1316.14001465
2854.65429688	1314.76672363
2851.40527344	1311.46618652
2848.1550293	1304.77661133
2844.90332031	1294.58984375
2841.64868164	1285.43286133
2838.39453125	1277.72644043
2835.13720703	1272.89660645
2831.88037109	1270.36682129
2828.62036133	1267.83630371
2825.359375	1265.95947266
2822.09667969	1264.99743652
2818.83300781	1263.86328125
2815.56787109	1263.42358398
2812.29980469	1262.60388184
2809.03173828	1262.27355957
2805.76269531	1262.2565918
2802.49047852	1261.31335449
2799.21728516	1261.34680176
2795.94238281	1260.58691406
2792.66625977	1260.52038574
2789.38891602	1259.95056152
2786.11010742	1260.43273926
2782.83007813	1259.93005371
2779.54858398	1259.9263916
2776.26416016	1259.8236084
2772.97998047	1259.90283203
2769.69287109	1260.13684082
2766.40454102	1260.68334961
2763.11474609	1261.23986816
2759.82348633	1260.74987793
2756.53100586	1261.02966309
2753.23730469	1261.80981445
2749.94042969	1262.49353027
2746.64379883	1262.58947754
2743.34448242	1262.9597168
2740.04516602	1263.27355957
2736.74291992	1263.01037598
2733.43945313	1263.41650391
2730.13452148	1263.13647461
2726.82836914	1263.09692383
2723.52075195	1262.84020996
2720.21020508	1263.25012207
2716.89990234	1261.48706055
2713.58642578	1262.1730957
2710.2734375	1260.54321289
2706.95751953	1260.45349121
2703.64013672	1259.57946777
2700.32128906	1259.82312012
2697.0012207	1259.34362793
2693.6796875	1259.33654785
2690.35668945	1259.5435791
2687.03100586	1259.34643555
2683.70532227	1259.89343262
2680.37670898	1259.97351074
2677.046875	1259.95324707
2673.71704102	1260.14001465
2670.38452148	1260.34643555
2667.05029297	1260.0567627
2663.71484375	1260.0534668
2660.37646484	1260.23364258
2657.03833008	1260.5435791
2653.69702148	1260.50939941
2650.35620117	1260.29370117
2647.01220703	1260.32983398
2643.66674805	1260.07678223
2640.32177734	1260.17944336
2636.97363281	1260.50317383
2633.62255859	1259.75341797
2630.27148438	1260.56665039
2626.91943359	1260.05358887
2623.56567383	1260.01342773
2620.20898438	1260.30981445
2616.85083008	1260.24609375
2613.49316406	1260.83984375
2610.13232422	1260.8770752
2606.77001953	1260.51989746
2603.40649414	1260.66674805
2600.04125977	1260.9498291
2596.67333984	1260.82019043
2593.30541992	1260.85974121
2589.93457031	1261.27331543
2586.56396484	1261.23339844
2583.19042969	1261.49987793
2579.81542969	1261.16333008
2576.44042969	1261.33312988
2573.06274414	1260.52294922
2569.68188477	1260.68737793
2566.30102539	1260.68286133
2562.91894531	1260.83032227
2559.53393555	1260.18664551
2556.14892578	1260.31628418
2552.76098633	1259.7869873
2549.37182617	1260.8137207
2545.98266602	1260.86364746
2542.59033203	1261.15014648
2539.19677734	1261.54003906
2535.80029297	1242.23364258
2532.40380859	1263.39013672
2529.00610352	1264.08984375
2525.60522461	1264.42944336
2522.2043457	1264.31018066
2518.80078125	1263.74707031
2515.39550781	1263.45703125
2511.98901367	1263.5526123
2508.58105469	1262.46337891
2505.17163086	1262.83337402
2501.76074219	1262.66650391
2498.34838867	1262.44689941
2494.93310547	1262.8972168
2491.51806641	1262.93640137
2488.09985352	1262.66943359
2484.68017578	1262.85021973
2481.2590332	1262.62329102
2477.83666992	1262.14001465
2474.41259766	1262.18994141
2470.98730469	1262.953125
2467.56054688	1263.26342773
2464.13232422	1263.14379883
2460.70092773	1263.80639648
2457.26831055	1263.10046387
2453.83569336	1262.91699219
2450.39990234	1263.19689941
2446.96289063	1263.11657715
2443.52441406	1263.40991211
2440.08447266	1262.63354492
2436.64306641	1263.38330078
2433.19848633	1263.65026855
2429.75415039	1263.45983887
2426.30664063	1263.22692871
2422.85961914	1263.58666992
2419.40917969	1264.41699219
2415.95751953	1264.67700195
2412.50415039	1264.58337402
2409.04956055	1264.38378906
2405.59350586	1265.10986328
2402.13574219	1265.88659668
2398.67675781	1266.48059082
2395.21459961	1266.31335449
2391.75097656	1266.32373047
2388.28759766	1265.75695801
2384.82104492	1265.99938965
2381.35302734	1264.91027832
2377.88354492	1265.41296387
2374.41259766	1264.87316895
2370.94018555	1264.01977539
2367.46630859	1265.32995605
2363.98925781	1264.80688477
2360.51245117	1264.5135498
2357.0324707	1264.31665039
2353.55102539	1264.09692383
2350.06982422	1265.47277832
2346.58544922	1265.53344727
2343.09960938	1265.8269043
2339.61230469	1267.0032959
2336.12182617	1265.3302002
2332.6315918	1265.49304199
2329.13989258	1265.34997559
2325.64501953	1264.90393066
2322.1484375	1264.6932373
2318.65234375	1264.33959961
2315.15307617	1265.12683105
2311.65209961	1265.54663086
2308.14990234	1265.34008789
2304.64599609	1265.65014648
2301.140625	1264.77026367
2297.63232422	1264.99658203
2294.12402344	1265.02001953
2290.61254883	1264.67700195
2287.10131836	1264.97338867
2283.58691406	1265.38317871
2280.07080078	1265.50976563
2276.5534668	1265.85656738
2273.03466797	1266.29675293
2269.51416016	1265.86621094
2265.99047852	1266.11657715
2262.46704102	1265.83984375
2258.94213867	1265.15979004
2255.4140625	1265.7097168
2251.88452148	1264.9967041
2248.35327148	1264.84667969
2244.82250977	1265.30993652
2241.28833008	1265.62365723
2237.75268555	1265.77050781
2234.21386719	1265.26342773
2230.67529297	1265.56335449
2227.13500977	1265.56665039
2223.59155273	1265.4230957
2220.04833984	1265.38671875
2216.50195313	1265.68029785
2212.95410156	1265.59375
2209.40478516	1265.03979492
2205.85375977	1264.9765625
2202.30126953	1265.54992676
2198.74731445	1265.17651367
2195.19018555	1265.23681641
2191.63305664	1265.13317871
2188.07446289	1265.92687988
2184.51269531	1266.43994141
2180.94946289	1266.69311523
2177.38452148	1266.87023926
2173.81835938	1267.58728027
2170.25024414	1266.64367676
2166.6809082	1266.60986328
2163.10986328	1265.99987793
2159.53759766	1265.87670898
2155.96166992	1266.26330566
2152.38623047	1266.18579102
2148.80737305	1265.66638184
2145.22705078	1266.45336914
2141.64697266	1265.64978027
2138.06347656	1265.85656738
2134.47851563	1265.76647949
2130.89208984	1265.75292969
2127.30224609	1265.22998047
2123.71264648	1264.87658691
2120.12158203	1264.93701172
2116.52734375	1264.72045898
2112.93139648	1264.64648438
2109.33544922	1264.59716797
2105.73657227	1265.76342773
2102.13598633	1265.0201416
2098.53369141	1264.54333496
2094.93017578	1265.15673828
2091.32324219	1264.97973633
2087.71630859	1265.5135498
2084.10791016	1265.41015625
2080.49633789	1265.10314941
2076.88305664	1264.87695313
2073.27001953	1264.8269043
2069.65380859	1265.12695313
2066.03588867	1264.84667969
2062.41650391	1264.99304199
2058.79541016	1264.71289063
2055.17285156	1265.00024414
2051.54711914	1265.30297852
2047.92138672	1265.78015137
2044.2923584	1265.38317871
2040.66345215	1264.9095459
2037.03137207	1265.19311523
2033.39758301	1264.44018555
2029.7623291	1264.33312988
2026.12548828	1264.14733887
2022.48706055	1264.17053223
2018.8470459	1264.80053711
2015.20361328	1264.6204834
2011.5604248	1263.98669434
2007.91394043	1264.05358887
2004.26757813	1264.06030273
2000.61791992	1264.19641113
1996.9666748	1264.65344238
1993.31384277	1264.45019531
1989.65942383	1263.73364258
1986.00341797	1264.41357422
1982.3458252	1264.26013184
1978.68493652	1264.3236084
1975.02416992	1264.21716309
1971.35998535	1264.10327148
1967.69604492	1263.85339355
1964.02868652	1263.62365723
1960.35986328	1263.53991699
1956.68933105	1263.00671387
1953.01721191	1263.29309082
1949.34350586	1262.56994629
1945.66821289	1262.63330078
1941.99121094	1262.54016113
1938.31103516	1262.28308105
1934.63085938	1262.38671875
1930.9473877	1262.07971191
1927.2623291	1261.77355957
1923.57739258	1260.76013184
1919.88903809	1260.86608887
1916.19921875	1260.14038086
1912.50769043	1259.87670898
1908.81274414	1259.81359863
1905.11804199	1259.0559082
1901.42163086	1258.96923828
1897.72192383	1258.75341797
1894.02050781	1258.34753418
1890.31933594	1258.36315918
1886.61474609	1258.78381348
1882.90844727	1258.14306641
1879.20056152	1257.86669922
1875.49108887	1257.86962891
1871.7800293	1257.73339844
1868.06726074	1257.63708496
1864.35119629	1257.95654297
1860.63525391	1258.32324219
1856.91577148	1258.16650391
1853.19482422	1257.83996582
1849.47387695	1258.18334961
1845.74963379	1258.06982422
1842.02368164	1258.53027344
1838.29614258	1258.39355469
1834.5670166	1258.46948242
1830.83435059	1258.99304199
1827.10192871	1258.97644043
1823.36608887	1259.58032227
1819.63024902	1259.00646973
1815.89111328	1259.97375488
1812.15026855	1258.95361328
1808.4095459	1259.46386719
1804.66552734	1259.48681641
1800.91967773	1260.2232666
1797.17053223	1260.00964355
1793.42150879	1260.45629883
1789.67077637	1260.67346191
1785.91662598	1260.31994629
1782.16259766	1260.65002441
1778.40515137	1260.60290527
1774.64770508	1260.66052246
1770.88696289	1261.28649902
1767.12451172	1261.3001709
1763.36047363	1261.78979492
1759.59460449	1262.15673828
1755.82714844	1262.7565918
1752.05627441	1262.71679688
1748.28552246	1263.19372559
1744.51135254	1263.13317871
1740.73718262	1263.53674316
1736.9597168	1263.93994141
1733.18041992	1264.93640137
1729.39953613	1264.90625
1725.61694336	1265.97680664
1721.8326416	1267.37976074
1718.04675293	1267.55688477
1714.25915527	1267.84265137
1710.46984863	1270.04980469
1706.67712402	1270.67663574
1702.88269043	1272.03344727
1699.08825684	1273.69042969
1695.29052734	1275.41650391
1691.4909668	1277.65039063
1687.68981934	1279.47338867
1683.88696289	1281.7265625
1680.08227539	1283.23327637
1676.27612305	1285.18322754
1672.46813965	1286.33679199
1668.65661621	1287.76647949
1664.84533691	1286.81982422
1661.03051758	1286.4362793
1657.21398926	1284.25976563
1653.39575195	1282.57727051
1649.57751465	1280.57348633
1645.75598145	1279.82641602
1641.93261719	1278.56689453
1638.10571289	1276.86962891
1634.27893066	1276.48974609
1630.45056152	1275.94335938
1626.61853027	1275.65368652
1622.78662109	1274.81030273
1618.95129395	1274.92993164
1615.11413574	1273.90307617
1611.27539063	1272.98352051
1607.43481445	1271.87353516
1603.5925293	1271.19970703
1599.74853516	1270.4197998
1595.90283203	1269.76013184
1592.05541992	1269.75317383
1588.20458984	1268.91662598
1584.3536377	1268.46643066
1580.49926758	1267.82067871
1576.64318848	1267.65039063
1572.78710938	1266.7734375
1568.9276123	1266.11022949
1565.06628418	1265.81628418
1561.20324707	1265.35766602
1557.33666992	1265.1673584
1553.47009277	1264.03308105
1549.60192871	1263.60693359
1545.73010254	1263.84692383
1541.85839844	1262.8001709
1537.9831543	1263.07678223
1534.1060791	1262.78344727
1530.22924805	1262.04345703
1526.34875488	1261.69702148
1522.46643066	1261.7767334
1518.58068848	1261.71679688
1514.69494629	1261.60339355
1510.80749512	1261.90649414
1506.91638184	1261.92956543
1503.02539063	1262.12634277
1499.13085938	1262.82678223
1495.2364502	1255.35595703
1491.33837891	1264.14282227
1487.43847656	1263.7401123
1483.5369873	1263.88037109
1479.63354492	1263.82922363
1475.72851563	1265.17663574
1471.82165527	1265.75317383
1467.91113281	1267.18676758
1464.00073242	1267.68701172
1460.08679199	1268.0234375
1456.17285156	1267.60046387
1452.25537109	1267.69348145
1448.33605957	1267.24328613
1444.41503906	1266.45300293
1440.4921875	1265.40979004
1436.56750488	1264.38305664
1432.64111328	1264.33361816
1428.7130127	1263.42993164
1424.78125	1263.88720703
1420.8494873	1263.97351074
1416.9140625	1264.05004883
1412.97888184	1264.86340332
1409.03991699	1264.91333008
1405.09924316	1265.14685059
1401.15673828	1264.63330078
1397.21252441	1264.76940918
1393.26635742	1263.85021973
1389.31860352	1263.53369141
1385.36706543	1264.11340332
1381.41564941	1263.75671387
1377.46240234	1263.98608398
1373.50549316	1264.02966309
1369.546875	1264.25976563
1365.58630371	1264.90979004
1361.62597656	1265.2467041
1357.66186523	1265.95629883
1353.69592285	1266.61035156
1349.72827148	1268.10559082
1345.75695801	1267.95361328
1341.78564453	1268.58703613
1337.8125	1268.85986328
1333.83581543	1269.34375
1329.85717773	1269.81640625
1325.87866211	1270.39025879
1321.8963623	1270.18981934
1317.91235352	1270.17687988
1313.92651367	1270.83630371
1309.93884277	1270.76721191
1305.94934082	1270.34338379
1301.95812988	1269.94384766
1297.96313477	1269.09313965
1293.96813965	1268.72692871
1289.96948242	1267.68383789
1285.9708252	1267.72973633
1281.96862793	1268.49023438
1277.96447754	1268.55310059
1273.95849609	1269.4901123
1269.95068359	1269.82983398
1265.94104004	1270.53015137
1261.92956543	1271.66650391
1257.91625977	1272.38952637
1253.90112305	1272.5098877
1249.88232422	1272.58288574
1245.86340332	1272.41687012
1241.84094238	1271.55700684
1237.81652832	1270.03991699
1233.79223633	1269.2467041
1229.76416016	1267.81677246
1225.73413086	1267.47314453
1221.70239258	1267.51989746
1217.66687012	1268.16674805
1213.63146973	1267.80004883
1209.59411621	1266.96972656
1205.55297852	1265.73913574
1201.51196289	1264.7767334
1197.46716309	1264.05371094
1193.42248535	1263.4864502
1189.37390137	1263.61633301
1185.32348633	1264.78369141
1181.2713623	1265.14013672
1177.21716309	1265.05993652
1173.16125488	1264.40979004
1169.1015625	1265.2833252
1165.04174805	1264.63952637
1160.98022461	1264.85314941
1156.91491699	1265.04675293
1152.84765625	1265.29980469
1148.78051758	1266.27368164
1144.70947266	1267.16308594
1140.63659668	1268.03027344
1136.56188965	1269.31335449
1132.48522949	1269.63330078
1128.40673828	1270.72338867
1124.32641602	1270.85974121
1120.2421875	1271.48693848
1116.15808105	1272.24682617
1112.07019043	1273.63293457
1107.98217773	1275.1595459
1103.89050293	1275.07629395
1099.796875	1275.23352051
1095.70129395	1275.11340332
1091.60388184	1274.74316406
1087.50463867	1274.25646973
1083.40344238	1273.64697266
1079.30029297	1274.61669922
1075.1953125	1274.6932373
1071.08642578	1275.32995605
1066.97766113	1275.31384277
1062.86499023	1276.75317383
1058.75036621	1277.56030273
1054.63586426	1278.94335938
1050.51745605	1280.26989746
1046.3972168	1280.93005371
1042.27502441	1281.14660645
1038.15087891	1281.24597168
1034.02490234	1280.53015137
1029.89501953	1280.69348145
1025.76513672	1281.5567627
1021.63140869	1283.81005859
1017.4977417	1286.7401123
1013.36016846	1288.98620605
1009.22064209	1289.81347656
1005.08117676	1287.76330566
1000.93780518	1285.22619629
996.792541504	1283.36376953
992.643432617	1284.11682129
988.494262695	1284.64697266
984.343200684	1285.85314941
980.190185547	1286.8326416
976.033325195	1288.16308594
971.876403809	1288.92663574
967.715637207	1290.86035156
963.55291748	1291.42297363
959.388305664	1292.40014648
955.223632813	1294.01318359
951.055053711	1294.32653809
946.882629395	1294.56677246
942.710205078	1293.45666504
938.535766602	1294.22399902
934.359436035	1294.14294434
930.179199219	1294.90698242
925.998962402	1294.76977539
921.814758301	1295.18994141
917.628662109	1295.00976563
913.442504883	1295.86694336
909.252441406	1295.94995117
905.060424805	1296.75671387
900.866455078	1297.27307129
896.670532227	1297.24621582
892.47064209	1297.61633301
888.270751953	1296.37646484
884.068908691	1296.97338867
879.86315918	1297.03662109
875.657348633	1296.92004395
871.447631836	1296.97290039
867.235900879	1297.296875
863.022216797	1297.93664551
858.806518555	1297.22021484
854.588867188	1297.14648438
850.36920166	1296.85998535
846.147583008	1297.23327637
841.92401123	1296.94287109
837.698364258	1296.85974121
833.468811035	1297.31665039
829.239257813	1297.18933105
825.00567627	1296.796875
820.770141602	1296.40979004
816.532592773	1295.44970703
812.295043945	1294.9699707
808.053527832	1294.51708984
803.809997559	1295.14001465
799.5625	1295.63000488
795.314941406	1295.69714355
791.065368652	1296.06628418
786.811828613	1295.61633301
782.558288574	1296.03637695
778.300720215	1294.46655273
774.043151855	1293.10046387
769.781555176	1293.01025391
765.517944336	1293.05041504
761.252319336	1292.65661621
756.984741211	1290.87658691
752.715087891	1289.5501709
748.443359375	1291.38647461
744.169677734	1291.5904541
739.891967773	1291.26367188
735.614196777	1291.53991699
731.332458496	1292.27661133
727.05065918	1292.86352539
722.764831543	1293.41687012
718.476928711	1293.32702637
714.187072754	1292.27709961
709.895141602	1291.36999512
705.601135254	1291.53662109
701.305114746	1292.62670898
697.007080078	1292.14343262
692.706970215	1290.3470459
688.402832031	1289.85668945
684.098632813	1290.79650879
679.790405273	1293.06359863
675.482116699	1292.99328613
671.169799805	1293.44677734
666.855407715	1294.04016113
662.53894043	1292.78759766
658.220458984	1293.46020508
653.899902344	1292.52026367
649.577270508	1293.52661133
645.252624512	1293.67346191
640.92388916	1293.89660645
636.595092773	1293.48632813
632.264221191	1292.81945801
627.929260254	1292.63378906
623.592224121	1292.72009277
619.255187988	1293.2364502
614.914001465	1292.57629395
610.570800781	1292.45349121
606.225463867	1292.13671875
601.878112793	1293.55688477
597.528625488	1294.41308594
593.175048828	1292.67980957
588.821411133	1292.03308105
584.465698242	1293.43981934
580.105895996	1293.27612305
575.744018555	1294.45373535
571.382019043	1294.42700195
567.015930176	1294.77319336
562.647766113	1295.7265625
558.27746582	1298.75317383
553.905151367	1300.59362793
549.530639648	1303.53320313
545.15411377	1305.97644043
540.77545166	1309.53356934
536.39263916	1312.88671875
532.009765625	1316.46008301
527.622741699	1320.20349121
523.235656738	1325.87658691
518.844421387	1331.2467041
514.45111084	1335.0567627
510.055664063	1340.05297852
505.658111572	1344.97338867
501.258422852	1348.99365234
496.856628418	1352.34033203
492.452697754	1353.63037109
488.046691895	1354.39025879
483.636474609	1354.44299316
479.226196289	1353.83679199
474.811737061	1351.48010254
470.397216797	1351.58666992
465.978485107	1348.96984863
461.557647705	1345.5769043
457.134674072	1342.14709473
452.711608887	1337.81323242
448.282318115	1335.38952637
443.852935791	1332.91320801
439.421417236	1331.09643555
434.987762451	1328.83032227
430.551940918	1328.22668457
426.111938477	1326.19335938
421.671844482	1322.5333252
417.227539063	1322.00976563
412.781097412	1322.20324707
408.332489014	1324.25695801
403.883789063	1325.04650879
399.430877686	1324.72973633
394.975799561	1325.2130127
390.518585205	1326.46057129
386.057128906	1325.6496582
381.595581055	1326.32702637
377.131866455	1327.40966797
372.663909912	1329.09667969
368.195861816	1329.59313965
363.723571777	1328.48950195
359.24911499	1328.8203125
354.77456665	1330.25671387
350.295776367	1330.23254395
345.814788818	1331.70373535
341.331634521	1332.37646484
336.846282959	1333.94641113
332.358795166	1335.93676758
327.867004395	1338.45996094
323.37512207	1339.69702148
318.88104248	1340.45007324
314.382720947	1342.40942383
309.882171631	1343.71337891
305.381530762	1344.82629395
300.876617432	1345.83630371
296.369506836	1347.54992676
291.860198975	1352.03356934
287.348693848	1355.38037109
282.834991455	1357.85058594
278.319061279	1361.55700684
273.800964355	1367.0267334
269.278533936	1368.97998047
264.756011963	1365.99328613
260.229187012	1360.53027344
255.70223999	1359.20959473
251.170974731	1358.69348145
246.639602661	1365.90588379
242.103912354	1370.41333008
237.566009521	1383.92993164
233.025878906	1386.96008301
228.483535767	1391.61047363
223.938964844	1382.95288086
219.390060425	1383.72399902
214.841033936	1386.86633301
210.289779663	1393.22351074
205.734191895	1401.95983887
201.178466797	1420.90686035
196.618408203	1423.63354492
192.056106567	1429.74291992
187.493682861	1425.11975098
182.9269104	1423.42993164
178.357894897	1433.68969727
