# Supplementary material for: Correlative Brillouin and Raman spectroscopy data acquired on single cells
Source: Data Brief. 2020 Feb 5;29:105223. doi: 10.1016/j.dib.2020.105223 (PMC7026319; doi:10.1016/j.dib.2020.105223)
Supplement: Multimedia component 1 [file mmc1.zip › Data/Raman_Y/15um.txt]

3847.83642578	1193.42370605
3845.03149414	1214.66027832
3842.22558594	1213.84997559
3839.41845703	1214.23657227
3836.60913086	1214.81689453
3833.80004883	1214.44348145
3830.98852539	1214.09631348
3828.17578125	1213.83679199
3825.36230469	1215.31335449
3822.54736328	1215.68713379
3819.73168945	1216.41967773
3816.91479492	1217.16345215
3814.09570313	1216.72302246
3811.27661133	1216.82995605
3808.45532227	1216.35668945
3805.6328125	1215.86022949
3802.80932617	1214.84667969
3799.98486328	1214.27319336
3797.15917969	1214.59655762
3794.33251953	1214.45654297
3791.50317383	1214.3269043
3788.67431641	1215.14990234
3785.84326172	1215.42016602
3783.01220703	1216.00671387
3780.17871094	1215.79626465
3777.34423828	1216.51000977
3774.50878906	1216.7434082
3771.6706543	1217.17004395
3768.83300781	1217.45739746
3765.99291992	1217.60009766
3763.15307617	1218.04333496
3760.31079102	1218.94641113
3757.46728516	1219.18591309
3754.62304688	1192.95983887
3751.77734375	1220.1730957
3748.9309082	1219.23681641
3746.08300781	1220.7232666
3743.23291016	1221.7364502
3740.38305664	1222.4732666
3737.53076172	1223.7097168
3734.67749023	1224.08996582
3731.82299805	1225.37683105
3728.9675293	1226.73339844
3726.11083984	1227.35339355
3723.25317383	1228.13977051
3720.39306641	1228.93652344
3717.53320313	1230.05981445
3714.6706543	1231.32629395
3711.80859375	1232.05383301
3708.9440918	1233.65307617
3706.07861328	1235.25976563
3703.21191406	1236.54333496
3700.34277344	1238.17700195
3697.47387695	1240.61328125
3694.60253906	1243.41638184
3691.73144531	1245.52355957
3688.85791016	1247.72277832
3685.9831543	1250.96984863
3683.10742188	1253.91601563
3680.23071289	1257.01318359
3677.3527832	1261.19665527
3674.47363281	1265.08056641
3671.59228516	1269.65698242
3668.7109375	1273.13671875
3665.82714844	1279.17297363
3662.94238281	1283.90661621
3660.05786133	1289.15686035
3657.16943359	1292.89611816
3654.28149414	1297.76953125
3651.39208984	1302.94311523
3648.50195313	1308.53015137
3645.60913086	1313.92993164
3642.71655273	1319.61328125
3639.8215332	1323.74353027
3636.92529297	1328.64331055
3634.02807617	1333.40039063
3631.12963867	1336.74682617
3628.23022461	1341.09301758
3625.32836914	1344.99609375
3622.42651367	1347.61010742
3619.52246094	1352.89025879
3616.6184082	1356.27355957
3613.7121582	1359.59313965
3610.8046875	1363.59692383
3607.89599609	1367.10656738
3604.98608398	1372.71728516
3602.07519531	1376.99023438
3599.16186523	1382.35327148
3596.2487793	1386.56323242
3593.33325195	1390.5032959
3590.41625977	1394.56018066
3587.49853516	1398.13317871
3584.58081055	1402.67675781
3581.65942383	1407.18005371
3578.73803711	1411.49975586
3575.81591797	1415.17675781
3572.89086914	1419.04968262
3569.96630859	1422.45019531
3567.0390625	1425.84313965
3564.11083984	1429.90661621
3561.18139648	1434.10339355
3558.25097656	1437.65625
3555.31933594	1440.88330078
3552.38647461	1443.49328613
3549.45263672	1448.0168457
3546.51611328	1452.45996094
3543.57861328	1457.90661621
3540.64135742	1462.36999512
3537.70141602	1467.66064453
3534.76049805	1474.49682617
3531.81835938	1481.19042969
3528.875	1488.02990723
3525.92919922	1495.62316895
3522.98364258	1503.82971191
3520.03564453	1511.32019043
3517.08789063	1516.90661621
3514.13745117	1523.64660645
3511.18603516	1529.34338379
3508.23339844	1536.70666504
3505.27954102	1544.2635498
3502.32324219	1549.60656738
3499.3671875	1555.62658691
3496.40991211	1562.30651855
3493.45019531	1567.47314453
3490.48925781	1573.77331543
3487.52709961	1580.42651367
3484.56396484	1585.7701416
3481.59960938	1589.36328125
3478.6340332	1593.61645508
3475.66723633	1597.55981445
3472.69799805	1601.34985352
3469.72900391	1606.55981445
3466.75756836	1611.4465332
3463.78491211	1617.32019043
3460.8125	1620.84997559
3457.83740234	1626.28674316
3454.85986328	1633.68322754
3451.88256836	1640.99328613
3448.90405273	1646.02661133
3445.92285156	1649.28344727
3442.94213867	1653.32336426
3439.95874023	1657.27026367
3436.97412109	1660.64331055
3433.98852539	1664.18322754
3431.00170898	1667.34631348
3428.01367188	1670.89343262
3425.02441406	1672.93005371
3422.03271484	1673.87658691
3419.04101563	1675.29333496
3416.04711914	1675.68994141
3413.05175781	1675.27990723
3410.05664063	1675.07666016
3407.05908203	1680.38317871
3404.05883789	1684.5
3401.05883789	1687.74365234
3398.05761719	1689.48986816
3395.05541992	1693.90356445
3392.05053711	1696.56323242
3389.04443359	1698.6763916
3386.03710938	1697.29333496
3383.0300293	1695.29016113
3380.02050781	1693.74682617
3377.00830078	1693.96630859
3373.99633789	1691.05993652
3370.9831543	1687.29663086
3367.96728516	1686.32678223
3364.9519043	1684.55688477
3361.93383789	1683.73046875
3358.91430664	1682.56982422
3355.89379883	1684.3236084
3352.87231445	1685.64318848
3349.84936523	1686.89331055
3346.82519531	1688.66003418
3343.79858398	1688.93994141
3340.7722168	1690.42004395
3337.74316406	1689.05334473
3334.71289063	1686.76672363
3331.68286133	1683.78015137
3328.65039063	1678.36328125
3325.61499023	1673.85998535
3322.58007813	1670.11682129
3319.54370117	1667.94042969
3316.50488281	1670.91650391
3313.46630859	1672.77685547
3310.42504883	1672.61352539
3307.3840332	1675.49682617
3304.34057617	1676.92333984
3301.2956543	1675.74328613
3298.24829102	1670.53674316
3295.20092773	1669.43347168
3292.15258789	1667.65637207
3289.1015625	1669.18322754
3286.05053711	1668.53308105
3282.99707031	1668.53662109
3279.94238281	1668.7598877
3276.88647461	1671.74353027
3273.82958984	1672.67675781
3270.77124023	1672.296875
3267.71166992	1672.97973633
3264.65087891	1672.29663086
3261.58764648	1669.40637207
3258.52294922	1668.63354492
3255.45874023	1667.45043945
3252.39160156	1666.91015625
3249.32348633	1665.67993164
3246.25390625	1665.47314453
3243.18334961	1666.61669922
3240.10986328	1666.00671387
3237.03686523	1667.58337402
3233.96264648	1668.84338379
3230.88549805	1667.87683105
3227.80737305	1664.14306641
3224.72802734	1659.15319824
3221.6472168	1653.36669922
3218.56542969	1646.3203125
3215.48242188	1640.67724609
3212.39794922	1635.95336914
3209.31103516	1630.92663574
3206.22436523	1627.98681641
3203.13476563	1625.54663086
3200.04418945	1619.59020996
3196.95214844	1612.7265625
3193.8605957	1606.79321289
3190.76464844	1601.34973145
3187.66918945	1592.76635742
3184.57226563	1586.73352051
3181.47290039	1579.18994141
3178.37353516	1572.57666016
3175.27148438	1564.51989746
3172.16821289	1556.82006836
3169.06542969	1549.17016602
3165.9597168	1540.58325195
3162.85131836	1531.03674316
3159.74316406	1522.41967773
3156.63378906	1515.54992676
3153.52148438	1508.38037109
3150.40966797	1502.46276855
3147.29516602	1493.75964355
3144.17919922	1487.23999023
3141.06201172	1481.64672852
3137.94384766	1476.40356445
3134.82421875	1469.4831543
3131.70336914	1464.06689453
3128.58129883	1456.4230957
3125.45654297	1449.26977539
3122.33203125	1442.14355469
3119.20458984	1434.70349121
3116.07617188	1427.34338379
3112.94628906	1423.33007813
3109.81542969	1419.23327637
3106.68310547	1413.22692871
3103.54956055	1408.02307129
3100.41308594	1402.49023438
3097.27709961	1395.63671875
3094.13842773	1388.39660645
3090.99975586	1381.82678223
3087.85839844	1376.17993164
3084.71582031	1371.65380859
3081.57202148	1368.51672363
3078.42700195	1365.36706543
3075.27905273	1362.22680664
3072.1315918	1358.98669434
3068.98266602	1354.31982422
3065.83105469	1349.03649902
3062.67797852	1344.69372559
3059.52392578	1340.00683594
3056.36987305	1335.14013672
3053.21166992	1330.8404541
3050.05371094	1327.14611816
3046.89453125	1324.33630371
3043.73413086	1320.88317871
3040.57080078	1318.32666016
3037.40771484	1316.46337891
3034.24194336	1313.71643066
3031.07470703	1312.24658203
3027.90649414	1310.13330078
3024.73681641	1308.59985352
3021.56591797	1308.22021484
3018.39355469	1307.33972168
3015.21875	1306.77307129
3012.04394531	1305.43322754
3008.86645508	1304.39978027
3005.68896484	1303.52722168
3002.5090332	1302.03674316
2999.32763672	1301.20324707
2996.14477539	1300.70996094
2992.9609375	1300.98327637
2989.77416992	1302.26293945
2986.58764648	1303.77661133
2983.39819336	1304.22680664
2980.20922852	1305.49682617
2977.01733398	1306.07348633
2973.82421875	1306.68664551
2970.62963867	1307.32263184
2967.43383789	1308.30358887
2964.23681641	1309.11303711
2961.03833008	1311.47680664
2957.83886719	1313.40344238
2954.63623047	1316.64685059
2951.43408203	1321.45996094
2948.22900391	1327.20007324
2945.02270508	1330.90661621
2941.81494141	1334.48339844
2938.60595703	1334.96337891
2935.39575195	1334.36633301
2932.18408203	1332.88647461
2928.96972656	1328.56359863
2925.75561523	1324.88671875
2922.53857422	1320.35339355
2919.32177734	1315.8269043
2916.10229492	1311.52307129
2912.88134766	1307.76965332
2909.65917969	1304.31359863
2906.43554688	1301.73657227
2903.20922852	1299.89611816
2899.9831543	1297.93334961
2896.75561523	1297.22631836
2893.52539063	1295.76025391
2890.29370117	1295.4967041
2887.06225586	1295.45031738
2883.828125	1295.43701172
2880.5925293	1296.34326172
2877.35546875	1295.40722656
2874.11572266	1294.16027832
2870.8762207	1290.34362793
2867.63549805	1286.82006836
2864.3918457	1283.55712891
2861.14672852	1281.55712891
2857.90185547	1280.15734863
2854.65429688	1278.25036621
2851.40527344	1275.82653809
2848.1550293	1271.76672363
2844.90332031	1265.87963867
2841.64868164	1261.11315918
2838.39453125	1258.33325195
2835.13720703	1254.92651367
2831.88037109	1253.1998291
2828.62036133	1251.25036621
2825.359375	1249.44274902
2822.09667969	1249.00366211
2818.83300781	1248.37011719
2815.56787109	1247.31994629
2812.29980469	1247.12304688
2809.03173828	1247.25341797
2805.76269531	1247.03308105
2802.49047852	1246.38708496
2799.21728516	1246.17016602
2795.94238281	1246.16015625
2792.66625977	1245.81994629
2789.38891602	1245.7869873
2786.11010742	1245.33679199
2782.83007813	1245.57653809
2779.54858398	1245.05371094
2776.26416016	1245.40283203
2772.97998047	1245.41333008
2769.69287109	1245.36962891
2766.40454102	1245.85974121
2763.11474609	1246.20703125
2759.82348633	1246.3001709
2756.53100586	1246.78356934
2753.23730469	1246.93652344
2749.94042969	1247.3927002
2746.64379883	1247.63586426
2743.34448242	1247.46630859
2740.04516602	1248.00317383
2736.74291992	1247.80285645
2733.43945313	1247.48681641
2730.13452148	1247.78259277
2726.82836914	1248.12634277
2723.52075195	1247.46691895
2720.21020508	1247.86950684
2716.89990234	1246.71984863
2713.58642578	1247.04968262
2710.2734375	1245.96606445
2706.95751953	1245.96984863
2703.64013672	1245.32006836
2700.32128906	1245.53320313
2697.0012207	1244.85974121
2693.6796875	1244.9465332
2690.35668945	1245.12036133
2687.03100586	1245.52026367
2683.70532227	1245.34973145
2680.37670898	1245.45324707
2677.046875	1245.69348145
2673.71704102	1246.39343262
2670.38452148	1246.41345215
2667.05029297	1245.83679199
2663.71484375	1246.28344727
2660.37646484	1246.76367188
2657.03833008	1246.1862793
2653.69702148	1246.26989746
2650.35620117	1246.67333984
2647.01220703	1246.44067383
2643.66674805	1246.73327637
2640.32177734	1246.77307129
2636.97363281	1246.42004395
2633.62255859	1246.1998291
2630.27148438	1246.64306641
2626.91943359	1246.01696777
2623.56567383	1246.67333984
2620.20898438	1247.31335449
2616.85083008	1246.84655762
2613.49316406	1246.7902832
2610.13232422	1246.67602539
2606.77001953	1247.05969238
2603.40649414	1247.04016113
2600.04125977	1247.3404541
2596.67333984	1247.22973633
2593.30541992	1247.59985352
2589.93457031	1247.95349121
2586.56396484	1247.23681641
2583.19042969	1248.17700195
2579.81542969	1247.90673828
2576.44042969	1247.66015625
2573.06274414	1247.36047363
2569.68188477	1247.6763916
2566.30102539	1247.69287109
2562.91894531	1247.3861084
2559.53393555	1247.2800293
2556.14892578	1247.18652344
2552.76098633	1247.15710449
2549.37182617	1247.38671875
2545.98266602	1247.47009277
2542.59033203	1247.78027344
2539.19677734	1248.26635742
2535.80029297	1235.2565918
2532.40380859	1250.08361816
2529.00610352	1251.05969238
2525.60522461	1251.36352539
2522.2043457	1250.79345703
2518.80078125	1251.08630371
2515.39550781	1250.14624023
2511.98901367	1250.44348145
2508.58105469	1249.58312988
2505.17163086	1249.75305176
2501.76074219	1249.90332031
2498.34838867	1249.64660645
2494.93310547	1250.26318359
2491.51806641	1249.76013184
2488.09985352	1249.67651367
2484.68017578	1249.67370605
2481.2590332	1249.86975098
2477.83666992	1249.33703613
2474.41259766	1249.74353027
2470.98730469	1250.06018066
2467.56054688	1250.15026855
2464.13232422	1250.37329102
2460.70092773	1250.42675781
2457.26831055	1250.81018066
2453.83569336	1250.70031738
2450.39990234	1250.45349121
2446.96289063	1250.56677246
2443.52441406	1250.63342285
2440.08447266	1251.25695801
2436.64306641	1250.48388672
2433.19848633	1251.11352539
2429.75415039	1250.90661621
2426.30664063	1250.85302734
2422.85961914	1251.72302246
2419.40917969	1252.75012207
2415.95751953	1252.82714844
2412.50415039	1252.96948242
2409.04956055	1252.68041992
2405.59350586	1254.38659668
2402.13574219	1254.9699707
2398.67675781	1253.22692871
2395.21459961	1253.64660645
2391.75097656	1253.54992676
2388.28759766	1253.02038574
2384.82104492	1252.92321777
2381.35302734	1252.38000488
2377.88354492	1252.30688477
2374.41259766	1251.78601074
2370.94018555	1251.84020996
2367.46630859	1252.00671387
2363.98925781	1251.95336914
2360.51245117	1251.41687012
2357.0324707	1251.87023926
2353.55102539	1252.67993164
2350.06982422	1252.2232666
2346.58544922	1253.04992676
2343.09960938	1253.05664063
2339.61230469	1253.00671387
2336.12182617	1253.12988281
2332.6315918	1253.02636719
2329.13989258	1251.8762207
2325.64501953	1252.18981934
2322.1484375	1252.39685059
2318.65234375	1251.26660156
2315.15307617	1252.59326172
2311.65209961	1252.56323242
2308.14990234	1252.92724609
2304.64599609	1252.15686035
2301.140625	1252.54333496
2297.63232422	1252.20324707
2294.12402344	1252.51672363
2290.61254883	1252.06640625
2287.10131836	1252.64025879
2283.58691406	1252.78417969
2280.07080078	1252.61010742
2276.5534668	1253.17663574
2273.03466797	1253.08349609
2269.51416016	1253.48669434
2265.99047852	1252.56311035
2262.46704102	1252.87353516
2258.94213867	1252.28686523
2255.4140625	1252.4597168
2251.88452148	1252.60693359
2248.35327148	1252.09606934
2244.82250977	1252.96984863
2241.28833008	1252.50317383
2237.75268555	1252.80944824
2234.21386719	1253.18359375
2230.67529297	1252.43347168
2227.13500977	1252.77307129
2223.59155273	1253.1138916
2220.04833984	1252.73010254
2216.50195313	1253.10974121
2212.95410156	1253.12719727
2209.40478516	1252.75622559
2205.85375977	1252.08337402
2202.30126953	1252.65930176
2198.74731445	1252.82678223
2195.19018555	1253.23022461
2191.63305664	1253.1697998
2188.07446289	1253.23352051
2184.51269531	1253.53674316
2180.94946289	1254.21936035
2177.38452148	1254.14025879
2173.81835938	1254.09375
2170.25024414	1253.99291992
2166.6809082	1253.61315918
2163.10986328	1253.77050781
2159.53759766	1252.88293457
2155.96166992	1253.66003418
2152.38623047	1253.61682129
2148.80737305	1253.54309082
2145.22705078	1253.47290039
2141.64697266	1253.55322266
2138.06347656	1253.26672363
2134.47851563	1252.83630371
2130.89208984	1252.98352051
2127.30224609	1252.46008301
2123.71264648	1252.64343262
2120.12158203	1252.41662598
2116.52734375	1252.55700684
2112.93139648	1252.03356934
2109.33544922	1252.15319824
2105.73657227	1252.48400879
2102.13598633	1252.40368652
2098.53369141	1252.42028809
2094.93017578	1252.14990234
2091.32324219	1252.35949707
2087.71630859	1252.10693359
2084.10791016	1252.5
2080.49633789	1252.03662109
2076.88305664	1251.9630127
2073.27001953	1252.58349609
2069.65380859	1252.10046387
2066.03588867	1252.47363281
2062.41650391	1252.24023438
2058.79541016	1252.01708984
2055.17285156	1252.29382324
2051.54711914	1252.78723145
2047.92138672	1252.3001709
2044.2923584	1251.85961914
2040.66345215	1252.09680176
2037.03137207	1252.07336426
2033.39758301	1251.79321289
2029.7623291	1251.84655762
2026.12548828	1251.33056641
2022.48706055	1251.04345703
2018.8470459	1251.25341797
2015.20361328	1251.57727051
2011.5604248	1251.27636719
2007.91394043	1251.57653809
2004.26757813	1251.7166748
2000.61791992	1250.92321777
1996.9666748	1251.046875
1993.31384277	1251.38671875
1989.65942383	1252.05969238
1986.00341797	1251.2298584
1982.3458252	1251.39306641
1978.68493652	1251.64599609
1975.02416992	1251.28955078
1971.35998535	1251.3470459
1967.69604492	1250.80944824
1964.02868652	1250.80712891
1960.35986328	1250.79333496
1956.68933105	1250.62963867
1953.01721191	1250.17297363
1949.34350586	1250.05712891
1945.66821289	1249.58972168
1941.99121094	1250.05627441
1938.31103516	1249.20983887
1934.63085938	1249.37585449
1930.9473877	1249.16723633
1927.2623291	1248.95703125
1923.57739258	1248.23657227
1919.88903809	1247.85046387
1916.19921875	1246.93029785
1912.50769043	1246.99353027
1908.81274414	1246.21691895
1905.11804199	1246.6126709
1901.42163086	1246.34326172
1897.72192383	1246.18054199
1894.02050781	1246.15270996
1890.31933594	1245.97021484
1886.61474609	1245.52038574
1882.90844727	1244.79663086
1879.20056152	1245.21691895
1875.49108887	1245.13952637
1871.7800293	1245.55334473
1868.06726074	1245.64660645
1864.35119629	1244.84020996
1860.63525391	1244.96691895
1856.91577148	1245.6998291
1853.19482422	1245.35986328
1849.47387695	1245.28723145
1845.74963379	1245.75634766
1842.02368164	1244.91674805
1838.29614258	1245.80993652
1834.5670166	1245.84313965
1830.83435059	1245.98034668
1827.10192871	1245.95324707
1823.36608887	1246.11962891
1819.63024902	1245.86682129
1815.89111328	1246.44372559
1812.15026855	1246.88354492
1808.4095459	1246.36560059
1804.66552734	1246.9263916
1800.91967773	1247.04663086
1797.17053223	1246.95983887
1793.42150879	1246.56958008
1789.67077637	1246.9197998
1785.91662598	1246.7833252
1782.16259766	1247.05297852
1778.40515137	1247.04638672
1774.64770508	1247.39660645
1770.88696289	1247.44641113
1767.12451172	1247.2467041
1763.36047363	1248.48339844
1759.59460449	1247.66381836
1755.82714844	1248.29016113
1752.05627441	1248.45019531
1748.28552246	1248.67333984
1744.51135254	1249.5267334
1740.73718262	1249.42041016
1736.9597168	1249.19689941
1733.18041992	1250.23278809
1729.39953613	1249.95983887
1725.61694336	1251.50390625
1721.8326416	1252.34362793
1718.04675293	1253.17980957
1714.25915527	1253.14355469
1710.46984863	1254.57006836
1706.67712402	1254.97338867
1702.88269043	1256.21691895
1699.08825684	1256.89001465
1695.29052734	1259.16345215
1691.4909668	1260.62683105
1687.68981934	1261.46337891
1683.88696289	1262.98303223
1680.08227539	1265.07702637
1676.27612305	1265.81323242
1672.46813965	1266.80322266
1668.65661621	1268.12634277
1664.84533691	1267.8269043
1661.03051758	1267.21984863
1657.21398926	1265.84362793
1653.39575195	1264.95996094
1649.57751465	1263.83654785
1645.75598145	1262.70019531
1641.93261719	1261.8404541
1638.10571289	1260.77294922
1634.27893066	1260.06005859
1630.45056152	1259.30651855
1626.61853027	1259.17346191
1622.78662109	1259.02697754
1618.95129395	1258.5032959
1615.11413574	1257.11340332
1611.27539063	1257.15307617
1607.43481445	1255.90625
1603.5925293	1255.24316406
1599.74853516	1254.97351074
1595.90283203	1254.0604248
1592.05541992	1254.0567627
1588.20458984	1253.39294434
1584.3536377	1252.93725586
1580.49926758	1252.67004395
1576.64318848	1252.14978027
1572.78710938	1251.63598633
1568.9276123	1251.07043457
1565.06628418	1250.78625488
1561.20324707	1250.58349609
1557.33666992	1249.82312012
1553.47009277	1249.35021973
1549.60192871	1248.65686035
1545.73010254	1248.50366211
1541.85839844	1248.42626953
1537.9831543	1247.48693848
1534.1060791	1247.95349121
1530.22924805	1247.38305664
1526.34875488	1246.27026367
1522.46643066	1247.01940918
1518.58068848	1246.81677246
1514.69494629	1246.84606934
1510.80749512	1246.96655273
1506.91638184	1247.41357422
1503.02539063	1247.71386719
1499.13085938	1248.16015625
1495.2364502	1240.26025391
1491.33837891	1249.17993164
1487.43847656	1248.87658691
1483.5369873	1249.03991699
1479.63354492	1248.79980469
1475.72851563	1249.3001709
1471.82165527	1249.38671875
1467.91113281	1249.51367188
1464.00073242	1250.15307617
1460.08679199	1250.34265137
1456.17285156	1250.23352051
1452.25537109	1249.77978516
1448.33605957	1249.66687012
1444.41503906	1248.96655273
1440.4921875	1248.34692383
1436.56750488	1247.06982422
1432.64111328	1247.89318848
1428.7130127	1247.92980957
1424.78125	1248.1237793
1420.8494873	1247.68652344
1416.9140625	1248.3034668
1412.97888184	1249.22338867
1409.03991699	1248.36694336
1405.09924316	1249.0637207
1401.15673828	1248.61694336
1397.21252441	1248.3067627
1393.26635742	1248.28662109
1389.31860352	1247.4197998
1385.36706543	1247.69287109
1381.41564941	1247.74401855
1377.46240234	1247.57336426
1373.50549316	1248.23681641
1369.546875	1247.96960449
1365.58630371	1248.75
1361.62597656	1248.59692383
1357.66186523	1249.63989258
1353.69592285	1249.84692383
1349.72827148	1251.06005859
1345.75695801	1250.70043945
1341.78564453	1251.39318848
1337.8125	1252.11962891
1333.83581543	1251.9465332
1329.85717773	1252.78369141
1325.87866211	1252.86328125
1321.8963623	1252.41308594
1317.91235352	1252.65368652
1313.92651367	1252.84680176
1309.93884277	1252.67346191
1305.94934082	1252.56994629
1301.95812988	1251.80285645
1297.96313477	1250.69311523
1293.96813965	1250.72338867
1289.96948242	1250.47314453
1285.9708252	1250.36694336
1281.96862793	1250.07653809
1277.96447754	1251.26953125
1273.95849609	1251.24377441
1269.95068359	1252.00305176
1265.94104004	1252.68322754
1261.92956543	1253.44995117
1257.91625977	1254.0201416
1253.90112305	1254.203125
1249.88232422	1254.00671387
1245.86340332	1254.45983887
1241.84094238	1253.31958008
1237.81652832	1252.38964844
1233.79223633	1251.66662598
1229.76416016	1251.15649414
1225.73413086	1250.36962891
1221.70239258	1250.31298828
1217.66687012	1250.67358398
1213.63146973	1250.48681641
1209.59411621	1249.58374023
1205.55297852	1248.85327148
1201.51196289	1247.40307617
1197.46716309	1247.6463623
1193.42248535	1247.39038086
1189.37390137	1248.0135498
1185.32348633	1248.2701416
1181.2713623	1248.24401855
1177.21716309	1248.41345215
1173.16125488	1248.59619141
1169.1015625	1249.65307617
1165.04174805	1249.05981445
1160.98022461	1249.24316406
1156.91491699	1249.64331055
1152.84765625	1250.10974121
1148.78051758	1250.30297852
1144.70947266	1251.33703613
1140.63659668	1253.09277344
1136.56188965	1253.73974609
1132.48522949	1253.9831543
1128.40673828	1253.7767334
1124.32641602	1254.11328125
1120.2421875	1254.79650879
1116.15808105	1255.41650391
1112.07019043	1256.47619629
1107.98217773	1257.50708008
1103.89050293	1257.78015137
1099.796875	1258.39318848
1095.70129395	1258.17004395
1091.60388184	1257.96691895
1087.50463867	1257.93701172
1083.40344238	1257.42321777
1079.30029297	1257.49609375
1075.1953125	1258.32299805
1071.08642578	1258.70324707
1066.97766113	1259.38330078
1062.86499023	1260.23657227
1058.75036621	1260.39318848
1054.63586426	1261.94348145
1050.51745605	1262.88720703
1046.3972168	1262.99328613
1042.27502441	1263.74316406
1038.15087891	1263.79003906
1034.02490234	1264.25671387
1029.89501953	1264.95666504
1025.76513672	1265.67028809
1021.63140869	1267.28613281
1017.4977417	1270.00964355
1013.36016846	1272.06994629
1009.22064209	1273.97692871
1005.08117676	1272.41662598
1000.93780518	1269.75671387
996.792541504	1268.57348633
992.643432617	1268.4901123
988.494262695	1268.70019531
984.343200684	1269.46276855
980.190185547	1270.80395508
976.033325195	1271.85339355
971.876403809	1272.85644531
967.715637207	1274.31982422
963.55291748	1275.19348145
959.388305664	1276.05639648
955.223632813	1277.50402832
951.055053711	1277.60058594
946.882629395	1278.71655273
942.710205078	1278.68005371
938.535766602	1278.72009277
934.359436035	1278.87011719
930.179199219	1278.76647949
925.998962402	1279.54370117
921.814758301	1280.06335449
917.628662109	1280.45336914
913.442504883	1281.42358398
909.252441406	1281.09631348
905.060424805	1281.22668457
900.866455078	1280.95703125
896.670532227	1280.67956543
892.47064209	1280.87646484
888.270751953	1280.31347656
884.068908691	1280.97668457
879.86315918	1281.7598877
875.657348633	1281.84973145
871.447631836	1280.87341309
867.235900879	1281.95983887
863.022216797	1282.24975586
858.806518555	1281.63378906
854.588867188	1281.80664063
850.36920166	1281.24328613
846.147583008	1280.78039551
841.92401123	1281.16674805
837.698364258	1281.30651855
833.468811035	1281.86706543
829.239257813	1283.31970215
825.00567627	1283.69995117
820.770141602	1282.51025391
816.532592773	1282.24316406
812.295043945	1282.51318359
808.053527832	1282.65344238
803.809997559	1281.07666016
799.5625	1281.09997559
795.314941406	1282.3269043
791.065368652	1283.84619141
786.811828613	1283.76000977
782.558288574	1281.79638672
778.300720215	1280.47973633
774.043151855	1280.32324219
769.781555176	1280.63659668
765.517944336	1280.4395752
761.252319336	1280.00622559
756.984741211	1279.23022461
752.715087891	1279.31640625
748.443359375	1278.35046387
744.169677734	1278.69689941
739.891967773	1278.07983398
735.614196777	1278.25671387
731.332458496	1279.01623535
727.05065918	1279.30029297
722.764831543	1279.99316406
718.476928711	1278.63684082
714.187072754	1277.94360352
709.895141602	1280.16333008
705.601135254	1280.96350098
701.305114746	1279.91650391
697.007080078	1278.69665527
692.706970215	1278.13317871
688.402832031	1278.23339844
684.098632813	1280.15026855
679.790405273	1281.01318359
675.482116699	1280.61254883
671.169799805	1281.43652344
666.855407715	1281.36364746
662.53894043	1281.2869873
658.220458984	1281.57702637
653.899902344	1282.30285645
649.577270508	1282.45336914
645.252624512	1282.12646484
640.92388916	1281.69335938
636.595092773	1281.61669922
632.264221191	1282.13977051
627.929260254	1282.02331543
623.592224121	1280.65332031
619.255187988	1281.49658203
614.914001465	1280.86401367
610.570800781	1280.79650879
606.225463867	1282.47387695
601.878112793	1283.53649902
597.528625488	1283.2635498
593.175048828	1283.0904541
588.821411133	1281.34033203
584.465698242	1283.2331543
580.105895996	1284.54370117
575.744018555	1282.7199707
571.382019043	1284.10974121
567.015930176	1286.33642578
562.647766113	1286.31335449
558.27746582	1286.60058594
553.905151367	1289.05688477
549.530639648	1291.45947266
545.15411377	1294.92651367
540.77545166	1299.33959961
536.39263916	1302.57641602
532.009765625	1307.34020996
527.622741699	1313.55651855
523.235656738	1317.17700195
518.844421387	1321.9465332
514.45111084	1326.67993164
510.055664063	1331.88354492
505.658111572	1336.41333008
501.258422852	1340.96960449
496.856628418	1342.7532959
492.452697754	1346.19665527
488.046691895	1347.85339355
483.636474609	1347.51318359
479.226196289	1345.10009766
474.811737061	1344.55371094
470.397216797	1341.83630371
465.978485107	1340.30029297
461.557647705	1335.72338867
457.134674072	1331.97338867
452.711608887	1328.11303711
448.282318115	1323.81994629
443.852935791	1321.80383301
439.421417236	1320.62316895
434.987762451	1319.16027832
430.551940918	1317.37341309
426.111938477	1315.87011719
421.671844482	1314.76367188
417.227539063	1315.09667969
412.781097412	1315.99975586
408.332489014	1316.36682129
403.883789063	1316.47619629
399.430877686	1316.57666016
394.975799561	1318.52307129
390.518585205	1319.89355469
386.057128906	1318.63024902
381.595581055	1319.79345703
377.131866455	1317.32348633
372.663909912	1317.34973145
368.195861816	1317.81347656
363.723571777	1318.92687988
359.24911499	1319.19348145
354.77456665	1321.02954102
350.295776367	1321.69641113
345.814788818	1322.13977051
341.331634521	1323.39001465
336.846282959	1325.97998047
332.358795166	1326.94030762
327.867004395	1329.27966309
323.37512207	1330.32995605
318.88104248	1333.25683594
314.382720947	1334.54992676
309.882171631	1335.2935791
305.381530762	1336.1529541
300.876617432	1337.67041016
296.369506836	1340.83349609
291.860198975	1344.52001953
287.348693848	1349.5234375
282.834991455	1355.19677734
278.319061279	1356.70349121
273.800964355	1352.44616699
269.278533936	1346.91027832
264.756011963	1343.79370117
260.229187012	1345.85998535
255.70223999	1351.15014648
251.170974731	1356.68994141
246.639602661	1359.05004883
242.103912354	1364.86291504
237.566009521	1373.01013184
233.025878906	1381.63330078
228.483535767	1384.61999512
223.938964844	1380.03723145
219.390060425	1377.71008301
214.841033936	1388.93322754
210.289779663	1396.2232666
205.734191895	1405.05322266
201.178466797	1405.47692871
196.618408203	1401.89685059
192.056106567	1406.07348633
187.493682861	1411.14672852
182.9269104	1424.9263916
178.357894897	1431.796875
