# Supplementary material for: Correlative Brillouin and Raman spectroscopy data acquired on single cells
Source: Data Brief. 2020 Feb 5;29:105223. doi: 10.1016/j.dib.2020.105223 (PMC7026319; doi:10.1016/j.dib.2020.105223)
Supplement: Multimedia component 1 [file mmc1.zip › Data/Raman_Y/17um.txt]

3847.83642578	1195.93994141
3845.03149414	1217.60327148
3842.22558594	1216.12646484
3839.41845703	1217.53979492
3836.60913086	1217.30651855
3833.80004883	1217.03369141
3830.98852539	1216.88635254
3828.17578125	1216.63293457
3825.36230469	1217.68664551
3822.54736328	1218.23303223
3819.73168945	1218.74963379
3816.91479492	1218.60327148
3814.09570313	1219.44018555
3811.27661133	1218.76025391
3808.45532227	1218.80273438
3805.6328125	1218.30981445
3802.80932617	1217.71337891
3799.98486328	1216.66723633
3797.15917969	1216.89038086
3794.33251953	1216.89025879
3791.50317383	1217.55688477
3788.67431641	1217.13623047
3785.84326172	1218.32666016
3783.01220703	1218.39001465
3780.17871094	1218.83044434
3777.34423828	1218.93005371
3774.50878906	1219.06054688
3771.6706543	1219.58349609
3768.83300781	1220.04663086
3765.99291992	1220.33703613
3763.15307617	1221.15917969
3760.31079102	1221.32019043
3757.46728516	1221.56005859
3754.62304688	1196.14990234
3751.77734375	1223.19396973
3748.9309082	1222.09655762
3746.08300781	1223.94958496
3743.23291016	1225.28015137
3740.38305664	1226.09655762
3737.53076172	1225.87341309
3734.67749023	1227.03369141
3731.82299805	1228.06359863
3728.9675293	1228.66662598
3726.11083984	1230.31994629
3723.25317383	1230.67614746
3720.39306641	1231.16333008
3717.53320313	1232.67956543
3714.6706543	1233.96630859
3711.80859375	1234.07617188
3708.9440918	1235.94299316
3706.07861328	1237.70324707
3703.21191406	1238.54296875
3700.34277344	1240.75952148
3697.47387695	1242.96691895
3694.60253906	1245.34338379
3691.73144531	1247.17651367
3688.85791016	1250.35351563
3685.9831543	1252.24975586
3683.10742188	1255.8302002
3680.23071289	1259.39001465
3677.3527832	1262.18981934
3674.47363281	1266.21984863
3671.59228516	1270.26330566
3668.7109375	1274.67333984
3665.82714844	1279.46362305
3662.94238281	1284.06286621
3660.05786133	1288.56652832
3657.16943359	1293.02307129
3654.28149414	1297.46643066
3651.39208984	1302.44006348
3648.50195313	1306.89025879
3645.60913086	1313.03063965
3642.71655273	1318.22973633
3639.8215332	1322.47351074
3636.92529297	1326.76000977
3634.02807617	1331.36303711
3631.12963867	1335.31958008
3628.23022461	1339.05639648
3625.32836914	1342.5736084
3622.42651367	1346.31665039
3619.52246094	1350.45007324
3616.6184082	1353.8067627
3613.7121582	1356.75036621
3610.8046875	1360.28662109
3607.89599609	1364.53649902
3604.98608398	1370.06677246
3602.07519531	1374.05358887
3599.16186523	1378.67651367
3596.2487793	1383.86022949
3593.33325195	1387.76330566
3590.41625977	1392.00012207
3587.49853516	1394.82006836
3584.58081055	1399.57324219
3581.65942383	1404.23010254
3578.73803711	1408.05004883
3575.81591797	1412.83642578
3572.89086914	1415.59020996
3569.96630859	1419.67346191
3567.0390625	1422.93713379
3564.11083984	1426.90307617
3561.18139648	1430.7767334
3558.25097656	1433.27941895
3555.31933594	1437.55322266
3552.38647461	1440.85668945
3549.45263672	1444.29345703
3546.51611328	1448.47021484
3543.57861328	1453.45629883
3540.64135742	1458.1932373
3537.70141602	1463.63989258
3534.76049805	1470.16687012
3531.81835938	1476.88342285
3528.875	1482.85021973
3525.92919922	1490.32678223
3522.98364258	1498.63623047
3520.03564453	1505.67333984
3517.08789063	1512.99353027
3514.13745117	1517.20349121
3511.18603516	1523.81958008
3508.23339844	1530.98620605
3505.27954102	1537.42993164
3502.32324219	1542.99682617
3499.3671875	1548.62670898
3496.40991211	1554.79992676
3493.45019531	1560.56005859
3490.48925781	1566.15283203
3487.52709961	1572.03662109
3484.56396484	1577.18676758
3481.59960938	1582.19348145
3478.6340332	1583.63024902
3475.66723633	1587.97949219
3472.69799805	1592.26977539
3469.72900391	1598.046875
3466.75756836	1601.77709961
3463.78491211	1606.35009766
3460.8125	1610.42663574
3457.83740234	1616.02661133
3454.85986328	1623.13354492
3451.88256836	1629.65698242
3448.90405273	1633.15673828
3445.92285156	1637.16674805
3442.94213867	1640.84985352
3439.95874023	1644.18017578
3436.97412109	1648.60339355
3433.98852539	1651.81982422
3431.00170898	1653.62011719
3428.01367188	1657.61633301
3425.02441406	1658.9465332
3422.03271484	1659.91992188
3419.04101563	1661.75695801
3416.04711914	1661.62658691
3413.05175781	1662.05969238
3410.05664063	1661.3034668
3407.05908203	1665.64318848
3404.05883789	1668.99987793
3401.05883789	1673.01965332
3398.05761719	1675.78723145
3395.05541992	1677.7401123
3392.05053711	1681.79345703
3389.04443359	1682.48632813
3386.03710938	1682.18041992
3383.0300293	1679.74682617
3380.02050781	1678.57702637
3377.00830078	1678.38330078
3373.99633789	1674.47998047
3370.9831543	1671.32067871
3367.96728516	1670.08337402
3364.9519043	1668.57006836
3361.93383789	1668.10693359
3358.91430664	1666.59008789
3355.89379883	1667.78344727
3352.87231445	1670.23681641
3349.84936523	1671.69641113
3346.82519531	1672.38635254
3343.79858398	1672.38366699
3340.7722168	1673.58007813
3337.74316406	1671.14660645
3334.71289063	1669.29650879
3331.68286133	1666.79321289
3328.65039063	1661.89685059
3325.61499023	1656.22668457
3322.58007813	1652.91308594
3319.54370117	1652.71984863
3316.50488281	1654.4901123
3313.46630859	1654.03662109
3310.42504883	1655.43994141
3307.3840332	1657.96044922
3304.34057617	1660.16345215
3301.2956543	1657.7434082
3298.24829102	1654.05651855
3295.20092773	1651.57666016
3292.15258789	1650.71020508
3289.1015625	1651.07653809
3286.05053711	1650.63342285
3282.99707031	1650.21350098
3279.94238281	1651.9901123
3276.88647461	1652.01721191
3273.82958984	1653.2598877
3270.77124023	1654.55651855
3267.71166992	1654.98999023
3264.65087891	1654.65661621
3261.58764648	1651.3996582
3258.52294922	1648.5135498
3255.45874023	1648.7199707
3252.39160156	1646.99682617
3249.32348633	1647.13671875
3246.25390625	1647.23388672
3243.18334961	1648.29638672
3240.10986328	1646.41003418
3237.03686523	1648.07971191
3233.96264648	1649.48339844
3230.88549805	1647.13977051
3227.80737305	1643.30310059
3224.72802734	1637.9395752
3221.6472168	1632.66625977
3218.56542969	1626.10351563
3215.48242188	1619.98706055
3212.39794922	1614.87646484
3209.31103516	1611.4465332
3206.22436523	1607.78662109
3203.13476563	1606.23681641
3200.04418945	1599.5369873
3196.95214844	1593.01672363
3193.8605957	1587.24963379
3190.76464844	1581.84680176
3187.66918945	1574.85644531
3184.57226563	1569.35998535
3181.47290039	1561.85327148
3178.37353516	1554.39331055
3175.27148438	1547.92663574
3172.16821289	1539.38305664
3169.06542969	1532.72338867
3165.9597168	1524.71337891
3162.85131836	1515.39001465
3159.74316406	1507.8729248
3156.63378906	1501.73657227
3153.52148438	1495.78015137
3150.40966797	1488.33325195
3147.29516602	1481.48339844
3144.17919922	1474.35009766
3141.06201172	1469.70996094
3137.94384766	1464.92651367
3134.82421875	1459.4831543
3131.70336914	1453.05358887
3128.58129883	1446.05639648
3125.45654297	1439.67028809
3122.33203125	1433.21350098
3119.20458984	1425.76013184
3116.07617188	1420.23657227
3112.94628906	1415.69018555
3109.81542969	1411.57299805
3106.68310547	1407.66711426
3103.54956055	1402.19360352
3100.41308594	1396.24035645
3097.27709961	1390.5300293
3094.13842773	1383.83984375
3090.99975586	1376.8770752
3087.85839844	1371.82385254
3084.71582031	1367.16296387
3081.57202148	1364.97021484
3078.42700195	1363.46643066
3075.27905273	1360.93334961
3072.1315918	1357.81713867
3068.98266602	1353.82995605
3065.83105469	1349.63647461
3062.67797852	1344.00671387
3059.52392578	1339.81677246
3056.36987305	1335.45983887
3053.21166992	1331.19006348
3050.05371094	1327.20007324
3046.89453125	1324.54321289
3043.73413086	1322.19018555
3040.57080078	1319.42687988
3037.40771484	1318.18017578
3034.24194336	1315.88964844
3031.07470703	1314.48010254
3027.90649414	1312.12719727
3024.73681641	1311.99633789
3021.56591797	1311.16040039
3018.39355469	1311.67028809
3015.21875	1310.67297363
3012.04394531	1310.83325195
3008.86645508	1309.82324219
3005.68896484	1309.36621094
3002.5090332	1309.16650391
2999.32763672	1308.66369629
2996.14477539	1308.54296875
2992.9609375	1309.9095459
2989.77416992	1311.7434082
2986.58764648	1313.74633789
2983.39819336	1315.71704102
2980.20922852	1316.55651855
2977.01733398	1318.18371582
2973.82421875	1319.38317871
2970.62963867	1320.2232666
2967.43383789	1322.83349609
2964.23681641	1324.58984375
2961.03833008	1327.13317871
2957.83886719	1330.42663574
2954.63623047	1335.51318359
2951.43408203	1341.65258789
2948.22900391	1347.92297363
2945.02270508	1353.27990723
2941.81494141	1357.34338379
2938.60595703	1358.51000977
2935.39575195	1358.14672852
2932.18408203	1355.06665039
2928.96972656	1351.1237793
2925.75561523	1345.53039551
2922.53857422	1340.61010742
2919.32177734	1334.8527832
2916.10229492	1329.67346191
2912.88134766	1324.62658691
2909.65917969	1320.76062012
2906.43554688	1317.82348633
2903.20922852	1315.33666992
2899.9831543	1313.75708008
2896.75561523	1312.59350586
2893.52539063	1311.91369629
2890.29370117	1311.08972168
2887.06225586	1311.62646484
2883.828125	1312.20324707
2880.5925293	1312.27697754
2877.35546875	1310.7467041
2874.11572266	1307.8001709
2870.8762207	1303.6270752
2867.63549805	1300.10314941
2864.3918457	1296.32971191
2861.14672852	1293.46972656
2857.90185547	1291.64001465
2854.65429688	1288.81359863
2851.40527344	1285.21691895
2848.1550293	1279.71704102
2844.90332031	1272.42004395
2841.64868164	1267.17687988
2838.39453125	1263.53295898
2835.13720703	1260.70336914
2831.88037109	1259.03613281
2828.62036133	1256.56005859
2825.359375	1254.72631836
2822.09667969	1254.0703125
2818.83300781	1253.27624512
2815.56787109	1253.20654297
2812.29980469	1252.63024902
2809.03173828	1252.11755371
2805.76269531	1251.73327637
2802.49047852	1252.11328125
2799.21728516	1251.47753906
2795.94238281	1251.41418457
2792.66625977	1251.00622559
2789.38891602	1251.15026855
2786.11010742	1250.7265625
2782.83007813	1250.93945313
2779.54858398	1250.90344238
2776.26416016	1250.81994629
2772.97998047	1250.62316895
2769.69287109	1251.12329102
2766.40454102	1251.3536377
2763.11474609	1251.69030762
2759.82348633	1252.01623535
2756.53100586	1252.33312988
2753.23730469	1252.11621094
2749.94042969	1252.94055176
2746.64379883	1253.18310547
2743.34448242	1252.98022461
2740.04516602	1253.79345703
2736.74291992	1253.12304688
2733.43945313	1253.48034668
2730.13452148	1253.01025391
2726.82836914	1253.11328125
2723.52075195	1253.0435791
2720.21020508	1252.66345215
2716.89990234	1251.92370605
2713.58642578	1251.10693359
2710.2734375	1250.81640625
2706.95751953	1250.41674805
2703.64013672	1250.27331543
2700.32128906	1250.01000977
2697.0012207	1249.7199707
2693.6796875	1249.93981934
2690.35668945	1250.04370117
2687.03100586	1250.40319824
2683.70532227	1250.19348145
2680.37670898	1250.48974609
2677.046875	1250.59313965
2673.71704102	1250.36669922
2670.38452148	1250.63952637
2667.05029297	1250.69995117
2663.71484375	1250.48278809
2660.37646484	1251.08984375
2657.03833008	1250.84985352
2653.69702148	1251.02661133
2650.35620117	1250.57324219
2647.01220703	1250.74682617
2643.66674805	1250.83703613
2640.32177734	1250.74291992
2636.97363281	1250.81677246
2633.62255859	1250.95336914
2630.27148438	1249.84313965
2626.91943359	1250.89025879
2623.56567383	1250.73376465
2620.20898438	1251.35986328
2616.85083008	1250.9967041
2613.49316406	1251.18994141
2610.13232422	1251.1595459
2606.77001953	1251.35656738
2603.40649414	1251.24365234
2600.04125977	1250.7130127
2596.67333984	1251.77624512
2593.30541992	1251.6529541
2589.93457031	1251.53308105
2586.56396484	1251.54650879
2583.19042969	1252.18688965
2579.81542969	1251.96972656
2576.44042969	1251.63354492
2573.06274414	1251.35668945
2569.68188477	1251.66369629
2566.30102539	1251.44299316
2562.91894531	1251.16699219
2559.53393555	1251.18664551
2556.14892578	1251.49609375
2552.76098633	1251.07922363
2549.37182617	1251.20349121
2545.98266602	1250.81640625
2542.59033203	1251.88330078
2539.19677734	1251.73681641
2535.80029297	1237.64660645
2532.40380859	1254.04370117
2529.00610352	1254.08642578
2525.60522461	1255.16357422
2522.2043457	1254.97265625
2518.80078125	1254.24316406
2515.39550781	1254.36608887
2511.98901367	1254.03027344
2508.58105469	1253.03356934
2505.17163086	1253.15307617
2501.76074219	1252.76672363
2498.34838867	1253.19018555
2494.93310547	1253.35009766
2491.51806641	1253.45349121
2488.09985352	1252.95324707
2484.68017578	1253.21313477
2481.2590332	1252.98327637
2477.83666992	1253.08691406
2474.41259766	1253.31005859
2470.98730469	1253.13635254
2467.56054688	1253.77026367
2464.13232422	1253.37341309
2460.70092773	1253.39367676
2457.26831055	1253.43664551
2453.83569336	1253.59301758
2450.39990234	1253.58337402
2446.96289063	1253.56994629
2443.52441406	1253.43310547
2440.08447266	1253.14025879
2436.64306641	1253.18981934
2433.19848633	1253.44702148
2429.75415039	1253.71984863
2426.30664063	1253.68688965
2422.85961914	1254.31005859
2419.40917969	1254.48046875
2415.95751953	1254.82629395
2412.50415039	1255.42004395
2409.04956055	1255.66955566
2405.59350586	1255.55688477
2402.13574219	1256.32287598
2398.67675781	1256.75317383
2395.21459961	1256.06982422
2391.75097656	1256.4597168
2388.28759766	1256.27697754
2384.82104492	1255.27319336
2381.35302734	1255.36303711
2377.88354492	1255.54992676
2374.41259766	1255.09008789
2370.94018555	1254.55969238
2367.46630859	1255.27026367
2363.98925781	1254.88964844
2360.51245117	1254.95678711
2357.0324707	1254.75024414
2353.55102539	1255.16003418
2350.06982422	1255.28662109
2346.58544922	1255.76660156
2343.09960938	1256.04003906
2339.61230469	1256.32702637
2336.12182617	1256.48669434
2332.6315918	1256.08312988
2329.13989258	1255.2767334
2325.64501953	1255.00354004
2322.1484375	1254.88000488
2318.65234375	1254.90991211
2315.15307617	1255.48632813
2311.65209961	1255.44299316
2308.14990234	1255.84606934
2304.64599609	1255.68994141
2301.140625	1254.67333984
2297.63232422	1255.43688965
2294.12402344	1255.17004395
2290.61254883	1254.74963379
2287.10131836	1255.64660645
2283.58691406	1254.9498291
2280.07080078	1255.47717285
2276.5534668	1255.39685059
2273.03466797	1255.67321777
2269.51416016	1255.56652832
2265.99047852	1255.56274414
2262.46704102	1255.61328125
2258.94213867	1255.72644043
2255.4140625	1255.23693848
2251.88452148	1255.20983887
2248.35327148	1255.21337891
2244.82250977	1255.94018555
2241.28833008	1255.51623535
2237.75268555	1255.38671875
2234.21386719	1255.24328613
2230.67529297	1255.62365723
2227.13500977	1255.33410645
2223.59155273	1255.7467041
2220.04833984	1255.82666016
2216.50195313	1255.69335938
2212.95410156	1255.4498291
2209.40478516	1255.37646484
2205.85375977	1255.32995605
2202.30126953	1255.12011719
2198.74731445	1255.64685059
2195.19018555	1255.80310059
2191.63305664	1256.38305664
2188.07446289	1256.38366699
2184.51269531	1256.73706055
2180.94946289	1256.80322266
2177.38452148	1257
2173.81835938	1258.15332031
2170.25024414	1257.11010742
2166.6809082	1256.75671387
2163.10986328	1256.33679199
2159.53759766	1256.00292969
2155.96166992	1256.33654785
2152.38623047	1256.4934082
2148.80737305	1255.93359375
2145.22705078	1255.85339355
2141.64697266	1255.73974609
2138.06347656	1256.1796875
2134.47851563	1255.6829834
2130.89208984	1255.83337402
2127.30224609	1255.3470459
2123.71264648	1255.14025879
2120.12158203	1254.86022949
2116.52734375	1254.86303711
2112.93139648	1254.63952637
2109.33544922	1255.05371094
2105.73657227	1255.2467041
2102.13598633	1255.21655273
2098.53369141	1255.00317383
2094.93017578	1254.94348145
2091.32324219	1254.71020508
2087.71630859	1254.7064209
2084.10791016	1255.12316895
2080.49633789	1255.15979004
2076.88305664	1254.91015625
2073.27001953	1254.81359863
2069.65380859	1254.90637207
2066.03588867	1255.43017578
2062.41650391	1254.93713379
2058.79541016	1254.75292969
2055.17285156	1254.72338867
2051.54711914	1255.27368164
2047.92138672	1255.08337402
2044.2923584	1255.07983398
2040.66345215	1254.66699219
2037.03137207	1254.98706055
2033.39758301	1254.51013184
2029.7623291	1254.03649902
2026.12548828	1253.91015625
2022.48706055	1254.30651855
2018.8470459	1254.28295898
2015.20361328	1254.09338379
2011.5604248	1254.27001953
2007.91394043	1254.43603516
2004.26757813	1254.09350586
2000.61791992	1253.80310059
1996.9666748	1254.1463623
1993.31384277	1254.13012695
1989.65942383	1254.16687012
1986.00341797	1254.640625
1982.3458252	1254.0032959
1978.68493652	1254.24645996
1975.02416992	1254.05603027
1971.35998535	1254.2331543
1967.69604492	1254.01025391
1964.02868652	1253.86755371
1960.35986328	1253.41003418
1956.68933105	1253.21350098
1953.01721191	1252.71691895
1949.34350586	1252.53649902
1945.66821289	1252.70300293
1941.99121094	1252.51721191
1938.31103516	1252.56958008
1934.63085938	1252.63012695
1930.9473877	1252.09008789
1927.2623291	1251.3737793
1923.57739258	1250.99707031
1919.88903809	1251.01672363
1916.19921875	1250.27954102
1912.50769043	1249.83032227
1908.81274414	1249.7199707
1905.11804199	1249.69702148
1901.42163086	1249.44348145
1897.72192383	1249.32006836
1894.02050781	1248.82275391
1890.31933594	1248.7298584
1886.61474609	1248.87988281
1882.90844727	1248.25646973
1879.20056152	1248.49353027
1875.49108887	1248.43261719
1871.7800293	1248.8203125
1868.06726074	1248.25646973
1864.35119629	1248.37390137
1860.63525391	1248.29321289
1856.91577148	1248.41003418
1853.19482422	1248.10266113
1849.47387695	1248.40588379
1845.74963379	1248.49682617
1842.02368164	1248.78991699
1838.29614258	1248.02282715
1834.5670166	1248.87011719
1830.83435059	1248.82348633
1827.10192871	1249.21337891
1823.36608887	1249.24365234
1819.63024902	1248.90380859
1815.89111328	1249.58972168
1812.15026855	1249.56030273
1808.4095459	1249.27319336
1804.66552734	1249.84729004
1800.91967773	1249.95629883
1797.17053223	1249.79675293
1793.42150879	1249.97009277
1789.67077637	1250.31713867
1785.91662598	1250.03686523
1782.16259766	1250.70654297
1778.40515137	1250.56677246
1774.64770508	1250.796875
1770.88696289	1250.75952148
1767.12451172	1250.83996582
1763.36047363	1250.8302002
1759.59460449	1251.76977539
1755.82714844	1252.23986816
1752.05627441	1252.01989746
1748.28552246	1252.50976563
1744.51135254	1253.23010254
1740.73718262	1253.02062988
1736.9597168	1253.46337891
1733.18041992	1254.36962891
1729.39953613	1254.29016113
1725.61694336	1256.0032959
1721.8326416	1256.94702148
1718.04675293	1257.4901123
1714.25915527	1258.19641113
1710.46984863	1259.14318848
1706.67712402	1260.38037109
1702.88269043	1261.25280762
1699.08825684	1262.53015137
1695.29052734	1264.09362793
1691.4909668	1266.83703613
1687.68981934	1267.99304199
1683.88696289	1269.87011719
1680.08227539	1271.96057129
1676.27612305	1272.80700684
1672.46813965	1274.23022461
1668.65661621	1274.04016113
1664.84533691	1274.69348145
1661.03051758	1274.64379883
1657.21398926	1273.01000977
1653.39575195	1270.68359375
1649.57751465	1269.92675781
1645.75598145	1268.31652832
1641.93261719	1267.48681641
1638.10571289	1266.63293457
1634.27893066	1265.56665039
1630.45056152	1265.18310547
1626.61853027	1265.04345703
1622.78662109	1263.93005371
1618.95129395	1263.93688965
1615.11413574	1263.73010254
1611.27539063	1262.59680176
1607.43481445	1262.03710938
1603.5925293	1261.21057129
1599.74853516	1260.87988281
1595.90283203	1259.84350586
1592.05541992	1259.91674805
1588.20458984	1259.47631836
1584.3536377	1259.22692871
1580.49926758	1258.46704102
1576.64318848	1258.16955566
1572.78710938	1257.35644531
1568.9276123	1256.44274902
1565.06628418	1255.88671875
1561.20324707	1255.84301758
1557.33666992	1255.09008789
1553.47009277	1254.47619629
1549.60192871	1253.82629395
1545.73010254	1253.51318359
1541.85839844	1253.27661133
1537.9831543	1253.63671875
1534.1060791	1253.68334961
1530.22924805	1253.3302002
1526.34875488	1252.89001465
1522.46643066	1253.05004883
1518.58068848	1252.89697266
1514.69494629	1253.1796875
1510.80749512	1253.04333496
1506.91638184	1253.69006348
1503.02539063	1254.23620605
1499.13085938	1255.34338379
1495.2364502	1247.89990234
1491.33837891	1256.68701172
1487.43847656	1256.27026367
1483.5369873	1256.36254883
1479.63354492	1256.359375
1475.72851563	1256.92004395
1471.82165527	1256.61987305
1467.91113281	1257.65332031
1464.00073242	1257.96276855
1460.08679199	1258.43676758
1456.17285156	1258.73327637
1452.25537109	1258.29003906
1448.33605957	1258.06005859
1444.41503906	1256.7668457
1440.4921875	1256.71313477
1436.56750488	1255.94262695
1432.64111328	1255.5300293
1428.7130127	1255.34289551
1424.78125	1255.70349121
1420.8494873	1256.27001953
1416.9140625	1256.86682129
1412.97888184	1257.25708008
1409.03991699	1257.5333252
1405.09924316	1258.14318848
1401.15673828	1258.14294434
1397.21252441	1257.60693359
1393.26635742	1257.29956055
1389.31860352	1257.13708496
1385.36706543	1257.57336426
1381.41564941	1257.14990234
1377.46240234	1257.27026367
1373.50549316	1258.03039551
1369.546875	1257.15380859
1365.58630371	1258.41333008
1361.62597656	1258.05383301
1357.66186523	1259.18017578
1353.69592285	1259.30395508
1349.72827148	1260.39660645
1345.75695801	1261.43041992
1341.78564453	1261.1932373
1337.8125	1262.47692871
1333.83581543	1262.89318848
1329.85717773	1263.48327637
1325.87866211	1263.0234375
1321.8963623	1262.76025391
1317.91235352	1263.26965332
1313.92651367	1262.5534668
1309.93884277	1263.19348145
1305.94934082	1263.36962891
1301.95812988	1263.80639648
1297.96313477	1262.45349121
1293.96813965	1261.85327148
1289.96948242	1261.65307617
1285.9708252	1261.2434082
1281.96862793	1262.24658203
1277.96447754	1262.12316895
1273.95849609	1263.64660645
1269.95068359	1263.89355469
1265.94104004	1264.69641113
1261.92956543	1266.46337891
1257.91625977	1267.63671875
1253.90112305	1268.37683105
1249.88232422	1268.67980957
1245.86340332	1268.36999512
1241.84094238	1267.25317383
1237.81652832	1267.36291504
1233.79223633	1266.50390625
1229.76416016	1265.52001953
1225.73413086	1264.67700195
1221.70239258	1264.04980469
1217.66687012	1263.53320313
1213.63146973	1262.57666016
1209.59411621	1262.2298584
1205.55297852	1262.79650879
1201.51196289	1260.48681641
1197.46716309	1259.47375488
1193.42248535	1259.32971191
1189.37390137	1259.60266113
1185.32348633	1260.09411621
1181.2713623	1260.90356445
1177.21716309	1261.09973145
1173.16125488	1260.75671387
1169.1015625	1261.9432373
1165.04174805	1262.77331543
1160.98022461	1262.05944824
1156.91491699	1262.92956543
1152.84765625	1262.52026367
1148.78051758	1263.65332031
1144.70947266	1265.06677246
1140.63659668	1266.32287598
1136.56188965	1266.69677734
1132.48522949	1267.82312012
1128.40673828	1268.45690918
1124.32641602	1269.53015137
1120.2421875	1270.02392578
1116.15808105	1270.82629395
1112.07019043	1271.90344238
1107.98217773	1273.49707031
1103.89050293	1275.88635254
1099.796875	1275.93005371
1095.70129395	1276.15026855
1091.60388184	1274.68994141
1087.50463867	1274.74682617
1083.40344238	1274.60998535
1079.30029297	1274.52709961
1075.1953125	1275.3067627
1071.08642578	1276.29736328
1066.97766113	1277.28283691
1062.86499023	1277.02368164
1058.75036621	1278.90356445
1054.63586426	1280.43347168
1050.51745605	1281.75671387
1046.3972168	1282.57348633
1042.27502441	1282.76342773
1038.15087891	1284.02966309
1034.02490234	1283.79345703
1029.89501953	1284.01025391
1025.76513672	1285.26391602
1021.63140869	1287.50305176
1017.4977417	1290.51647949
1013.36016846	1292.47351074
1009.22064209	1294.98352051
1005.08117676	1295.43652344
1000.93780518	1293.96960449
996.792541504	1293.79003906
992.643432617	1293.89367676
988.494262695	1294.33032227
984.343200684	1295.02661133
980.190185547	1297.09680176
976.033325195	1296.3302002
971.876403809	1298.01306152
967.715637207	1298.50305176
963.55291748	1298.62280273
959.388305664	1300.36315918
955.223632813	1303.04309082
951.055053711	1307.52734375
946.882629395	1305.84326172
942.710205078	1303.87670898
938.535766602	1304.04663086
934.359436035	1306.18981934
930.179199219	1307.1270752
925.998962402	1306.87036133
921.814758301	1307.99279785
917.628662109	1309.87976074
913.442504883	1309.01989746
909.252441406	1308.32348633
905.060424805	1308.2935791
900.866455078	1308.22021484
896.670532227	1308.35302734
892.47064209	1309.40026855
888.270751953	1308.93322754
884.068908691	1309.95043945
879.86315918	1309.80932617
875.657348633	1309.59033203
871.447631836	1310.67004395
867.235900879	1310.65661621
863.022216797	1309.84973145
858.806518555	1309.75671387
854.588867188	1308.10998535
850.36920166	1309.31066895
846.147583008	1309.45983887
841.92401123	1308.66943359
837.698364258	1308.76379395
833.468811035	1308.44018555
829.239257813	1308.61669922
825.00567627	1309.38671875
820.770141602	1308.38671875
816.532592773	1308.56628418
812.295043945	1307.82714844
808.053527832	1308.80371094
803.809997559	1308.88317871
799.5625	1309.95361328
795.314941406	1310.16687012
791.065368652	1311.04040527
786.811828613	1311.22705078
782.558288574	1310.69018555
778.300720215	1307.88635254
774.043151855	1306.26977539
769.781555176	1305.87316895
765.517944336	1308.44641113
761.252319336	1307.4206543
756.984741211	1305.91308594
752.715087891	1302.30639648
748.443359375	1304.18933105
744.169677734	1305.14685059
739.891967773	1306.29333496
735.614196777	1306.10998535
731.332458496	1305.95349121
727.05065918	1306.40979004
722.764831543	1307.8470459
718.476928711	1307.06005859
714.187072754	1308.11669922
709.895141602	1309.35693359
705.601135254	1309.63354492
701.305114746	1308.82995605
697.007080078	1308.56640625
692.706970215	1308.43371582
688.402832031	1308.39001465
684.098632813	1308.22021484
679.790405273	1310.50671387
675.482116699	1311.85974121
671.169799805	1309.93359375
666.855407715	1307.7232666
662.53894043	1308.68652344
658.220458984	1311.6697998
653.899902344	1312.83984375
649.577270508	1315.17346191
645.252624512	1312.99682617
640.92388916	1313.68334961
636.595092773	1315.36328125
632.264221191	1316.57641602
627.929260254	1315.39331055
623.592224121	1312.55334473
619.255187988	1313.11999512
614.914001465	1313.12341309
610.570800781	1315.71643066
606.225463867	1315.76721191
601.878112793	1313.92651367
597.528625488	1315.08703613
593.175048828	1316.5
588.821411133	1316.88000488
584.465698242	1316.36315918
580.105895996	1319.27380371
575.744018555	1319.12646484
571.382019043	1321.49645996
567.015930176	1323.54675293
562.647766113	1324.00585938
558.27746582	1324.14025879
553.905151367	1324.5435791
549.530639648	1327.98364258
545.15411377	1332.40356445
540.77545166	1339.63623047
536.39263916	1341.93652344
532.009765625	1348.44348145
527.622741699	1361.1932373
523.235656738	1370.36999512
518.844421387	1378.90283203
514.45111084	1388.70996094
510.055664063	1398.06970215
505.658111572	1407.12963867
501.258422852	1411.06994629
496.856628418	1420.32348633
492.452697754	1425.82312012
488.046691895	1427.76000977
483.636474609	1428.90014648
479.226196289	1425.48681641
474.811737061	1424.28710938
470.397216797	1420.86364746
465.978485107	1416.12646484
461.557647705	1411.7199707
457.134674072	1410.82678223
452.711608887	1404.58654785
448.282318115	1395.45019531
443.852935791	1390.85656738
439.421417236	1385.58666992
434.987762451	1379.21008301
430.551940918	1375.30029297
426.111938477	1375.4263916
421.671844482	1373.67663574
417.227539063	1374.14038086
412.781097412	1377.89611816
408.332489014	1378.41271973
403.883789063	1377.68688965
399.430877686	1379.85998535
394.975799561	1383.46350098
390.518585205	1382.78674316
386.057128906	1385.08312988
381.595581055	1385.26318359
377.131866455	1382.30627441
372.663909912	1381.41015625
368.195861816	1386.90014648
363.723571777	1385.82299805
359.24911499	1385.99987793
354.77456665	1388.38671875
350.295776367	1392.31958008
345.814788818	1391.78015137
341.331634521	1396.2166748
336.846282959	1400.07006836
332.358795166	1402.45019531
327.867004395	1403.34680176
323.37512207	1405
318.88104248	1406.16308594
314.382720947	1409.70983887
309.882171631	1411.66662598
305.381530762	1411.81921387
300.876617432	1412.01965332
296.369506836	1417.30651855
291.860198975	1419.00341797
287.348693848	1423.93334961
282.834991455	1430.76330566
278.319061279	1441.29296875
273.800964355	1448.46643066
269.278533936	1443.57653809
264.756011963	1434.34680176
260.229187012	1433.99963379
255.70223999	1427.00317383
251.170974731	1424.8371582
246.639602661	1426.41308594
242.103912354	1431.25671387
237.566009521	1442.15039063
233.025878906	1451.96679688
228.483535767	1456.47680664
223.938964844	1460.36645508
219.390060425	1462.89306641
214.841033936	1458.73999023
210.289779663	1462.47692871
205.734191895	1476.32971191
201.178466797	1489.87316895
196.618408203	1506.61999512
192.056106567	1521.91955566
187.493682861	1524.39978027
182.9269104	1531.96362305
178.357894897	1538.78662109
