# Supplementary material for: Correlative Brillouin and Raman spectroscopy data acquired on single cells
Source: Data Brief. 2020 Feb 5;29:105223. doi: 10.1016/j.dib.2020.105223 (PMC7026319; doi:10.1016/j.dib.2020.105223)
Supplement: Multimedia component 1 [file mmc1.zip › Data/Raman_Y/19um.txt]

3847.83642578	1180.33349609
3845.03149414	1200.96313477
3842.22558594	1200.14660645
3839.41845703	1201.09350586
3836.60913086	1200.93615723
3833.80004883	1201.23681641
3830.98852539	1200.61657715
3828.17578125	1200.64379883
3825.36230469	1201.61669922
3822.54736328	1202.31335449
3819.73168945	1202.79663086
3816.91479492	1203.3963623
3814.09570313	1203.35644531
3811.27661133	1203.35375977
3808.45532227	1202.91320801
3805.6328125	1202.63037109
3802.80932617	1201.73327637
3799.98486328	1200.92297363
3797.15917969	1200.84350586
3794.33251953	1201.14379883
3791.50317383	1201.36352539
3788.67431641	1201.61999512
3785.84326172	1202.21350098
3783.01220703	1202.16015625
3780.17871094	1202.51367188
3777.34423828	1203.27038574
3774.50878906	1203.52270508
3771.6706543	1203.4831543
3768.83300781	1204.35009766
3765.99291992	1204.42651367
3763.15307617	1205.09387207
3760.31079102	1205.12341309
3757.46728516	1205.68029785
3754.62304688	1187.69396973
3751.77734375	1206.08666992
3748.9309082	1206.83703613
3746.08300781	1207.32336426
3743.23291016	1208.55969238
3740.38305664	1209.2097168
3737.53076172	1209.52990723
3734.67749023	1211.07006836
3731.82299805	1211.72668457
3728.9675293	1212.40332031
3726.11083984	1213.61962891
3723.25317383	1213.93347168
3720.39306641	1214.80334473
3717.53320313	1216.14367676
3714.6706543	1216.82958984
3711.80859375	1218.03039551
3708.9440918	1219.29016113
3706.07861328	1220.56066895
3703.21191406	1222.33337402
3700.34277344	1223.87023926
3697.47387695	1225.89013672
3694.60253906	1228.37976074
3691.73144531	1231.15686035
3688.85791016	1233.25708008
3685.9831543	1235.64294434
3683.10742188	1239.05310059
3680.23071289	1241.82653809
3677.3527832	1245.39355469
3674.47363281	1248.9498291
3671.59228516	1252.6932373
3668.7109375	1256.94995117
3665.82714844	1261.42980957
3662.94238281	1265.42651367
3660.05786133	1270.50024414
3657.16943359	1275.93688965
3654.28149414	1280.83337402
3651.39208984	1286.20275879
3648.50195313	1290.36682129
3645.60913086	1295.41345215
3642.71655273	1300.15710449
3639.8215332	1304.91333008
3636.92529297	1308.74328613
3634.02807617	1313.6229248
3631.12963867	1316.86645508
3628.23022461	1320.63989258
3625.32836914	1324.12011719
3622.42651367	1327.81994629
3619.52246094	1331.86340332
3616.6184082	1335.14697266
3613.7121582	1338.453125
3610.8046875	1341.98657227
3607.89599609	1346.46008301
3604.98608398	1351.2401123
3602.07519531	1355.01318359
3599.16186523	1359.64343262
3596.2487793	1364.35656738
3593.33325195	1368.01025391
3590.41625977	1372.04296875
3587.49853516	1375.71337891
3584.58081055	1379.98693848
3581.65942383	1384.63659668
3578.73803711	1388.58996582
3575.81591797	1392.81323242
3572.89086914	1396.72680664
3569.96630859	1399.52355957
3567.0390625	1402.60681152
3564.11083984	1407.76306152
3561.18139648	1411.21313477
3558.25097656	1414.69689941
3555.31933594	1417.59008789
3552.38647461	1420.70629883
3549.45263672	1424.43017578
3546.51611328	1428.60998535
3543.57861328	1433.52978516
3540.64135742	1437.296875
3537.70141602	1444.15979004
3534.76049805	1449.66003418
3531.81835938	1455.8034668
3528.875	1462.48669434
3525.92919922	1469.63977051
3522.98364258	1477.34338379
3520.03564453	1483.58984375
3517.08789063	1490.35327148
3514.13745117	1496.04333496
3511.18603516	1501.0300293
3508.23339844	1508.41320801
3505.27954102	1513.86010742
3502.32324219	1520.94348145
3499.3671875	1526.59338379
3496.40991211	1532.82019043
3493.45019531	1539.00354004
3490.48925781	1544.36328125
3487.52709961	1550.69995117
3484.56396484	1555.95996094
3481.59960938	1559.38330078
3478.6340332	1562.31994629
3475.66723633	1565.76647949
3472.69799805	1569.08349609
3469.72900391	1574.45983887
3466.75756836	1578.92663574
3463.78491211	1583.55322266
3460.8125	1588.60986328
3457.83740234	1593.55664063
3454.85986328	1598.90014648
3451.88256836	1606.1229248
3448.90405273	1610.60986328
3445.92285156	1613.61328125
3442.94213867	1616.13317871
3439.95874023	1620.57995605
3436.97412109	1623.6237793
3433.98852539	1627.68347168
3431.00170898	1630.97351074
3428.01367188	1633.18713379
3425.02441406	1635.32336426
3422.03271484	1636.49987793
3419.04101563	1637.82348633
3416.04711914	1638.08996582
3413.05175781	1637.71630859
3410.05664063	1639.00012207
3407.05908203	1641.29296875
3404.05883789	1644.60009766
3401.05883789	1648.46325684
3398.05761719	1651.11340332
3395.05541992	1654.2565918
3392.05053711	1656.7869873
3389.04443359	1658.13317871
3386.03710938	1658.5534668
3383.0300293	1655.46020508
3380.02050781	1653.80688477
3377.00830078	1652.51318359
3373.99633789	1649.59313965
3370.9831543	1647.11645508
3367.96728516	1644.66674805
3364.9519043	1645.01672363
3361.93383789	1642.18676758
3358.91430664	1641.97338867
3355.89379883	1642.61328125
3352.87231445	1644.69348145
3349.84936523	1645.44348145
3346.82519531	1646.41015625
3343.79858398	1647.14001465
3340.7722168	1647.84997559
3337.74316406	1645.17651367
3334.71289063	1643.52355957
3331.68286133	1640.51330566
3328.65039063	1635.7565918
3325.61499023	1631.4161377
3322.58007813	1627.82641602
3319.54370117	1627.18322754
3316.50488281	1628.78308105
3313.46630859	1627.78308105
3310.42504883	1628.53015137
3307.3840332	1631.18994141
3304.34057617	1632.81640625
3301.2956543	1630.39025879
3298.24829102	1627.88037109
3295.20092773	1625.04016113
3292.15258789	1624.01989746
3289.1015625	1624.91345215
3286.05053711	1624.34313965
3282.99707031	1624.15698242
3279.94238281	1625.19995117
3276.88647461	1626.3170166
3273.82958984	1627.7532959
3270.77124023	1628.53344727
3267.71166992	1627.77319336
3264.65087891	1628.51000977
3261.58764648	1625.80358887
3258.52294922	1623.42333984
3255.45874023	1623.67028809
3252.39160156	1622.06347656
3249.32348633	1621.28662109
3246.25390625	1621.33361816
3243.18334961	1622.37683105
3240.10986328	1620.90002441
3237.03686523	1623.05700684
3233.96264648	1624.16650391
3230.88549805	1622.20690918
3227.80737305	1619.00341797
3224.72802734	1613.71337891
3221.6472168	1609.02001953
3218.56542969	1602.40026855
3215.48242188	1597.23010254
3212.39794922	1591.60632324
3209.31103516	1587.86340332
3206.22436523	1584.53015137
3203.13476563	1582.69689941
3200.04418945	1576.88317871
3196.95214844	1570.92004395
3193.8605957	1564.90661621
3190.76464844	1558.78674316
3187.66918945	1551.54333496
3184.57226563	1544.92980957
3181.47290039	1538.00671387
3178.37353516	1531.78649902
3175.27148438	1524.29980469
3172.16821289	1517.03662109
3169.06542969	1510.43334961
3165.9597168	1502.16955566
3162.85131836	1493.52319336
3159.74316406	1485.06640625
3156.63378906	1478.47033691
3153.52148438	1472.14355469
3150.40966797	1466.1328125
3147.29516602	1458.08337402
3144.17919922	1452.00341797
3141.06201172	1446.78662109
3137.94384766	1442.20690918
3134.82421875	1435.90991211
3131.70336914	1430.08666992
3128.58129883	1422.76318359
3125.45654297	1416.06640625
3122.33203125	1409.3236084
3119.20458984	1402.83361816
3116.07617188	1395.68664551
3112.94628906	1392.27307129
3109.81542969	1387.45324707
3106.68310547	1382.73669434
3103.54956055	1377.46020508
3100.41308594	1372.26647949
3097.27709961	1365.77368164
3094.13842773	1359.53356934
3090.99975586	1352.15722656
3087.85839844	1347.92700195
3084.71582031	1342.72302246
3081.57202148	1340.00354004
3078.42700195	1337.11328125
3075.27905273	1333.49645996
3072.1315918	1329.92370605
3068.98266602	1325.16357422
3065.83105469	1320.52685547
3062.67797852	1316.08642578
3059.52392578	1311.53283691
3056.36987305	1308.26025391
3053.21166992	1304.66345215
3050.05371094	1301.31640625
3046.89453125	1298.57324219
3043.73413086	1296.01696777
3040.57080078	1293.80029297
3037.40771484	1292.15026855
3034.24194336	1289.44665527
3031.07470703	1287.19006348
3027.90649414	1285.53283691
3024.73681641	1284.11975098
3021.56591797	1282.60986328
3018.39355469	1281.58691406
3015.21875	1280.07348633
3012.04394531	1278.11975098
3008.86645508	1277.35339355
3005.68896484	1274.92333984
3002.5090332	1273.33349609
2999.32763672	1271.92321777
2996.14477539	1270.3770752
2992.9609375	1269.81640625
2989.77416992	1270.12023926
2986.58764648	1270.01025391
2983.39819336	1269.60290527
2980.20922852	1269.08349609
2977.01733398	1268.78979492
2973.82421875	1268.37316895
2970.62963867	1267.7064209
2967.43383789	1267.51965332
2964.23681641	1267.06677246
2961.03833008	1266.41381836
2957.83886719	1267.55957031
2954.63623047	1268.46984863
2951.43408203	1269.65344238
2948.22900391	1271.24658203
2945.02270508	1272.47949219
2941.81494141	1272.32348633
2938.60595703	1272.09729004
2935.39575195	1270.83679199
2932.18408203	1268.97338867
2928.96972656	1267.5168457
2925.75561523	1265.42724609
2922.53857422	1263.15649414
2919.32177734	1260.67346191
2916.10229492	1258.7130127
2912.88134766	1257.55297852
2909.65917969	1256.22009277
2906.43554688	1255.19018555
2903.20922852	1253.48352051
2899.9831543	1253.31347656
2896.75561523	1252.24658203
2893.52539063	1251.85949707
2890.29370117	1251.60388184
2887.06225586	1251.59985352
2883.828125	1251.37988281
2880.5925293	1251.14672852
2877.35546875	1250.5703125
2874.11572266	1249.69665527
2870.8762207	1248.19958496
2867.63549805	1246.50317383
2864.3918457	1245.88989258
2861.14672852	1245.09997559
2857.90185547	1244.41015625
2854.65429688	1243.29370117
2851.40527344	1242.70300293
2848.1550293	1241.23730469
2844.90332031	1239.18664551
2841.64868164	1236.59326172
2838.39453125	1235.57666016
2835.13720703	1234.39331055
2831.88037109	1233.30004883
2828.62036133	1232.07043457
2825.359375	1230.76342773
2822.09667969	1230.24975586
2818.83300781	1229.94995117
2815.56787109	1229.49060059
2812.29980469	1229.18005371
2809.03173828	1229.31677246
2805.76269531	1228.86303711
2802.49047852	1228.59643555
2799.21728516	1228.86132813
2795.94238281	1228.83337402
2792.66625977	1228.88024902
2789.38891602	1228.27319336
2786.11010742	1227.84350586
2782.83007813	1227.78015137
2779.54858398	1228.17675781
2776.26416016	1228.09020996
2772.97998047	1228.08276367
2769.69287109	1228.16992188
2766.40454102	1228.57019043
2763.11474609	1228.51379395
2759.82348633	1228.61328125
2756.53100586	1228.67016602
2753.23730469	1229.17687988
2749.94042969	1229.42358398
2746.64379883	1229.23681641
2743.34448242	1229.18640137
2740.04516602	1229.546875
2736.74291992	1229.24743652
2733.43945313	1229.10046387
2730.13452148	1229.12316895
2726.82836914	1229.92041016
2723.52075195	1229.33972168
2720.21020508	1229.50671387
2716.89990234	1229.15661621
2713.58642578	1229.5032959
2710.2734375	1228.56933594
2706.95751953	1228.63977051
2703.64013672	1228.18664551
2700.32128906	1227.92041016
2697.0012207	1227.86608887
2693.6796875	1228.32922363
2690.35668945	1228.26611328
2687.03100586	1228.32702637
2683.70532227	1228.5526123
2680.37670898	1228.51977539
2677.046875	1228.69958496
2673.71704102	1229.07702637
2670.38452148	1228.8170166
2667.05029297	1229.13977051
2663.71484375	1229.07067871
2660.37646484	1228.97314453
2657.03833008	1229.0267334
2653.69702148	1229.42004395
2650.35620117	1229.41015625
2647.01220703	1229.53356934
2643.66674805	1229.61657715
2640.32177734	1229.72021484
2636.97363281	1229.53723145
2633.62255859	1229.52990723
2630.27148438	1229.53979492
2626.91943359	1229.52099609
2623.56567383	1229.72961426
2620.20898438	1229.81286621
2616.85083008	1229.89978027
2613.49316406	1229.78344727
2610.13232422	1229.86999512
2606.77001953	1230.18981934
2603.40649414	1230.24731445
2600.04125977	1230.42663574
2596.67333984	1230.44335938
2593.30541992	1230.85314941
2589.93457031	1230.70703125
2586.56396484	1231.35302734
2583.19042969	1230.82641602
2579.81542969	1231.06030273
2576.44042969	1231.15673828
2573.06274414	1231.2734375
2569.68188477	1231.0065918
2566.30102539	1231.04321289
2562.91894531	1230.90966797
2559.53393555	1230.75317383
2556.14892578	1230.63378906
2552.76098633	1230.59289551
2549.37182617	1230.99316406
2545.98266602	1230.69958496
2542.59033203	1230.87756348
2539.19677734	1231.81994629
2535.80029297	1226.8404541
2532.40380859	1233.62036133
2529.00610352	1234.61352539
2525.60522461	1234.43713379
2522.2043457	1234.83972168
2518.80078125	1233.98254395
2515.39550781	1234.14379883
2511.98901367	1233.50634766
2508.58105469	1233.04650879
2505.17163086	1233.17651367
2501.76074219	1233.3104248
2498.34838867	1232.97033691
2494.93310547	1233.41015625
2491.51806641	1232.72692871
2488.09985352	1232.9005127
2484.68017578	1233.34973145
2481.2590332	1233.03015137
2477.83666992	1233.39978027
2474.41259766	1232.49023438
2470.98730469	1233.16674805
2467.56054688	1233.2298584
2464.13232422	1233.56665039
2460.70092773	1233.76013184
2457.26831055	1233.80688477
2453.83569336	1233.66003418
2450.39990234	1233.80627441
2446.96289063	1233.35302734
2443.52441406	1233.65307617
2440.08447266	1233.70336914
2436.64306641	1233.46325684
2433.19848633	1233.85974121
2429.75415039	1233.69665527
2426.30664063	1234.12316895
2422.85961914	1234.55285645
2419.40917969	1234.41674805
2415.95751953	1234.85681152
2412.50415039	1235.14648438
2409.04956055	1235.22009277
2405.59350586	1235.49987793
2402.13574219	1236.43640137
2398.67675781	1236.38671875
2395.21459961	1236.07275391
2391.75097656	1236.28356934
2388.28759766	1236.32727051
2384.82104492	1235.88659668
2381.35302734	1235.40991211
2377.88354492	1235.3293457
2374.41259766	1235.17285156
2370.94018555	1235.08703613
2367.46630859	1234.76342773
2363.98925781	1235.22619629
2360.51245117	1235.02600098
2357.0324707	1234.84655762
2353.55102539	1235.37646484
2350.06982422	1235.49951172
2346.58544922	1236.34313965
2343.09960938	1235.90698242
2339.61230469	1236.60339355
2336.12182617	1236.02307129
2332.6315918	1236.28320313
2329.13989258	1235.8828125
2325.64501953	1235.1237793
2322.1484375	1235.28027344
2318.65234375	1235.19641113
2315.15307617	1235.69311523
2311.65209961	1236.06652832
2308.14990234	1235.97045898
2304.64599609	1236.09008789
2301.140625	1235.5168457
2297.63232422	1235.44335938
2294.12402344	1235.51977539
2290.61254883	1235.57653809
2287.10131836	1236.07373047
2283.58691406	1235.86047363
2280.07080078	1235.8770752
2276.5534668	1236.35620117
2273.03466797	1236.26660156
2269.51416016	1236.17663574
2265.99047852	1236.32336426
2262.46704102	1235.89953613
2258.94213867	1236.0032959
2255.4140625	1235.6998291
2251.88452148	1235.90319824
2248.35327148	1235.83349609
2244.82250977	1236.16003418
2241.28833008	1236.05310059
2237.75268555	1236.18652344
2234.21386719	1235.9934082
2230.67529297	1236.2401123
2227.13500977	1236.13366699
2223.59155273	1236.03039551
2220.04833984	1236.31958008
2216.50195313	1236.44348145
2212.95410156	1235.99023438
2209.40478516	1235.89355469
2205.85375977	1235.74682617
2202.30126953	1236.15661621
2198.74731445	1236.06347656
2195.19018555	1236.09020996
2191.63305664	1236.67700195
2188.07446289	1237.05004883
2184.51269531	1236.65319824
2180.94946289	1237.44995117
2177.38452148	1237.38269043
2173.81835938	1237.38000488
2170.25024414	1237.44018555
2166.6809082	1237.08349609
2163.10986328	1237.37683105
2159.53759766	1236.68713379
2155.96166992	1236.54003906
2152.38623047	1236.84973145
2148.80737305	1237.0201416
2145.22705078	1236.67956543
2141.64697266	1236.3536377
2138.06347656	1236.56005859
2134.47851563	1236.22338867
2130.89208984	1236.05993652
2127.30224609	1236.20983887
2123.71264648	1236.0402832
2120.12158203	1235.78625488
2116.52734375	1235.94360352
2112.93139648	1235.57678223
2109.33544922	1235.859375
2105.73657227	1235.44042969
2102.13598633	1235.90014648
2098.53369141	1235.7935791
2094.93017578	1235.29699707
2091.32324219	1235.80664063
2087.71630859	1235.89318848
2084.10791016	1235.92004395
2080.49633789	1236.00317383
2076.88305664	1235.46398926
2073.27001953	1235.87634277
2069.65380859	1235.85668945
2066.03588867	1235.96691895
2062.41650391	1235.7598877
2058.79541016	1235.86328125
2055.17285156	1235.61657715
2051.54711914	1235.33666992
2047.92138672	1235.75708008
2044.2923584	1235.65356445
2040.66345215	1235.84997559
2037.03137207	1235.32653809
2033.39758301	1235.16625977
2029.7623291	1235.32666016
2026.12548828	1234.47338867
2022.48706055	1234.67333984
2018.8470459	1235.01672363
2015.20361328	1234.73632813
2011.5604248	1234.83618164
2007.91394043	1234.69641113
2004.26757813	1234.91601563
2000.61791992	1234.94995117
1996.9666748	1235.14660645
1993.31384277	1235.15600586
1989.65942383	1234.95581055
1986.00341797	1234.83984375
1982.3458252	1234.76342773
1978.68493652	1234.64318848
1975.02416992	1234.82006836
1971.35998535	1234.44299316
1967.69604492	1234.36999512
1964.02868652	1234.51977539
1960.35986328	1233.99987793
1956.68933105	1233.75305176
1953.01721191	1233.71337891
1949.34350586	1233.49316406
1945.66821289	1233.47644043
1941.99121094	1232.71984863
1938.31103516	1233.08300781
1934.63085938	1232.86315918
1930.9473877	1232.79309082
1927.2623291	1232.79296875
1923.57739258	1232.1932373
1919.88903809	1231.76000977
1916.19921875	1231.61328125
1912.50769043	1231.48339844
1908.81274414	1231.11328125
1905.11804199	1230.78686523
1901.42163086	1230.55358887
1897.72192383	1230.74633789
1894.02050781	1230.50952148
1890.31933594	1230.52636719
1886.61474609	1230.25598145
1882.90844727	1229.79663086
1879.20056152	1230.12011719
1875.49108887	1230.11328125
1871.7800293	1230.10021973
1868.06726074	1229.9432373
1864.35119629	1229.72058105
1860.63525391	1229.83691406
1856.91577148	1229.73669434
1853.19482422	1229.62011719
1849.47387695	1229.83618164
1845.74963379	1229.84326172
1842.02368164	1229.54296875
1838.29614258	1229.96643066
1834.5670166	1230.13623047
1830.83435059	1230.1270752
1827.10192871	1234.14355469
1823.36608887	1231.98400879
1819.63024902	1230.24694824
1815.89111328	1230.15319824
1812.15026855	1229.94702148
1808.4095459	1230.30065918
1804.66552734	1230.09265137
1800.91967773	1230.26062012
1797.17053223	1230.63366699
1793.42150879	1230.40600586
1789.67077637	1230.32763672
1785.91662598	1230.48986816
1782.16259766	1230.59973145
1778.40515137	1230.63342285
1774.64770508	1230.49963379
1770.88696289	1230.63964844
1767.12451172	1231.0234375
1763.36047363	1231.12023926
1759.59460449	1231.37609863
1755.82714844	1231.05993652
1752.05627441	1231.22021484
1748.28552246	1231.49353027
1744.51135254	1231.62341309
1740.73718262	1231.76318359
1736.9597168	1232.01635742
1733.18041992	1232.9666748
1729.39953613	1232.94995117
1725.61694336	1233.68005371
1721.8326416	1233.86706543
1718.04675293	1234.84655762
1714.25915527	1235.05004883
1710.46984863	1235.43994141
1706.67712402	1235.64318848
1702.88269043	1235.62304688
1699.08825684	1236.18969727
1695.29052734	1237.29296875
1691.4909668	1237.54016113
1687.68981934	1238.21655273
1683.88696289	1238.93322754
1680.08227539	1239.76318359
1676.27612305	1240.33251953
1672.46813965	1240.86022949
1668.65661621	1241.34350586
1664.84533691	1241.57421875
1661.03051758	1241.6463623
1657.21398926	1241.11315918
1653.39575195	1241.51647949
1649.57751465	1240.85388184
1645.75598145	1240.94006348
1641.93261719	1240.43981934
1638.10571289	1239.61999512
1634.27893066	1239.71337891
1630.45056152	1239.25292969
1626.61853027	1239.09973145
1622.78662109	1238.53723145
1618.95129395	1238.76025391
1615.11413574	1237.92675781
1611.27539063	1237.11621094
1607.43481445	1236.6965332
1603.5925293	1235.98046875
1599.74853516	1236.10705566
1595.90283203	1235.14331055
1592.05541992	1234.65673828
1588.20458984	1234.33703613
1584.3536377	1233.94335938
1580.49926758	1234.00671387
1576.64318848	1233.36328125
1572.78710938	1233.00317383
1568.9276123	1232.65649414
1565.06628418	1232.72021484
1561.20324707	1232.18359375
1557.33666992	1232.44006348
1553.47009277	1231.96008301
1549.60192871	1232.0267334
1545.73010254	1232.23718262
1541.85839844	1231.42675781
1537.9831543	1231.55004883
1534.1060791	1231.4967041
1530.22924805	1231.08349609
1526.34875488	1230.86999512
1522.46643066	1230.7635498
1518.58068848	1230.67016602
1514.69494629	1230.58349609
1510.80749512	1231.03015137
1506.91638184	1230.5925293
1503.02539063	1230.49353027
1499.13085938	1230.93334961
1495.2364502	1223.58337402
1491.33837891	1231.10998535
1487.43847656	1231.03662109
1483.5369873	1231.17993164
1479.63354492	1231.38964844
1475.72851563	1231.55310059
1471.82165527	1231.60656738
1467.91113281	1231.87023926
1464.00073242	1232.11975098
1460.08679199	1231.98327637
1456.17285156	1231.80688477
1452.25537109	1232.24658203
1448.33605957	1231.58666992
1444.41503906	1231.29956055
1440.4921875	1231.38305664
1436.56750488	1231.20324707
1432.64111328	1230.96313477
1428.7130127	1231.26342773
1424.78125	1230.96691895
1420.8494873	1231.11352539
1416.9140625	1231.30029297
1412.97888184	1231.72021484
1409.03991699	1231.76647949
1405.09924316	1231.0802002
1401.15673828	1231.70996094
1397.21252441	1231.71655273
1393.26635742	1231.68041992
1389.31860352	1230.98657227
1385.36706543	1231.87976074
1381.41564941	1231.40991211
1377.46240234	1231.35339355
1373.50549316	1231.70300293
1369.546875	1231.34313965
1365.58630371	1232.04406738
1361.62597656	1232.15686035
1357.66186523	1232.12011719
1353.69592285	1232.24645996
1349.72827148	1233.50720215
1345.75695801	1233.45678711
1341.78564453	1232.89038086
1337.8125	1233.02258301
1333.83581543	1233.59362793
1329.85717773	1233.14050293
1325.87866211	1233.55981445
1321.8963623	1233.56018066
1317.91235352	1233.42004395
1313.92651367	1233.40002441
1309.93884277	1233.19335938
1305.94934082	1233.44616699
1301.95812988	1233.37036133
1297.96313477	1233.62683105
1293.96813965	1233.4395752
1289.96948242	1232.79956055
1285.9708252	1232.85986328
1281.96862793	1233.17285156
1277.96447754	1233.59680176
1273.95849609	1234.10681152
1269.95068359	1234.87341309
1265.94104004	1235.08007813
1261.92956543	1234.92651367
1257.91625977	1235.34985352
1253.90112305	1236.20349121
1249.88232422	1236.0065918
1245.86340332	1236.18994141
1241.84094238	1236.31066895
1237.81652832	1236.67370605
1233.79223633	1236.23327637
1229.76416016	1236.63720703
1225.73413086	1235.97668457
1221.70239258	1235.88330078
1217.66687012	1236.31005859
1213.63146973	1236.01379395
1209.59411621	1236.07006836
1205.55297852	1235.38037109
1201.51196289	1235.54370117
1197.46716309	1235.46691895
1193.42248535	1235.7401123
1189.37390137	1235.41674805
1185.32348633	1235.98364258
1181.2713623	1236.31994629
1177.21716309	1235.99963379
1173.16125488	1236.55358887
1169.1015625	1236.74682617
1165.04174805	1237.59667969
1160.98022461	1236.87316895
1156.91491699	1238.17724609
1152.84765625	1238.89038086
1148.78051758	1239.73010254
1144.70947266	1239.29675293
1140.63659668	1239.8034668
1136.56188965	1240.17358398
1132.48522949	1241.03369141
1128.40673828	1241.54650879
1124.32641602	1242.68359375
1120.2421875	1242.88061523
1116.15808105	1243.5501709
1112.07019043	1243.48632813
1107.98217773	1243.33691406
1103.89050293	1244.2097168
1099.796875	1246.12390137
1095.70129395	1246.89025879
1091.60388184	1246.03295898
1087.50463867	1246.06005859
1083.40344238	1246.61328125
1079.30029297	1246.64025879
1075.1953125	1247.82995605
1071.08642578	1248.29016113
1066.97766113	1249.49987793
1062.86499023	1250.37597656
1058.75036621	1251.55334473
1054.63586426	1252.4498291
1050.51745605	1253.29650879
1046.3972168	1254.11975098
1042.27502441	1254.52966309
1038.15087891	1255.05664063
1034.02490234	1254.87695313
1029.89501953	1255.25634766
1025.76513672	1257.0970459
1021.63140869	1258.52026367
1017.4977417	1259.55773926
1013.36016846	1261.06005859
1009.22064209	1263.04003906
1005.08117676	1262.56982422
1000.93780518	1263.57629395
996.792541504	1264.2935791
992.643432617	1264.81628418
988.494262695	1266.03686523
984.343200684	1266.87341309
980.190185547	1268.35656738
976.033325195	1269.42333984
971.876403809	1269.95690918
967.715637207	1271.04003906
963.55291748	1271.63037109
959.388305664	1272.59667969
955.223632813	1273.32299805
951.055053711	1274.90661621
946.882629395	1275.17993164
942.710205078	1275.31665039
938.535766602	1275.78308105
934.359436035	1276.00317383
930.179199219	1277.02331543
925.998962402	1279.78344727
921.814758301	1280.17687988
917.628662109	1280.22949219
913.442504883	1280.14025879
909.252441406	1280.92370605
905.060424805	1281.77661133
900.866455078	1281.62670898
896.670532227	1279.93713379
892.47064209	1280.00317383
888.270751953	1280.13684082
884.068908691	1281.62036133
879.86315918	1282.76367188
875.657348633	1281.78015137
871.447631836	1280.31713867
867.235900879	1281.2598877
863.022216797	1281.67016602
858.806518555	1280.83630371
854.588867188	1280.41992188
850.36920166	1280.25646973
846.147583008	1280.5703125
841.92401123	1279.77331543
837.698364258	1279.08984375
833.468811035	1279.94348145
829.239257813	1281.40307617
825.00567627	1281.46313477
820.770141602	1280.98327637
816.532592773	1280.64709473
812.295043945	1280.93334961
808.053527832	1281.95666504
803.809997559	1282.46325684
799.5625	1282.30969238
795.314941406	1281.9432373
791.065368652	1282.27319336
786.811828613	1282.28308105
782.558288574	1282.09973145
778.300720215	1281.85327148
774.043151855	1281.4197998
769.781555176	1281.14306641
765.517944336	1280.37304688
761.252319336	1281.08044434
756.984741211	1280.96704102
752.715087891	1279.17004395
748.443359375	1280.66357422
744.169677734	1283.02697754
739.891967773	1283.98974609
735.614196777	1281.26623535
731.332458496	1280.19921875
727.05065918	1281.67651367
722.764831543	1282.78991699
718.476928711	1281.34716797
714.187072754	1281.4699707
709.895141602	1283.85681152
705.601135254	1285.59619141
701.305114746	1286.02661133
697.007080078	1286.14697266
692.706970215	1285.9967041
688.402832031	1284.54333496
684.098632813	1282.56335449
679.790405273	1283.51318359
675.482116699	1285.91699219
671.169799805	1286.21374512
666.855407715	1285.75305176
662.53894043	1286.29272461
658.220458984	1286.66662598
653.899902344	1289.07312012
649.577270508	1289.10668945
645.252624512	1289.72998047
640.92388916	1290.80651855
636.595092773	1292.08361816
632.264221191	1291.8503418
627.929260254	1290.43005371
623.592224121	1290.70324707
619.255187988	1291.05358887
614.914001465	1291.3269043
610.570800781	1290.50354004
606.225463867	1289.8560791
601.878112793	1290.80285645
597.528625488	1292.95654297
593.175048828	1294.40026855
588.821411133	1293.08703613
584.465698242	1292.7532959
580.105895996	1293.09680176
575.744018555	1294.48657227
571.382019043	1296.24609375
567.015930176	1296.72973633
562.647766113	1299.10668945
558.27746582	1302.26696777
553.905151367	1303.13659668
549.530639648	1303.97668457
545.15411377	1307.32702637
540.77545166	1314.02636719
536.39263916	1323.31994629
532.009765625	1326.40673828
527.622741699	1333.90014648
523.235656738	1344.14282227
518.844421387	1353.10314941
514.45111084	1362.48352051
510.055664063	1373.32348633
505.658111572	1382.53979492
501.258422852	1387.76989746
496.856628418	1394.58679199
492.452697754	1401.55664063
488.046691895	1402.74328613
483.636474609	1404.27624512
479.226196289	1401.45654297
474.811737061	1400.19299316
470.397216797	1396.12280273
465.978485107	1391.6340332
461.557647705	1386.98327637
457.134674072	1385.39648438
452.711608887	1377.91662598
448.282318115	1371.30700684
443.852935791	1365.08337402
439.421417236	1359.06665039
434.987762451	1352.98693848
430.551940918	1351.09973145
426.111938477	1349.9498291
421.671844482	1347.13037109
417.227539063	1347.08007813
412.781097412	1349.13354492
408.332489014	1351.73327637
403.883789063	1353.98632813
399.430877686	1355.03015137
394.975799561	1357.00036621
390.518585205	1358.72668457
386.057128906	1358.46337891
381.595581055	1361.92004395
377.131866455	1360.64001465
372.663909912	1358.53015137
368.195861816	1359.80310059
363.723571777	1360.60009766
359.24911499	1361.19287109
354.77456665	1362.23974609
350.295776367	1362.3996582
345.814788818	1365.09729004
341.331634521	1367.94995117
336.846282959	1369.04333496
332.358795166	1370.32995605
327.867004395	1373.89331055
323.37512207	1375.76635742
318.88104248	1376.99035645
314.382720947	1380.00012207
309.882171631	1380.76330566
305.381530762	1383.78979492
300.876617432	1384.1229248
296.369506836	1387.83984375
291.860198975	1388.32336426
287.348693848	1392.2097168
282.834991455	1398.22338867
278.319061279	1402.90698242
273.800964355	1402.77355957
269.278533936	1400.01269531
264.756011963	1398.66296387
260.229187012	1399.21325684
255.70223999	1397.65002441
251.170974731	1396.60668945
246.639602661	1401.10668945
242.103912354	1406.91345215
237.566009521	1411.4432373
233.025878906	1416.87316895
228.483535767	1423.75341797
223.938964844	1426.37316895
219.390060425	1429.25976563
214.841033936	1427.25292969
210.289779663	1432.66296387
205.734191895	1445.80273438
201.178466797	1455.02331543
196.618408203	1466.27026367
192.056106567	1475.24328613
187.493682861	1477.51647949
182.9269104	1484.60339355
178.357894897	1493.23291016
