# Supplementary material for: Correlative Brillouin and Raman spectroscopy data acquired on single cells
Source: Data Brief. 2020 Feb 5;29:105223. doi: 10.1016/j.dib.2020.105223 (PMC7026319; doi:10.1016/j.dib.2020.105223)
Supplement: Multimedia component 1 [file mmc1.zip › Data/Raman_Y/1um.txt]

3847.83642578	1186.58703613
3845.03149414	1208.07629395
3842.22558594	1207.52331543
3839.41845703	1208.33374023
3836.60913086	1207.60351563
3833.80004883	1207.73999023
3830.98852539	1207.73681641
3828.17578125	1207.60986328
3825.36230469	1208.49658203
3822.54736328	1209.16357422
3819.73168945	1209.64318848
3816.91479492	1209.91625977
3814.09570313	1210.66015625
3811.27661133	1209.45690918
3808.45532227	1209.87023926
3805.6328125	1209.72961426
3802.80932617	1208.72277832
3799.98486328	1207.86022949
3797.15917969	1207.91650391
3794.33251953	1207.62963867
3791.50317383	1207.93981934
3788.67431641	1208.2734375
3785.84326172	1209.01965332
3783.01220703	1209.01025391
3780.17871094	1209.7467041
3777.34423828	1209.70373535
3774.50878906	1209.89038086
3771.6706543	1210.21386719
3768.83300781	1210.6229248
3765.99291992	1210.796875
3763.15307617	1211.58312988
3760.31079102	1211.87683105
3757.46728516	1211.8034668
3754.62304688	1187.62670898
3751.77734375	1212.73388672
3748.9309082	1212.5871582
3746.08300781	1213.6697998
3743.23291016	1214.4732666
3740.38305664	1215.53662109
3737.53076172	1216.19335938
3734.67749023	1216.9798584
3731.82299805	1217.61022949
3728.9675293	1218.75317383
3726.11083984	1219.2635498
3723.25317383	1220.00292969
3720.39306641	1220.67370605
3717.53320313	1221.55700684
3714.6706543	1222.25012207
3711.80859375	1223.13671875
3708.9440918	1224.70690918
3706.07861328	1225.46716309
3703.21191406	1227.08349609
3700.34277344	1228.3996582
3697.47387695	1230.98681641
3694.60253906	1233.02368164
3691.73144531	1235.64648438
3688.85791016	1237.55969238
3685.9831543	1239.86340332
3683.10742188	1242.97668457
3680.23071289	1245.77380371
3677.3527832	1249.13671875
3674.47363281	1252.67297363
3671.59228516	1256.55004883
3668.7109375	1260.18066406
3665.82714844	1263.84997559
3662.94238281	1267.89367676
3660.05786133	1273.14953613
3657.16943359	1277.98339844
3654.28149414	1282.4465332
3651.39208984	1287.07629395
3648.50195313	1290.91662598
3645.60913086	1295.69726563
3642.71655273	1300.29333496
3639.8215332	1304.23303223
3636.92529297	1308.27026367
3634.02807617	1312.33349609
3631.12963867	1316.16345215
3628.23022461	1318.90637207
3625.32836914	1322.18334961
3622.42651367	1325.52990723
3619.52246094	1328.80334473
3616.6184082	1332.48937988
3613.7121582	1334.94335938
3610.8046875	1338.52380371
3607.89599609	1342.3807373
3604.98608398	1346.53283691
3602.07519531	1350.29309082
3599.16186523	1353.87329102
3596.2487793	1358.60693359
3593.33325195	1362.70629883
3590.41625977	1365.6529541
3587.49853516	1369.89685059
3584.58081055	1372.91662598
3581.65942383	1376.65014648
3578.73803711	1380.79675293
3575.81591797	1384.80358887
3572.89086914	1387.31323242
3569.96630859	1390.56640625
3567.0390625	1394.57666016
3564.11083984	1397.92651367
3561.18139648	1402.43640137
3558.25097656	1405.07666016
3555.31933594	1407.51660156
3552.38647461	1410.59985352
3549.45263672	1414.33349609
3546.51611328	1418.76660156
3543.57861328	1422.34033203
3540.64135742	1426.52661133
3537.70141602	1431.68713379
3534.76049805	1436.9831543
3531.81835938	1443.58984375
3528.875	1449.03076172
3525.92919922	1456.40307617
3522.98364258	1462.43640137
3520.03564453	1469.0032959
3517.08789063	1474.33337402
3514.13745117	1480.24316406
3511.18603516	1486.31640625
3508.23339844	1491.37011719
3505.27954102	1497.59326172
3502.32324219	1503.10693359
3499.3671875	1507.69665527
3496.40991211	1513.12976074
3493.45019531	1519.5435791
3490.48925781	1525.2064209
3487.52709961	1530.92016602
3484.56396484	1536.67700195
3481.59960938	1540.51708984
3478.6340332	1542.48974609
3475.66723633	1546.48034668
3472.69799805	1550.12634277
3469.72900391	1555.40661621
3466.75756836	1560.07666016
3463.78491211	1562.86669922
3460.8125	1567.296875
3457.83740234	1572.35339355
3454.85986328	1578.49023438
3451.88256836	1584.09716797
3448.90405273	1588.2467041
3445.92285156	1591.90026855
3442.94213867	1594.90673828
3439.95874023	1598.67980957
3436.97412109	1601.61682129
3433.98852539	1606.42285156
3431.00170898	1608.63671875
3428.01367188	1610.45996094
3425.02441406	1613.66357422
3422.03271484	1615.16357422
3419.04101563	1615.87036133
3416.04711914	1616.56018066
3413.05175781	1616.7166748
3410.05664063	1616.30688477
3407.05908203	1620.2199707
3404.05883789	1623.24987793
3401.05883789	1625.27990723
3398.05761719	1627.93005371
3395.05541992	1631.22351074
3392.05053711	1634.5300293
3389.04443359	1636.9564209
3386.03710938	1635.43640137
3383.0300293	1634.14306641
3380.02050781	1632.93652344
3377.00830078	1632.38366699
3373.99633789	1629.18688965
3370.9831543	1627.34350586
3367.96728516	1627.04663086
3364.9519043	1624.80371094
3361.93383789	1624.46362305
3358.91430664	1623.98986816
3355.89379883	1623.94348145
3352.87231445	1626.80004883
3349.84936523	1626.95007324
3346.82519531	1627.35974121
3343.79858398	1629.15661621
3340.7722168	1629.15026855
3337.74316406	1627.75292969
3334.71289063	1627.00317383
3331.68286133	1624.16015625
3328.65039063	1619.31323242
3325.61499023	1615.84997559
3322.58007813	1612.59289551
3319.54370117	1611.58666992
3316.50488281	1612.00952148
3313.46630859	1614.91320801
3310.42504883	1614.95324707
3307.3840332	1617.71948242
3304.34057617	1618.30993652
3301.2956543	1616.07995605
3298.24829102	1613.03979492
3295.20092773	1611.95996094
3292.15258789	1611.12304688
3289.1015625	1611.15649414
3286.05053711	1610.88647461
3282.99707031	1611.31677246
3279.94238281	1612.83679199
3276.88647461	1611.78308105
3273.82958984	1613.15979004
3270.77124023	1614.27307129
3267.71166992	1614.3470459
3264.65087891	1614.28662109
3261.58764648	1611.60668945
3258.52294922	1609.9498291
3255.45874023	1610.18688965
3252.39160156	1609.32348633
3249.32348633	1607.9732666
3246.25390625	1608.97644043
3243.18334961	1609.98657227
3240.10986328	1608.37683105
3237.03686523	1610.52026367
3233.96264648	1610.93640137
3230.88549805	1610.42993164
3227.80737305	1606.36962891
3224.72802734	1602.17321777
3221.6472168	1596.15332031
3218.56542969	1590.97668457
3215.48242188	1585.40002441
3212.39794922	1581.01989746
3209.31103516	1577.43664551
3206.22436523	1574.47033691
3203.13476563	1572.27661133
3200.04418945	1567.35693359
3196.95214844	1559.83984375
3193.8605957	1556.18347168
3190.76464844	1551.23999023
3187.66918945	1544.23986816
3184.57226563	1538.20275879
3181.47290039	1531.74975586
3178.37353516	1525.1730957
3175.27148438	1518.35302734
3172.16821289	1511.86315918
3169.06542969	1505.32629395
3165.9597168	1497.81689453
3162.85131836	1489.80322266
3159.74316406	1481.21350098
3156.63378906	1475.92297363
3153.52148438	1469.02966309
3150.40966797	1463.61682129
3147.29516602	1457.19006348
3144.17919922	1450.33679199
3141.06201172	1445.61682129
3137.94384766	1440.6697998
3134.82421875	1435.35998535
3131.70336914	1429.70324707
3128.58129883	1423.46337891
3125.45654297	1416.87329102
3122.33203125	1410.60974121
3119.20458984	1404.31713867
3116.07617188	1397.37329102
3112.94628906	1393.80358887
3109.81542969	1389.33032227
3106.68310547	1384.42004395
3103.54956055	1379.91357422
3100.41308594	1375.18676758
3097.27709961	1368.87316895
3094.13842773	1362.60351563
3090.99975586	1356.30700684
3087.85839844	1351.34338379
3084.71582031	1347.02026367
3081.57202148	1344.91650391
3078.42700195	1342.18041992
3075.27905273	1339.80688477
3072.1315918	1336.69995117
3068.98266602	1332.27319336
3065.83105469	1328.40332031
3062.67797852	1323.28320313
3059.52392578	1319.10339355
3056.36987305	1314.78649902
3053.21166992	1311.23352051
3050.05371094	1308.65686035
3046.89453125	1305.44311523
3043.73413086	1303.26025391
3040.57080078	1301.05700684
3037.40771484	1299.36035156
3034.24194336	1296.85693359
3031.07470703	1295.88989258
3027.90649414	1293.86010742
3024.73681641	1292.8302002
3021.56591797	1292.35290527
3018.39355469	1291.06005859
3015.21875	1290.31652832
3012.04394531	1289.66308594
3008.86645508	1289.6262207
3005.68896484	1287.13647461
3002.5090332	1286.25976563
2999.32763672	1285.35339355
2996.14477539	1284.21643066
2992.9609375	1285.14355469
2989.77416992	1286.4432373
2986.58764648	1287.46337891
2983.39819336	1288.61999512
2980.20922852	1288.73657227
2977.01733398	1289.58044434
2973.82421875	1290.01672363
2970.62963867	1290.05651855
2967.43383789	1290.89648438
2964.23681641	1291.84326172
2961.03833008	1293.78344727
2957.83886719	1295.0769043
2954.63623047	1298.2199707
2951.43408203	1302.00646973
2948.22900391	1305.63330078
2945.02270508	1309.98681641
2941.81494141	1311.91345215
2938.60595703	1313.07983398
2935.39575195	1312.51000977
2932.18408203	1310.82067871
2928.96972656	1307.7401123
2925.75561523	1303.97290039
2922.53857422	1299.82336426
2919.32177734	1296.10693359
2916.10229492	1292.07995605
2912.88134766	1288.05322266
2909.65917969	1285.13000488
2906.43554688	1283.54663086
2903.20922852	1281.68017578
2899.9831543	1280.58691406
2896.75561523	1279.59313965
2893.52539063	1278.8034668
2890.29370117	1278.84057617
2887.06225586	1278.46264648
2883.828125	1278.77648926
2880.5925293	1278.61352539
2877.35546875	1278.48962402
2874.11572266	1276.21350098
2870.8762207	1273.41357422
2867.63549805	1269.57299805
2864.3918457	1267.47021484
2861.14672852	1265.56640625
2857.90185547	1264.07995605
2854.65429688	1262.95703125
2851.40527344	1260.26013184
2848.1550293	1256.77648926
2844.90332031	1252.98681641
2841.64868164	1248.82348633
2838.39453125	1246.40600586
2835.13720703	1244.35998535
2831.88037109	1242.31018066
2828.62036133	1240.63623047
2825.359375	1239.70703125
2822.09667969	1238.71765137
2818.83300781	1238.21411133
2815.56787109	1238.06335449
2812.29980469	1237.52978516
2809.03173828	1237.48669434
2805.76269531	1237.34338379
2802.49047852	1237.5769043
2799.21728516	1237.2565918
2795.94238281	1236.640625
2792.66625977	1236.25683594
2789.38891602	1236.00634766
2786.11010742	1235.99304199
2782.83007813	1235.89038086
2779.54858398	1236.38391113
2776.26416016	1236.17370605
2772.97998047	1236.36047363
2769.69287109	1236.19348145
2766.40454102	1236.51281738
2763.11474609	1237.06713867
2759.82348633	1236.63671875
2756.53100586	1237.00036621
2753.23730469	1236.96337891
2749.94042969	1237.40637207
2746.64379883	1237.49035645
2743.34448242	1237.77001953
2740.04516602	1237.72668457
2736.74291992	1237.94921875
2733.43945313	1237.5333252
2730.13452148	1237.50390625
2726.82836914	1237.9395752
2723.52075195	1237.66650391
2720.21020508	1237.45654297
2716.89990234	1237.31005859
2713.58642578	1236.88366699
2710.2734375	1236.44726563
2706.95751953	1236.02380371
2703.64013672	1235.66369629
2700.32128906	1235.27355957
2697.0012207	1235.96691895
2693.6796875	1235.86962891
2690.35668945	1235.78344727
2687.03100586	1236.01989746
2683.70532227	1235.99987793
2680.37670898	1235.48327637
2677.046875	1236.32336426
2673.71704102	1235.98327637
2670.38452148	1236.29003906
2667.05029297	1235.99304199
2663.71484375	1236.06982422
2660.37646484	1236.6229248
2657.03833008	1236.36010742
2653.69702148	1236.15319824
2650.35620117	1236.79711914
2647.01220703	1236.4831543
2643.66674805	1236.46630859
2640.32177734	1236.80688477
2636.97363281	1236.15686035
2633.62255859	1236.41650391
2630.27148438	1236.43005371
2626.91943359	1236.17297363
2623.56567383	1236.18640137
2620.20898438	1236.79663086
2616.85083008	1236.53686523
2613.49316406	1237.12695313
2610.13232422	1237.13000488
2606.77001953	1236.81323242
2603.40649414	1236.83056641
2600.04125977	1237.20715332
2596.67333984	1237.29016113
2593.30541992	1237.0838623
2589.93457031	1237.63378906
2586.56396484	1237.96948242
2583.19042969	1237.72973633
2579.81542969	1237.53686523
2576.44042969	1237.76989746
2573.06274414	1237.63061523
2569.68188477	1237.62658691
2566.30102539	1237.84020996
2562.91894531	1237.18981934
2559.53393555	1236.82006836
2556.14892578	1236.97290039
2552.76098633	1236.80712891
2549.37182617	1237.06005859
2545.98266602	1237.56018066
2542.59033203	1237.1628418
2539.19677734	1237.85046387
2535.80029297	1231.19665527
2532.40380859	1239.59643555
2529.00610352	1240.67321777
2525.60522461	1240.65979004
2522.2043457	1241.13378906
2518.80078125	1240.16943359
2515.39550781	1239.89379883
2511.98901367	1239.51318359
2508.58105469	1239.24694824
2505.17163086	1238.90307617
2501.76074219	1238.84973145
2498.34838867	1239.02661133
2494.93310547	1239.29309082
2491.51806641	1239.07373047
2488.09985352	1238.76672363
2484.68017578	1239.30407715
2481.2590332	1239.33374023
2477.83666992	1238.96325684
2474.41259766	1238.47314453
2470.98730469	1238.70983887
2467.56054688	1238.85302734
2464.13232422	1239.35949707
2460.70092773	1239.26977539
2457.26831055	1239.67675781
2453.83569336	1239.23327637
2450.39990234	1239.18994141
2446.96289063	1239.52978516
2443.52441406	1239.59326172
2440.08447266	1239.13037109
2436.64306641	1238.86975098
2433.19848633	1239.39660645
2429.75415039	1239.39672852
2426.30664063	1239.73974609
2422.85961914	1239.91320801
2419.40917969	1240.22619629
2415.95751953	1240.26733398
2412.50415039	1240.55944824
2409.04956055	1240.29321289
2405.59350586	1241.28637695
2402.13574219	1241.93652344
2398.67675781	1242.02026367
2395.21459961	1241.9395752
2391.75097656	1241.8026123
2388.28759766	1241.47973633
2384.82104492	1241.36962891
2381.35302734	1240.57983398
2377.88354492	1240.58984375
2374.41259766	1240.66345215
2370.94018555	1240.27941895
2367.46630859	1239.93005371
2363.98925781	1240.46704102
2360.51245117	1240.46350098
2357.0324707	1239.99682617
2353.55102539	1240.43994141
2350.06982422	1240.40612793
2346.58544922	1241.22619629
2343.09960938	1241.35339355
2339.61230469	1241.28015137
2336.12182617	1241.52685547
2332.6315918	1241.48681641
2329.13989258	1240.8371582
2325.64501953	1240.20703125
2322.1484375	1240.29370117
2318.65234375	1240.05334473
2315.15307617	1240.59375
2311.65209961	1240.89990234
2308.14990234	1240.80273438
2304.64599609	1240.76342773
2301.140625	1240.15698242
2297.63232422	1240.34289551
2294.12402344	1240.4465332
2290.61254883	1240.43005371
2287.10131836	1240.94970703
2283.58691406	1240.82629395
2280.07080078	1241.16015625
2276.5534668	1240.74035645
2273.03466797	1240.85974121
2269.51416016	1241.03649902
2265.99047852	1241.15673828
2262.46704102	1240.56665039
2258.94213867	1240.8729248
2255.4140625	1240.28308105
2251.88452148	1240.3494873
2248.35327148	1240.13317871
2244.82250977	1240.76037598
2241.28833008	1239.97644043
2237.75268555	1240.70336914
2234.21386719	1240.57348633
2230.67529297	1240.44348145
2227.13500977	1240.42626953
2223.59155273	1240.43994141
2220.04833984	1240.83984375
2216.50195313	1240.34692383
2212.95410156	1240.41040039
2209.40478516	1240.77941895
2205.85375977	1240.46984863
2202.30126953	1240.58703613
2198.74731445	1240.36328125
2195.19018555	1240.89648438
2191.63305664	1240.80981445
2188.07446289	1241.10693359
2184.51269531	1241.05664063
2180.94946289	1241.49316406
2177.38452148	1241.08630371
2173.81835938	1241.6895752
2170.25024414	1241.70703125
2166.6809082	1241.16699219
2163.10986328	1241.11364746
2159.53759766	1240.99963379
2155.96166992	1241.18286133
2152.38623047	1241.02331543
2148.80737305	1240.52978516
2145.22705078	1241.01623535
2141.64697266	1240.23999023
2138.06347656	1240.40979004
2134.47851563	1240.31018066
2130.89208984	1240.21020508
2127.30224609	1240.0970459
2123.71264648	1239.7833252
2120.12158203	1239.87390137
2116.52734375	1239.53308105
2112.93139648	1239.85693359
2109.33544922	1239.69030762
2105.73657227	1239.96984863
2102.13598633	1239.53051758
2098.53369141	1239.98376465
2094.93017578	1239.56005859
2091.32324219	1240.16345215
2087.71630859	1239.4765625
2084.10791016	1239.93615723
2080.49633789	1239.1126709
2076.88305664	1239.34277344
2073.27001953	1239.97375488
2069.65380859	1240.06982422
2066.03588867	1239.70983887
2062.41650391	1239.97387695
2058.79541016	1238.96325684
2055.17285156	1239.80651855
2051.54711914	1239.96289063
2047.92138672	1239.59692383
2044.2923584	1239.75
2040.66345215	1239.34338379
2037.03137207	1238.9732666
2033.39758301	1238.78955078
2029.7623291	1238.85974121
2026.12548828	1238.80358887
2022.48706055	1239.05383301
2018.8470459	1238.66955566
2015.20361328	1238.62402344
2011.5604248	1238.69616699
2007.91394043	1238.54016113
2004.26757813	1238.74328613
2000.61791992	1238.81286621
1996.9666748	1238.92370605
1993.31384277	1238.49707031
1989.65942383	1239.30004883
1986.00341797	1238.76342773
1982.3458252	1238.79675293
1978.68493652	1238.17687988
1975.02416992	1238.57348633
1971.35998535	1238.43347168
1967.69604492	1238.12060547
1964.02868652	1238.00036621
1960.35986328	1237.95666504
1956.68933105	1237.44970703
1953.01721191	1237.33337402
1949.34350586	1237.67004395
1945.66821289	1236.98657227
1941.99121094	1237.03015137
1938.31103516	1237.0369873
1934.63085938	1236.71984863
1930.9473877	1236.50012207
1927.2623291	1236.48352051
1923.57739258	1235.36669922
1919.88903809	1236.33679199
1916.19921875	1235.25622559
1912.50769043	1235.47314453
1908.81274414	1234.98999023
1905.11804199	1234.83349609
1901.42163086	1234.44995117
1897.72192383	1234.44677734
1894.02050781	1234.68359375
1890.31933594	1234.16931152
1886.61474609	1233.93359375
1882.90844727	1233.83349609
1879.20056152	1233.62304688
1875.49108887	1233.27001953
1871.7800293	1233.65710449
1868.06726074	1233.6697998
1864.35119629	1233.41271973
1860.63525391	1233.65625
1856.91577148	1233.78979492
1853.19482422	1233.7767334
1849.47387695	1233.57958984
1845.74963379	1233.41687012
1842.02368164	1233.72351074
1838.29614258	1233.96691895
1834.5670166	1234.10327148
1830.83435059	1233.70300293
1827.10192871	1234.1171875
1823.36608887	1234.09338379
1819.63024902	1234.53942871
1815.89111328	1234.45629883
1812.15026855	1233.85009766
1808.4095459	1234.15014648
1804.66552734	1234.2833252
1800.91967773	1234.27294922
1797.17053223	1234.43371582
1793.42150879	1234.23010254
1789.67077637	1234.30664063
1785.91662598	1234.48950195
1782.16259766	1234.42016602
1778.40515137	1234.54370117
1774.64770508	1234.76623535
1770.88696289	1235.10351563
1767.12451172	1234.59973145
1763.36047363	1235.36657715
1759.59460449	1235.24658203
1755.82714844	1235.82641602
1752.05627441	1235.75598145
1748.28552246	1235.97302246
1744.51135254	1236.44006348
1740.73718262	1236.57067871
1736.9597168	1236.95056152
1733.18041992	1237.41625977
1729.39953613	1237.61706543
1725.61694336	1238.29296875
1721.8326416	1239.34350586
1718.04675293	1240.42004395
1714.25915527	1240.59008789
1710.46984863	1241.00744629
1706.67712402	1241.31335449
1702.88269043	1241.64025879
1699.08825684	1243.08312988
1695.29052734	1244.01025391
1691.4909668	1245.2265625
1687.68981934	1246.37329102
1683.88696289	1247.86987305
1680.08227539	1249.52319336
1676.27612305	1249.96948242
1672.46813965	1251.5703125
1668.65661621	1251.7467041
1664.84533691	1252.87341309
1661.03051758	1251.84350586
1657.21398926	1250.8104248
1653.39575195	1250.20019531
1649.57751465	1248.64611816
1645.75598145	1248.1730957
1641.93261719	1247.04370117
1638.10571289	1246.26647949
1634.27893066	1246.12646484
1630.45056152	1245.82678223
1626.61853027	1245.50012207
1622.78662109	1245.1595459
1618.95129395	1244.44372559
1615.11413574	1243.69628906
1611.27539063	1243.48681641
1607.43481445	1242.61035156
1603.5925293	1242.06005859
1599.74853516	1241.9699707
1595.90283203	1241.22021484
1592.05541992	1241.40307617
1588.20458984	1240.84680176
1584.3536377	1240.56652832
1580.49926758	1240.17663574
1576.64318848	1240.03308105
1572.78710938	1239.59973145
1568.9276123	1239.02966309
1565.06628418	1238.88684082
1561.20324707	1238.0435791
1557.33666992	1238.15307617
1553.47009277	1237.97998047
1549.60192871	1237.15637207
1545.73010254	1236.4666748
1541.85839844	1236.70324707
1537.9831543	1236.31689453
1534.1060791	1236.56958008
1530.22924805	1235.48352051
1526.34875488	1236.14331055
1522.46643066	1235.5838623
1518.58068848	1235.85974121
1514.69494629	1236.18310547
1510.80749512	1236.25683594
1506.91638184	1235.91357422
1503.02539063	1236.54650879
1499.13085938	1237.12390137
1495.2364502	1229.9329834
1491.33837891	1237.46691895
1487.43847656	1237.78674316
1483.5369873	1237.74328613
1479.63354492	1238
1475.72851563	1238.46655273
1471.82165527	1238.28015137
1467.91113281	1239.06030273
1464.00073242	1239.60913086
1460.08679199	1239.92028809
1456.17285156	1239.76379395
1452.25537109	1239.55712891
1448.33605957	1238.8338623
1444.41503906	1238.65722656
1440.4921875	1237.81994629
1436.56750488	1237.56005859
1432.64111328	1237.10913086
1428.7130127	1237.23962402
1424.78125	1237.3770752
1420.8494873	1237.65283203
1416.9140625	1237.45349121
1412.97888184	1237.88989258
1409.03991699	1238.08654785
1405.09924316	1237.81616211
1401.15673828	1238.01965332
1397.21252441	1237.76660156
1393.26635742	1237.25646973
1389.31860352	1238.2364502
1385.36706543	1237.9732666
1381.41564941	1238.31982422
1377.46240234	1238.42004395
1373.50549316	1238.71044922
1369.546875	1237.73669434
1365.58630371	1238.74658203
1361.62597656	1238.93994141
1357.66186523	1238.88659668
1353.69592285	1239.73669434
1349.72827148	1240.65380859
1345.75695801	1240.85351563
1341.78564453	1240.8326416
1337.8125	1241.04345703
1333.83581543	1241.20983887
1329.85717773	1241.28955078
1325.87866211	1241.72412109
1321.8963623	1241.48327637
1317.91235352	1241.80651855
1313.92651367	1241.67028809
1309.93884277	1241.56958008
1305.94934082	1241.60693359
1301.95812988	1241.09008789
1297.96313477	1240.92626953
1293.96813965	1240.13574219
1289.96948242	1240.11303711
1285.9708252	1240.06359863
1281.96862793	1240.75036621
1277.96447754	1241.16723633
1273.95849609	1241.46374512
1269.95068359	1241.54663086
1265.94104004	1241.83703613
1261.92956543	1242.50646973
1257.91625977	1243.28662109
1253.90112305	1243.67980957
1249.88232422	1243.45654297
1245.86340332	1243.9230957
1241.84094238	1243.35949707
1237.81652832	1243.32702637
1233.79223633	1242.54956055
1229.76416016	1242.21276855
1225.73413086	1242.13000488
1221.70239258	1242.1237793
1217.66687012	1242.16650391
1213.63146973	1241.74328613
1209.59411621	1241.08630371
1205.55297852	1240.91003418
1201.51196289	1239.81347656
1197.46716309	1239.98669434
1193.42248535	1239.296875
1189.37390137	1239.86682129
1185.32348633	1239.99328613
1181.2713623	1239.94372559
1177.21716309	1240.4798584
1173.16125488	1240.3840332
1169.1015625	1241.01318359
1165.04174805	1240.7097168
1160.98022461	1240.55993652
1156.91491699	1240.82373047
1152.84765625	1242.02661133
1148.78051758	1242.56347656
1144.70947266	1242.91296387
1140.63659668	1243.68286133
1136.56188965	1243.953125
1132.48522949	1244.9029541
1128.40673828	1245.38598633
1124.32641602	1245.73303223
1120.2421875	1246.84008789
1116.15808105	1247.61669922
1112.07019043	1248.46643066
1107.98217773	1248.56274414
1103.89050293	1250.08959961
1099.796875	1250.48413086
1095.70129395	1250.35009766
1091.60388184	1250.29931641
1087.50463867	1249.4901123
1083.40344238	1249.69335938
1079.30029297	1250.58349609
1075.1953125	1251.10009766
1071.08642578	1251.32067871
1066.97766113	1252.33374023
1062.86499023	1253.50964355
1058.75036621	1254.48388672
1054.63586426	1255.84008789
1050.51745605	1256.23657227
1046.3972168	1257.109375
1042.27502441	1257.43005371
1038.15087891	1258.43005371
1034.02490234	1258.44995117
1029.89501953	1258.84936523
1025.76513672	1260.11633301
1021.63140869	1262.11010742
1017.4977417	1264.08703613
1013.36016846	1265.58691406
1009.22064209	1267.00305176
1005.08117676	1267.55981445
1000.93780518	1267.04663086
996.792541504	1266.86328125
992.643432617	1266.56323242
988.494262695	1267.19335938
984.343200684	1268.33618164
980.190185547	1269.3729248
976.033325195	1270.1697998
971.876403809	1271.29016113
967.715637207	1272.09692383
963.55291748	1273.21020508
959.388305664	1273.43017578
955.223632813	1274.97363281
951.055053711	1275.59985352
946.882629395	1276.82348633
942.710205078	1277.15686035
938.535766602	1277.35339355
934.359436035	1277.94665527
930.179199219	1277.19641113
925.998962402	1278.69665527
921.814758301	1279.12976074
917.628662109	1278.63037109
913.442504883	1278.33044434
909.252441406	1278.5769043
905.060424805	1279.13342285
900.866455078	1279.92321777
896.670532227	1280.18615723
892.47064209	1279.82995605
888.270751953	1281.23669434
884.068908691	1280.7701416
879.86315918	1279.3034668
875.657348633	1279.01989746
871.447631836	1278.8236084
867.235900879	1279.18383789
863.022216797	1279.29992676
858.806518555	1278.69689941
854.588867188	1279.07006836
850.36920166	1278.78015137
846.147583008	1278.92321777
841.92401123	1278.58044434
837.698364258	1277.63964844
833.468811035	1278.8034668
829.239257813	1279.68701172
825.00567627	1278.49658203
820.770141602	1278.41333008
816.532592773	1278.44970703
812.295043945	1277.50292969
808.053527832	1277.39697266
803.809997559	1277.75976563
799.5625	1278.66638184
795.314941406	1279.05688477
791.065368652	1278.69702148
786.811828613	1279.47277832
782.558288574	1278.2869873
778.300720215	1277.51696777
774.043151855	1276.76965332
769.781555176	1275.92724609
765.517944336	1276.48681641
761.252319336	1275.69030762
756.984741211	1275.00708008
752.715087891	1274.9432373
748.443359375	1275.12023926
744.169677734	1275.34289551
739.891967773	1274.91357422
735.614196777	1274.25317383
731.332458496	1275.14672852
727.05065918	1276.21960449
722.764831543	1276.78662109
718.476928711	1276.88745117
714.187072754	1277.74987793
709.895141602	1279.07653809
705.601135254	1278.39025879
701.305114746	1277.8067627
697.007080078	1278.20324707
692.706970215	1278.23632813
688.402832031	1277.87390137
684.098632813	1277.69360352
679.790405273	1278.08312988
675.482116699	1278.71691895
671.169799805	1278.00671387
666.855407715	1279.25
662.53894043	1280.30651855
658.220458984	1280.16943359
653.899902344	1281.05358887
649.577270508	1280.89941406
645.252624512	1281.62634277
640.92388916	1282.30651855
636.595092773	1283.29699707
632.264221191	1285.12036133
627.929260254	1283.02636719
623.592224121	1284.68701172
619.255187988	1282.26013184
614.914001465	1282.92980957
610.570800781	1282.8371582
606.225463867	1282.90661621
601.878112793	1283.31958008
597.528625488	1282.7701416
593.175048828	1283.17980957
588.821411133	1282.73608398
584.465698242	1283.49926758
580.105895996	1285.38037109
575.744018555	1286.36303711
571.382019043	1287.12023926
567.015930176	1287.71984863
562.647766113	1288.93603516
558.27746582	1290.44360352
553.905151367	1292.53320313
549.530639648	1295.88989258
545.15411377	1299.21057129
540.77545166	1304.01660156
536.39263916	1308.93371582
532.009765625	1316.0300293
527.622741699	1324.4934082
523.235656738	1333.20349121
518.844421387	1342.05627441
514.45111084	1350.22033691
510.055664063	1360.05358887
505.658111572	1366.32678223
501.258422852	1372.97680664
496.856628418	1379.23327637
492.452697754	1382.98657227
488.046691895	1386.89660645
483.636474609	1387.33691406
479.226196289	1386.79968262
474.811737061	1384.77392578
470.397216797	1380.58337402
465.978485107	1375.94311523
461.557647705	1369.93664551
457.134674072	1365.51672363
452.711608887	1359.51647949
448.282318115	1354.29699707
443.852935791	1348.37658691
439.421417236	1344.23059082
434.987762451	1340.94995117
430.551940918	1336.7467041
426.111938477	1334.47949219
421.671844482	1334.25305176
417.227539063	1333.26025391
412.781097412	1334.84631348
408.332489014	1335.37341309
403.883789063	1336.86315918
399.430877686	1337.6229248
394.975799561	1338.96643066
390.518585205	1340.87683105
386.057128906	1341.96630859
381.595581055	1344.43664551
377.131866455	1343.50036621
372.663909912	1342.55334473
368.195861816	1341.88012695
363.723571777	1342.63659668
359.24911499	1342.61962891
354.77456665	1342.50354004
350.295776367	1343.78344727
345.814788818	1345.88378906
341.331634521	1348.1036377
336.846282959	1350.30651855
332.358795166	1351.76647949
327.867004395	1354.28320313
323.37512207	1355.78991699
318.88104248	1357.71984863
314.382720947	1357.58032227
309.882171631	1360.17297363
305.381530762	1362.37683105
300.876617432	1363.18005371
296.369506836	1363.44030762
291.860198975	1365.3067627
287.348693848	1367.69335938
282.834991455	1369.31347656
278.319061279	1370.33276367
273.800964355	1370.86010742
269.278533936	1368.47314453
264.756011963	1365.78686523
260.229187012	1365.82653809
255.70223999	1364.02307129
251.170974731	1364.38330078
246.639602661	1365.13671875
242.103912354	1365.9666748
237.566009521	1368.18969727
233.025878906	1371.20690918
228.483535767	1374.36010742
223.938964844	1380.02661133
219.390060425	1381.77026367
214.841033936	1385.94689941
210.289779663	1390.15014648
205.734191895	1395.78320313
201.178466797	1403.80969238
196.618408203	1412.33703613
192.056106567	1421.37353516
187.493682861	1426.56982422
182.9269104	1435.72692871
178.357894897	1444.87329102
