# Supplementary material for: Correlative Brillouin and Raman spectroscopy data acquired on single cells
Source: Data Brief. 2020 Feb 5;29:105223. doi: 10.1016/j.dib.2020.105223 (PMC7026319; doi:10.1016/j.dib.2020.105223)
Supplement: Multimedia component 1 [file mmc1.zip › Data/Raman_Y/21um.txt]

3847.83642578	1175.67016602
3845.03149414	1196.76672363
3842.22558594	1196.06689453
3839.41845703	1196.65332031
3836.60913086	1196.36999512
3833.80004883	1196.51293945
3830.98852539	1196.12036133
3828.17578125	1196.13342285
3825.36230469	1197.09326172
3822.54736328	1197.89624023
3819.73168945	1198.89916992
3816.91479492	1199.20324707
3814.09570313	1198.87353516
3811.27661133	1198.41650391
3808.45532227	1198.84997559
3805.6328125	1197.91992188
3802.80932617	1197.4465332
3799.98486328	1196.43688965
3797.15917969	1196.61669922
3794.33251953	1196.71716309
3791.50317383	1196.59997559
3788.67431641	1196.83984375
3785.84326172	1197.54626465
3783.01220703	1197.62658691
3780.17871094	1198.08569336
3777.34423828	1198.4395752
3774.50878906	1198.60693359
3771.6706543	1199.05432129
3768.83300781	1198.86682129
3765.99291992	1199.66015625
3763.15307617	1199.87695313
3760.31079102	1200.01013184
3757.46728516	1200.24353027
3754.62304688	1184.55651855
3751.77734375	1200.87988281
3748.9309082	1201.33654785
3746.08300781	1201.97338867
3743.23291016	1202.63378906
3740.38305664	1203.19665527
3737.53076172	1203.76672363
3734.67749023	1204.48022461
3731.82299805	1205.01318359
3728.9675293	1205.77648926
3726.11083984	1206.56359863
3723.25317383	1206.78674316
3720.39306641	1207.60681152
3717.53320313	1208.60266113
3714.6706543	1209.38671875
3711.80859375	1210.00585938
3708.9440918	1210.84631348
3706.07861328	1211.89990234
3703.21191406	1213.05310059
3700.34277344	1214.43664551
3697.47387695	1215.67407227
3694.60253906	1217.91369629
3691.73144531	1219.48620605
3688.85791016	1221.22021484
3685.9831543	1223.27600098
3683.10742188	1225.69018555
3680.23071289	1227.95983887
3677.3527832	1230.41723633
3674.47363281	1233.10949707
3671.59228516	1236.18383789
3668.7109375	1239.40234375
3665.82714844	1242.67004395
3662.94238281	1246.07324219
3660.05786133	1249.18969727
3657.16943359	1252.55029297
3654.28149414	1256.6229248
3651.39208984	1260.24658203
3648.50195313	1263.86645508
3645.60913086	1267.89001465
3642.71655273	1272.77990723
3639.8215332	1276.10974121
3636.92529297	1279.53320313
3634.02807617	1281.9666748
3631.12963867	1284.85681152
3628.23022461	1287.11645508
3625.32836914	1289.16320801
3622.42651367	1291.62316895
3619.52246094	1294.12353516
3616.6184082	1296.87036133
3613.7121582	1299.75683594
3610.8046875	1301.98596191
3607.89599609	1305.11352539
3604.98608398	1308.21057129
3602.07519531	1311.67346191
3599.16186523	1315.15014648
3596.2487793	1318.85644531
3593.33325195	1321.72973633
3590.41625977	1324.25683594
3587.49853516	1327.38305664
3584.58081055	1330.12304688
3581.65942383	1333.62365723
3578.73803711	1336.22937012
3575.81591797	1339.52307129
3572.89086914	1343.08654785
3569.96630859	1344.81677246
3567.0390625	1348.17370605
3564.11083984	1350.91003418
3561.18139648	1353.74353027
3558.25097656	1356.90307617
3555.31933594	1359.10644531
3552.38647461	1361.26989746
3549.45263672	1364.64025879
3546.51611328	1368.23693848
3543.57861328	1371.31713867
3540.64135742	1375.63989258
3537.70141602	1379.33337402
3534.76049805	1383.83972168
3531.81835938	1389.89660645
3528.875	1394.0234375
3525.92919922	1399.39306641
3522.98364258	1406.04296875
3520.03564453	1410.90283203
3517.08789063	1414.85327148
3514.13745117	1419.05004883
3511.18603516	1423.4498291
3508.23339844	1428.56005859
3505.27954102	1433.39697266
3502.32324219	1437.77355957
3499.3671875	1442.09338379
3496.40991211	1446.4967041
3493.45019531	1450.94628906
3490.48925781	1456.11682129
3487.52709961	1460.44030762
3484.56396484	1464.55004883
3481.59960938	1467.61340332
3478.6340332	1469.89709473
3475.66723633	1473.9798584
3472.69799805	1476.22338867
3469.72900391	1480.35998535
3466.75756836	1483.58984375
3463.78491211	1487.10290527
3460.8125	1490.79956055
3457.83740234	1494.56005859
3454.85986328	1498.14355469
3451.88256836	1503.72314453
3448.90405273	1506.58337402
3445.92285156	1509.20678711
3442.94213867	1512.57678223
3439.95874023	1514.32971191
3436.97412109	1517.69995117
3433.98852539	1520.88659668
3431.00170898	1522.76721191
3428.01367188	1525.10388184
3425.02441406	1526.98657227
3422.03271484	1528.41601563
3419.04101563	1529.50646973
3416.04711914	1530.33642578
3413.05175781	1529.29675293
3410.05664063	1529.50317383
3407.05908203	1531.9666748
3404.05883789	1535.53991699
3401.05883789	1537.79333496
3398.05761719	1539.29663086
3395.05541992	1541.8170166
3392.05053711	1543.91369629
3389.04443359	1545.14318848
3386.03710938	1544.33666992
3383.0300293	1542.30700684
3380.02050781	1541.02697754
3377.00830078	1540.81652832
3373.99633789	1539.18652344
3370.9831543	1536.29016113
3367.96728516	1535.53991699
3364.9519043	1534.09338379
3361.93383789	1534.23376465
3358.91430664	1534.94348145
3355.89379883	1534.7232666
3352.87231445	1536.65661621
3349.84936523	1538.31005859
3346.82519531	1538.29699707
3343.79858398	1537.81689453
3340.7722168	1538.26342773
3337.74316406	1536.7364502
3334.71289063	1535.06652832
3331.68286133	1534.00976563
3328.65039063	1529.22998047
3325.61499023	1529.2734375
3322.58007813	1524.1463623
3319.54370117	1523.43310547
3316.50488281	1524.44641113
3313.46630859	1525.57653809
3310.42504883	1526.23352051
3307.3840332	1527.83666992
3304.34057617	1527.88317871
3301.2956543	1526.76989746
3298.24829102	1525.22009277
3295.20092773	1523.84655762
3292.15258789	1522.68713379
3289.1015625	1522.90026855
3286.05053711	1523.04650879
3282.99707031	1524.11010742
3279.94238281	1524.19287109
3276.88647461	1524.40661621
3273.82958984	1525.91308594
3270.77124023	1526.14331055
3267.71166992	1526.28686523
3264.65087891	1526.34350586
3261.58764648	1524.82287598
3258.52294922	1523.65344238
3255.45874023	1524.27661133
3252.39160156	1522.35681152
3249.32348633	1521.95996094
3246.25390625	1522.27001953
3243.18334961	1522.30004883
3240.10986328	1522.14978027
3237.03686523	1522.64672852
3233.96264648	1523.51953125
3230.88549805	1522.69348145
3227.80737305	1519.22680664
3224.72802734	1515.35302734
3221.6472168	1511.53308105
3218.56542969	1506.57995605
3215.48242188	1502.61669922
3212.39794922	1500.45336914
3209.31103516	1497.06970215
3206.22436523	1494.0032959
3203.13476563	1492.2130127
3200.04418945	1487.15649414
3196.95214844	1482.84313965
3193.8605957	1477.63696289
3190.76464844	1475.34997559
3187.66918945	1469.62316895
3184.57226563	1465.15649414
3181.47290039	1459.82995605
3178.37353516	1455.39660645
3175.27148438	1449.13330078
3172.16821289	1444.06994629
3169.06542969	1438.9967041
3165.9597168	1432.50671387
3162.85131836	1424.56652832
3159.74316406	1418.33996582
3156.63378906	1413.66650391
3153.52148438	1408.84326172
3150.40966797	1403.82653809
3147.29516602	1398.16296387
3144.17919922	1393.20654297
3141.06201172	1389.96984863
3137.94384766	1386.11315918
3134.82421875	1381.98693848
3131.70336914	1377.51989746
3128.58129883	1371.92675781
3125.45654297	1366.41357422
3122.33203125	1361.13000488
3119.20458984	1356.45324707
3116.07617188	1351.53369141
3112.94628906	1347.19348145
3109.81542969	1344.87036133
3106.68310547	1340.73352051
3103.54956055	1337.14709473
3100.41308594	1332.40661621
3097.27709961	1328.03637695
3094.13842773	1322.2467041
3090.99975586	1317.3371582
3087.85839844	1313.3067627
3084.71582031	1310.77978516
3081.57202148	1307.86608887
3078.42700195	1306.37329102
3075.27905273	1302.92663574
3072.1315918	1300.11364746
3068.98266602	1297.51953125
3065.83105469	1293.24328613
3062.67797852	1289.96350098
3059.52392578	1286.35961914
3056.36987305	1283.34338379
3053.21166992	1280.25036621
3050.05371094	1278.18005371
3046.89453125	1276.73242188
3043.73413086	1275.13378906
3040.57080078	1273.14685059
3037.40771484	1271.69689941
3034.24194336	1270.59069824
3031.07470703	1268.92651367
3027.90649414	1267.15710449
3024.73681641	1266.44921875
3021.56591797	1265.47631836
3018.39355469	1265.01660156
3015.21875	1264.09020996
3012.04394531	1262.52331543
3008.86645508	1261.2166748
3005.68896484	1260.38317871
3002.5090332	1259.21630859
2999.32763672	1257.53356934
2996.14477539	1256.1138916
2992.9609375	1255.8638916
2989.77416992	1255.77270508
2986.58764648	1255.99023438
2983.39819336	1255.5168457
2980.20922852	1255.62683105
2977.01733398	1254.98352051
2973.82421875	1254.79675293
2970.62963867	1254.26342773
2967.43383789	1254.93713379
2964.23681641	1254.56335449
2961.03833008	1254.58398438
2957.83886719	1255.21289063
2954.63623047	1256.13342285
2951.43408203	1257.36706543
2948.22900391	1258.56652832
2945.02270508	1259.26367188
2941.81494141	1259.94348145
2938.60595703	1258.86621094
2935.39575195	1257.78991699
2932.18408203	1256.42663574
2928.96972656	1255.17712402
2925.75561523	1253.29663086
2922.53857422	1251.13989258
2919.32177734	1249.47375488
2916.10229492	1247.98999023
2912.88134766	1246.60021973
2909.65917969	1245.09643555
2906.43554688	1244.5234375
2903.20922852	1243.89025879
2899.9831543	1243.52661133
2896.75561523	1243.24707031
2893.52539063	1242.08312988
2890.29370117	1242.66015625
2887.06225586	1242.83007813
2883.828125	1242.56958008
2880.5925293	1242.41015625
2877.35546875	1241.71374512
2874.11572266	1241.23974609
2870.8762207	1239.88989258
2867.63549805	1238.32922363
2864.3918457	1237.07678223
2861.14672852	1237.21691895
2857.90185547	1236.54345703
2854.65429688	1235.48339844
2851.40527344	1235.01025391
2848.1550293	1233.55969238
2844.90332031	1232.20983887
2841.64868164	1230.65332031
2838.39453125	1229.88684082
2835.13720703	1229.15014648
2831.88037109	1227.76696777
2828.62036133	1226.40380859
2825.359375	1225.5769043
2822.09667969	1225.28015137
2818.83300781	1224.99743652
2815.56787109	1224.8302002
2812.29980469	1224.57287598
2809.03173828	1224.43981934
2805.76269531	1224.81640625
2802.49047852	1224.58349609
2799.21728516	1224.23999023
2795.94238281	1224.38671875
2792.66625977	1223.98681641
2789.38891602	1223.95361328
2786.11010742	1223.94335938
2782.83007813	1223.65966797
2779.54858398	1223.69641113
2776.26416016	1223.78955078
2772.97998047	1224.23022461
2769.69287109	1224.02661133
2766.40454102	1224.42028809
2763.11474609	1224.046875
2759.82348633	1224.65710449
2756.53100586	1224.88317871
2753.23730469	1224.78625488
2749.94042969	1225.18017578
2746.64379883	1225.51660156
2743.34448242	1225.13647461
2740.04516602	1225.44995117
2736.74291992	1225.06298828
2733.43945313	1225.32348633
2730.13452148	1224.73999023
2726.82836914	1225.3762207
2723.52075195	1225.13317871
2720.21020508	1225.56018066
2716.89990234	1225.00646973
2713.58642578	1224.91088867
2710.2734375	1224.89355469
2706.95751953	1224.68347168
2703.64013672	1224.27990723
2700.32128906	1223.98254395
2697.0012207	1224.24279785
2693.6796875	1224.52050781
2690.35668945	1224.55395508
2687.03100586	1224.37390137
2683.70532227	1225.09692383
2680.37670898	1224.79321289
2677.046875	1225.26696777
2673.71704102	1225.09057617
2670.38452148	1225.28955078
2667.05029297	1224.9967041
2663.71484375	1225.23339844
2660.37646484	1225.15625
2657.03833008	1225.71655273
2653.69702148	1225.36340332
2650.35620117	1225.61022949
2647.01220703	1225.63330078
2643.66674805	1225.34680176
2640.32177734	1225.75317383
2636.97363281	1225.66992188
2633.62255859	1225.65014648
2630.27148438	1225.82348633
2626.91943359	1225.63671875
2623.56567383	1225.97668457
2620.20898438	1226.12670898
2616.85083008	1225.90588379
2613.49316406	1226.1328125
2610.13232422	1226.43359375
2606.77001953	1226.20617676
2603.40649414	1226.7532959
2600.04125977	1226.97631836
2596.67333984	1226.56994629
2593.30541992	1226.84375
2589.93457031	1227.04296875
2586.56396484	1227.23669434
2583.19042969	1227.16662598
2579.81542969	1227.15661621
2576.44042969	1227.33642578
2573.06274414	1227.09301758
2569.68188477	1227.32043457
2566.30102539	1227.57983398
2562.91894531	1226.89953613
2559.53393555	1226.66943359
2556.14892578	1226.80310059
2552.76098633	1226.4564209
2549.37182617	1226.68688965
2545.98266602	1227.21728516
2542.59033203	1227.42980957
2539.19677734	1227.72680664
2535.80029297	1224.53308105
2532.40380859	1229.27331543
2529.00610352	1230.19287109
2525.60522461	1230.40942383
2522.2043457	1230.39306641
2518.80078125	1230.14343262
2515.39550781	1230.3338623
2511.98901367	1229.75671387
2508.58105469	1229.13977051
2505.17163086	1228.86682129
2501.76074219	1228.90649414
2498.34838867	1228.69641113
2494.93310547	1228.83349609
2491.51806641	1229.21691895
2488.09985352	1229.2097168
2484.68017578	1229.25976563
2481.2590332	1229.20349121
2477.83666992	1228.90307617
2474.41259766	1228.82336426
2470.98730469	1229.55664063
2467.56054688	1229.14318848
2464.13232422	1229.29052734
2460.70092773	1229.11035156
2457.26831055	1229.58935547
2453.83569336	1229.4564209
2450.39990234	1229.03637695
2446.96289063	1229.1697998
2443.52441406	1229.35656738
2440.08447266	1229.34338379
2436.64306641	1229.12719727
2433.19848633	1229.40380859
2429.75415039	1230.04968262
2426.30664063	1230.13317871
2422.85961914	1230.12023926
2419.40917969	1230.4597168
2415.95751953	1230.81970215
2412.50415039	1231.44006348
2409.04956055	1231.50671387
2405.59350586	1231.4197998
2402.13574219	1231.77331543
2398.67675781	1232.32019043
2395.21459961	1232.24987793
2391.75097656	1232.37683105
2388.28759766	1232.00695801
2384.82104492	1231.39672852
2381.35302734	1230.90319824
2377.88354492	1231.02648926
2374.41259766	1230.84973145
2370.94018555	1230.96911621
2367.46630859	1230.90332031
2363.98925781	1230.75024414
2360.51245117	1230.78649902
2357.0324707	1230.64001465
2353.55102539	1230.86047363
2350.06982422	1231.35046387
2346.58544922	1231.52685547
2343.09960938	1231.92016602
2339.61230469	1231.66711426
2336.12182617	1231.63671875
2332.6315918	1231.4666748
2329.13989258	1231.06347656
2325.64501953	1231.01623535
2322.1484375	1230.74328613
2318.65234375	1230.39685059
2315.15307617	1230.63574219
2311.65209961	1231.08959961
2308.14990234	1231.07629395
2304.64599609	1231.15686035
2301.140625	1231.06347656
2297.63232422	1230.60693359
2294.12402344	1231.22338867
2290.61254883	1231.00378418
2287.10131836	1230.72973633
2283.58691406	1230.37023926
2280.07080078	1231.07666016
2276.5534668	1231.35021973
2273.03466797	1231.38012695
2269.51416016	1231.30712891
2265.99047852	1231.79968262
2262.46704102	1231.00268555
2258.94213867	1231.1270752
2255.4140625	1230.76330566
2251.88452148	1230.83032227
2248.35327148	1231.04980469
2244.82250977	1231.25390625
2241.28833008	1230.96679688
2237.75268555	1231.13659668
2234.21386719	1231.35974121
2230.67529297	1230.90319824
2227.13500977	1231.32312012
2223.59155273	1231.19641113
2220.04833984	1231.38659668
2216.50195313	1231.17382813
2212.95410156	1231.20654297
2209.40478516	1230.99072266
2205.85375977	1231.33666992
2202.30126953	1231.07055664
2198.74731445	1230.92358398
2195.19018555	1231.32983398
2191.63305664	1230.93005371
2188.07446289	1231.24035645
2184.51269531	1231.34375
2180.94946289	1231.76647949
2177.38452148	1231.8704834
2173.81835938	1231.60021973
2170.25024414	1231.6763916
2166.6809082	1231.42663574
2163.10986328	1231.46984863
2159.53759766	1231.26037598
2155.96166992	1231.28601074
2152.38623047	1231.46337891
2148.80737305	1230.97973633
2145.22705078	1231.21325684
2141.64697266	1231.22351074
2138.06347656	1231.10705566
2134.47851563	1230.87658691
2130.89208984	1230.27307129
2127.30224609	1230.81005859
2123.71264648	1230.54370117
2120.12158203	1230.64367676
2116.52734375	1230.43005371
2112.93139648	1230.7401123
2109.33544922	1230.38378906
2105.73657227	1230.34960938
2102.13598633	1230.03015137
2098.53369141	1230.23999023
2094.93017578	1230.40039063
2091.32324219	1230.83337402
2087.71630859	1230.34667969
2084.10791016	1230.72338867
2080.49633789	1230.53015137
2076.88305664	1230.06677246
2073.27001953	1230.25683594
2069.65380859	1230.01660156
2066.03588867	1229.96350098
2062.41650391	1230.78308105
2058.79541016	1230.30004883
2055.17285156	1229.94689941
2051.54711914	1230.28991699
2047.92138672	1230.22338867
2044.2923584	1229.97033691
2040.66345215	1230.0970459
2037.03137207	1230.09240723
2033.39758301	1229.53955078
2029.7623291	1229.2532959
2026.12548828	1229.76306152
2022.48706055	1229.34692383
2018.8470459	1228.99707031
2015.20361328	1229.24267578
2011.5604248	1229.31311035
2007.91394043	1228.9263916
2004.26757813	1229.34289551
2000.61791992	1228.9095459
1996.9666748	1229.4831543
1993.31384277	1229.24987793
1989.65942383	1229.63671875
1986.00341797	1229.5871582
1982.3458252	1229.47290039
1978.68493652	1229.60998535
1975.02416992	1229.38671875
1971.35998535	1228.95336914
1967.69604492	1228.86682129
1964.02868652	1228.92687988
1960.35986328	1228.42590332
1956.68933105	1228.3302002
1953.01721191	1228.33666992
1949.34350586	1227.69311523
1945.66821289	1227.6262207
1941.99121094	1227.453125
1938.31103516	1227.85583496
1934.63085938	1227.87365723
1930.9473877	1226.91015625
1927.2623291	1227.34997559
1923.57739258	1226.55969238
1919.88903809	1226.80712891
1916.19921875	1226.20654297
1912.50769043	1226.07055664
1908.81274414	1226.06713867
1905.11804199	1226.12988281
1901.42163086	1225.67980957
1897.72192383	1225.82641602
1894.02050781	1225.43310547
1890.31933594	1225.28344727
1886.61474609	1225.03979492
1882.90844727	1225.11340332
1879.20056152	1224.99609375
1875.49108887	1224.68432617
1871.7800293	1224.98681641
1868.06726074	1224.99645996
1864.35119629	1225.31689453
1860.63525391	1224.93359375
1856.91577148	1224.55688477
1853.19482422	1224.1998291
1849.47387695	1224.45581055
1845.74963379	1224.35925293
1842.02368164	1224.61975098
1838.29614258	1224.80651855
1834.5670166	1224.57666016
1830.83435059	1224.80993652
1827.10192871	1224.50317383
1823.36608887	1224.63317871
1819.63024902	1224.12329102
1815.89111328	1224.74328613
1812.15026855	1224.20654297
1808.4095459	1224.45349121
1804.66552734	1224.35668945
1800.91967773	1224.76965332
1797.17053223	1224.32995605
1793.42150879	1224.57336426
1789.67077637	1224.35302734
1785.91662598	1224.47973633
1782.16259766	1224.60046387
1778.40515137	1224.76721191
1774.64770508	1224.76000977
1770.88696289	1225.18713379
1767.12451172	1225.09997559
1763.36047363	1225.35314941
1759.59460449	1225.42663574
1755.82714844	1225.53015137
1752.05627441	1225.52038574
1748.28552246	1225.65283203
1744.51135254	1225.43005371
1740.73718262	1225.73034668
1736.9597168	1225.91308594
1733.18041992	1226.56713867
1729.39953613	1225.96960449
1725.61694336	1227.07958984
1721.8326416	1227.51965332
1718.04675293	1228.7434082
1714.25915527	1228.24328613
1710.46984863	1228.71984863
1706.67712402	1228.796875
1702.88269043	1228.79943848
1699.08825684	1229.44677734
1695.29052734	1229.39038086
1691.4909668	1229.84020996
1687.68981934	1230.38720703
1683.88696289	1231.38671875
1680.08227539	1231.66674805
1676.27612305	1232.46386719
1672.46813965	1232.56396484
1668.65661621	1232.97973633
1664.84533691	1233.22961426
1661.03051758	1233.06970215
1657.21398926	1232.64001465
1653.39575195	1233.02648926
1649.57751465	1232.2824707
1645.75598145	1231.9864502
1641.93261719	1231.93005371
1638.10571289	1231.62036133
1634.27893066	1231.11938477
1630.45056152	1231.22680664
1626.61853027	1230.37036133
1622.78662109	1230.76672363
1618.95129395	1230.69055176
1615.11413574	1230.06628418
1611.27539063	1229.22363281
1607.43481445	1229.36682129
1603.5925293	1228.4967041
1599.74853516	1228.27966309
1595.90283203	1227.92663574
1592.05541992	1227.59020996
1588.20458984	1227.73010254
1584.3536377	1227.30651855
1580.49926758	1226.72375488
1576.64318848	1226.88989258
1572.78710938	1226.36694336
1568.9276123	1225.99682617
1565.06628418	1226.0534668
1561.20324707	1226.19348145
1557.33666992	1225.56005859
1553.47009277	1225.79650879
1549.60192871	1225.34997559
1545.73010254	1225.31628418
1541.85839844	1224.67663574
1537.9831543	1224.81274414
1534.1060791	1224.62719727
1530.22924805	1224.16638184
1526.34875488	1224.58007813
1522.46643066	1224.38659668
1518.58068848	1224.16015625
1514.69494629	1223.94006348
1510.80749512	1224.15686035
1506.91638184	1224.29650879
1503.02539063	1224.14978027
1499.13085938	1224.38012695
1495.2364502	1216.7064209
1491.33837891	1225.14379883
1487.43847656	1223.98364258
1483.5369873	1224.59020996
1479.63354492	1224.38024902
1475.72851563	1224.20324707
1471.82165527	1224.87390137
1467.91113281	1224.81298828
1464.00073242	1225.03662109
1460.08679199	1225.04370117
1456.17285156	1225.28967285
1452.25537109	1225.48266602
1448.33605957	1224.48352051
1444.41503906	1224.59362793
1440.4921875	1224.57653809
1436.56750488	1224.45556641
1432.64111328	1224.57666016
1428.7130127	1224.15734863
1424.78125	1224.56030273
1420.8494873	1224.65307617
1416.9140625	1224.80664063
1412.97888184	1224.61682129
1409.03991699	1224.50646973
1405.09924316	1224.68334961
1401.15673828	1224.82348633
1397.21252441	1225.07287598
1393.26635742	1224.80310059
1389.31860352	1224.46960449
1385.36706543	1224.6496582
1381.41564941	1224.74658203
1377.46240234	1224.40649414
1373.50549316	1224.97314453
1369.546875	1224.41040039
1365.58630371	1225.09411621
1361.62597656	1225.37255859
1357.66186523	1225.58361816
1353.69592285	1225.83276367
1349.72827148	1226.50244141
1345.75695801	1226.61279297
1341.78564453	1225.93688965
1337.8125	1226.49328613
1333.83581543	1225.81286621
1329.85717773	1226.40319824
1325.87866211	1226.55334473
1321.8963623	1226.47619629
1317.91235352	1226.63330078
1313.92651367	1226.92333984
1309.93884277	1226.89953613
1305.94934082	1226.51672363
1301.95812988	1226.38024902
1297.96313477	1226.30725098
1293.96813965	1225.40344238
1289.96948242	1225.71337891
1285.9708252	1225.96362305
1281.96862793	1226.16015625
1277.96447754	1225.74609375
1273.95849609	1225.82678223
1269.95068359	1226.28015137
1265.94104004	1226.81005859
1261.92956543	1226.65002441
1257.91625977	1227.11633301
1253.90112305	1227.54309082
1249.88232422	1227.37646484
1245.86340332	1227.40039063
1241.84094238	1227.34033203
1237.81652832	1227.47973633
1233.79223633	1227.16638184
1229.76416016	1227.25708008
1225.73413086	1227.45690918
1221.70239258	1226.82983398
1217.66687012	1226.64355469
1213.63146973	1227.15722656
1209.59411621	1226.58630371
1205.55297852	1226.5703125
1201.51196289	1226.61279297
1197.46716309	1226.50683594
1193.42248535	1226.08679199
1189.37390137	1226.37646484
1185.32348633	1226.80310059
1181.2713623	1226.63012695
1177.21716309	1226.79638672
1173.16125488	1226.98046875
1169.1015625	1227.22949219
1165.04174805	1227.43725586
1160.98022461	1227.14672852
1156.91491699	1228.01342773
1152.84765625	1228.60290527
1148.78051758	1228.42651367
1144.70947266	1228.93688965
1140.63659668	1229.43994141
1136.56188965	1230.0168457
1132.48522949	1230.63330078
1128.40673828	1231.19018555
1124.32641602	1231.73303223
1120.2421875	1231.32995605
1116.15808105	1231.62316895
1112.07019043	1232.24987793
1107.98217773	1232.0769043
1103.89050293	1233.07653809
1099.796875	1233.35290527
1095.70129395	1233.52331543
1091.60388184	1234.29272461
1087.50463867	1234.13696289
1083.40344238	1234.87365723
1079.30029297	1235.3001709
1075.1953125	1235.48327637
1071.08642578	1236.53723145
1066.97766113	1236.27319336
1062.86499023	1237.56323242
1058.75036621	1238.2800293
1054.63586426	1239.81005859
1050.51745605	1240.76635742
1046.3972168	1240.83325195
1042.27502441	1241.38305664
1038.15087891	1242.02307129
1034.02490234	1242.14318848
1029.89501953	1243.57299805
1025.76513672	1244.44348145
1021.63140869	1244.43005371
1017.4977417	1245.66064453
1013.36016846	1247.08703613
1009.22064209	1248.36315918
1005.08117676	1248.4564209
1000.93780518	1248.79284668
996.792541504	1248.89025879
992.643432617	1250.4765625
988.494262695	1251.60339355
984.343200684	1251.9666748
980.190185547	1252.59057617
976.033325195	1253.60058594
971.876403809	1254.71337891
967.715637207	1255.51599121
963.55291748	1256.11999512
959.388305664	1256.59265137
955.223632813	1257.4831543
951.055053711	1258.53637695
946.882629395	1258.47998047
942.710205078	1259.47314453
938.535766602	1259.50671387
934.359436035	1259.42016602
930.179199219	1260.08679199
925.998962402	1260.46276855
921.814758301	1260.8001709
917.628662109	1261.11657715
913.442504883	1260.65319824
909.252441406	1261.05639648
905.060424805	1262.4230957
900.866455078	1262.22033691
896.670532227	1261.05688477
892.47064209	1261.99707031
888.270751953	1261.98657227
884.068908691	1261.7668457
879.86315918	1261.40661621
875.657348633	1261.07629395
871.447631836	1261.11328125
867.235900879	1261.94641113
863.022216797	1261.23986816
858.806518555	1260.98632813
854.588867188	1260.94995117
850.36920166	1260.91271973
846.147583008	1260.67333984
841.92401123	1260.20690918
837.698364258	1260.16955566
833.468811035	1260.15332031
829.239257813	1260.80651855
825.00567627	1260.58337402
820.770141602	1260.32995605
816.532592773	1260.99035645
812.295043945	1260.15014648
808.053527832	1259.93652344
803.809997559	1260.15979004
799.5625	1260.45007324
795.314941406	1261.18005371
791.065368652	1260.4465332
786.811828613	1260.59973145
782.558288574	1259.54663086
778.300720215	1259.97973633
774.043151855	1259.60693359
769.781555176	1258.33935547
765.517944336	1258.64025879
761.252319336	1258.45361328
756.984741211	1257.14990234
752.715087891	1258.00671387
748.443359375	1256.93005371
744.169677734	1257.41040039
739.891967773	1257.26293945
735.614196777	1257.15332031
731.332458496	1257.11047363
727.05065918	1257.41650391
722.764831543	1257.57043457
718.476928711	1257.36328125
714.187072754	1257.72058105
709.895141602	1259.0604248
705.601135254	1259.23364258
701.305114746	1258.9263916
697.007080078	1260.18640137
692.706970215	1260.64343262
688.402832031	1260.47363281
684.098632813	1261.23327637
679.790405273	1260.39660645
675.482116699	1260.71313477
671.169799805	1261.42346191
666.855407715	1261.69335938
662.53894043	1261.98999023
658.220458984	1262.61657715
653.899902344	1263.20629883
649.577270508	1263.19995117
645.252624512	1263.76013184
640.92388916	1264.50976563
636.595092773	1265.95361328
632.264221191	1264.96057129
627.929260254	1264.68310547
623.592224121	1264.01318359
619.255187988	1264.67333984
614.914001465	1265.77026367
610.570800781	1264.6036377
606.225463867	1264.38293457
601.878112793	1264.33679199
597.528625488	1264.42346191
593.175048828	1264.36254883
588.821411133	1264.69335938
584.465698242	1265.49316406
580.105895996	1266.42346191
575.744018555	1265.96289063
571.382019043	1266.89953613
567.015930176	1268.48278809
562.647766113	1268.81018066
558.27746582	1270.13342285
553.905151367	1272.71984863
549.530639648	1275.60339355
545.15411377	1279.34375
540.77545166	1283.29650879
536.39263916	1289.88000488
532.009765625	1296.0065918
527.622741699	1301.72338867
523.235656738	1310.15649414
518.844421387	1318.82653809
514.45111084	1327.64025879
510.055664063	1338.03308105
505.658111572	1345.32336426
501.258422852	1353.38671875
496.856628418	1359.6328125
492.452697754	1364.88623047
488.046691895	1367.06640625
483.636474609	1369.18688965
479.226196289	1370.69372559
474.811737061	1369.2935791
470.397216797	1366.15991211
465.978485107	1362.26306152
461.557647705	1357.45690918
457.134674072	1351.03308105
452.711608887	1346.41052246
448.282318115	1339.8034668
443.852935791	1333.81677246
439.421417236	1329.63684082
434.987762451	1325.70007324
430.551940918	1321.25671387
426.111938477	1318.26672363
421.671844482	1315.52026367
417.227539063	1314.41015625
412.781097412	1314.34033203
408.332489014	1316.03051758
403.883789063	1317.66699219
399.430877686	1317.32629395
394.975799561	1318.46655273
390.518585205	1319.92675781
386.057128906	1319.68994141
381.595581055	1320.48999023
377.131866455	1320.53356934
372.663909912	1320.81994629
368.195861816	1319.88317871
363.723571777	1319.47973633
359.24911499	1320.1697998
354.77456665	1321.01672363
350.295776367	1322.70947266
345.814788818	1323.12634277
341.331634521	1323.8939209
336.846282959	1326.42297363
332.358795166	1328.20996094
327.867004395	1330.29663086
323.37512207	1331.29675293
318.88104248	1333.26953125
314.382720947	1334.25317383
309.882171631	1335.71643066
305.381530762	1336.61645508
300.876617432	1336.77331543
296.369506836	1338.16003418
291.860198975	1337.86352539
287.348693848	1337.82702637
282.834991455	1338.50061035
278.319061279	1339.27307129
273.800964355	1338.10339355
269.278533936	1338.00012207
264.756011963	1337.56665039
260.229187012	1336.79345703
255.70223999	1336.81713867
251.170974731	1336.31054688
246.639602661	1336.32043457
242.103912354	1336.35693359
237.566009521	1335.85668945
233.025878906	1337.68041992
228.483535767	1337.19018555
223.938964844	1339.59973145
219.390060425	1341.88708496
214.841033936	1344.47338867
210.289779663	1349.05358887
205.734191895	1355.23999023
201.178466797	1361.96679688
196.618408203	1369.9798584
192.056106567	1377.28369141
187.493682861	1384.73620605
182.9269104	1390.4765625
178.357894897	1397.30004883
