# Supplementary material for: Correlative Brillouin and Raman spectroscopy data acquired on single cells
Source: Data Brief. 2020 Feb 5;29:105223. doi: 10.1016/j.dib.2020.105223 (PMC7026319; doi:10.1016/j.dib.2020.105223)
Supplement: Multimedia component 1 [file mmc1.zip › Data/Raman_Y/23um.txt]

3847.83642578	1173.3302002
3845.03149414	1195.24353027
3842.22558594	1194.27978516
3839.41845703	1195.00341797
3836.60913086	1194.6697998
3833.80004883	1194.44726563
3830.98852539	1194.36303711
3828.17578125	1194.46276855
3825.36230469	1195.46032715
3822.54736328	1196.13342285
3819.73168945	1196.87988281
3816.91479492	1197.22644043
3814.09570313	1197.72314453
3811.27661133	1197.37316895
3808.45532227	1197.60046387
3805.6328125	1196.1027832
3802.80932617	1196.13696289
3799.98486328	1195.37316895
3797.15917969	1195.26989746
3794.33251953	1195.28649902
3791.50317383	1195.8034668
3788.67431641	1196.14685059
3785.84326172	1195.51635742
3783.01220703	1196.15002441
3780.17871094	1196.73364258
3777.34423828	1197.18933105
3774.50878906	1197.67321777
3771.6706543	1198.05627441
3768.83300781	1198.32995605
3765.99291992	1198.67944336
3763.15307617	1199.16992188
3760.31079102	1199.63317871
3757.46728516	1200.0267334
3754.62304688	1183.74975586
3751.77734375	1200.62670898
3748.9309082	1201.06298828
3746.08300781	1202.1697998
3743.23291016	1202.78979492
3740.38305664	1203.40002441
3737.53076172	1204.21350098
3734.67749023	1205.03662109
3731.82299805	1205.95324707
3728.9675293	1206.77941895
3726.11083984	1208.07006836
3723.25317383	1208.74267578
3720.39306641	1209.45275879
3717.53320313	1210.70983887
3714.6706543	1211.95629883
3711.80859375	1212.76391602
3708.9440918	1214.0501709
3706.07861328	1215.83325195
3703.21191406	1217.37744141
3700.34277344	1219.12597656
3697.47387695	1221.13244629
3694.60253906	1223.44042969
3691.73144531	1226.32995605
3688.85791016	1228.49658203
3685.9831543	1231.39648438
3683.10742188	1234.18347168
3680.23071289	1237.77001953
3677.3527832	1241.48046875
3674.47363281	1245.30285645
3671.59228516	1249.76672363
3668.7109375	1253.09997559
3665.82714844	1257.84667969
3662.94238281	1262.59729004
3660.05786133	1267.25378418
3657.16943359	1272.59985352
3654.28149414	1278.54626465
3651.39208984	1284.32666016
3648.50195313	1288.40380859
3645.60913086	1293.99023438
3642.71655273	1299.04333496
3639.8215332	1303.61022949
3636.92529297	1308.09692383
3634.02807617	1312.36682129
3631.12963867	1317.01660156
3628.23022461	1320.48059082
3625.32836914	1324.5135498
3622.42651367	1328.2800293
3619.52246094	1332.13317871
3616.6184082	1335.87988281
3613.7121582	1339.81311035
3610.8046875	1343.39367676
3607.89599609	1348.48022461
3604.98608398	1352.26647949
3602.07519531	1356.79724121
3599.16186523	1362.00354004
3596.2487793	1367.40307617
3593.33325195	1370.74328613
3590.41625977	1374.96679688
3587.49853516	1379.44921875
3584.58081055	1383.00695801
3581.65942383	1387.67663574
3578.73803711	1391.97680664
3575.81591797	1396.53320313
3572.89086914	1400.66943359
3569.96630859	1404.1895752
3567.0390625	1408.38000488
3564.11083984	1413.14306641
3561.18139648	1417.0065918
3558.25097656	1420.31005859
3555.31933594	1423.58972168
3552.38647461	1426.58703613
3549.45263672	1430.7364502
3546.51611328	1436.37683105
3543.57861328	1441.61303711
3540.64135742	1446.20654297
3537.70141602	1452.1595459
3534.76049805	1457.99328613
3531.81835938	1464.49633789
3528.875	1472.69702148
3525.92919922	1479.07958984
3522.98364258	1486.34667969
3520.03564453	1494.53015137
3517.08789063	1501.0369873
3514.13745117	1506.57995605
3511.18603516	1513.03649902
3508.23339844	1519.67004395
3505.27954102	1526.27319336
3502.32324219	1532.5435791
3499.3671875	1538.51025391
3496.40991211	1544.85644531
3493.45019531	1551.40319824
3490.48925781	1557.4666748
3487.52709961	1563.52319336
3484.56396484	1568.82348633
3481.59960938	1573.06677246
3478.6340332	1575.59692383
3475.66723633	1581.1204834
3472.69799805	1584.69702148
3469.72900391	1590.00646973
3466.75756836	1594.17297363
3463.78491211	1598.48718262
3460.8125	1602.68334961
3457.83740234	1608.57995605
3454.85986328	1615.00012207
3451.88256836	1622.91308594
3448.90405273	1626.73974609
3445.92285156	1630.35986328
3442.94213867	1633.65942383
3439.95874023	1637.33032227
3436.97412109	1641.10717773
3433.98852539	1645.04663086
3431.00170898	1646.76318359
3428.01367188	1649.56335449
3425.02441406	1652.36022949
3422.03271484	1653.70983887
3419.04101563	1654.44006348
3416.04711914	1654.55981445
3413.05175781	1654.90319824
3410.05664063	1655.00634766
3407.05908203	1658.94299316
3404.05883789	1662.70007324
3401.05883789	1665.56005859
3398.05761719	1669.13317871
3395.05541992	1672.39318848
3392.05053711	1673.49023438
3389.04443359	1673.88684082
3386.03710938	1673.70983887
3383.0300293	1672.04333496
3380.02050781	1668.8067627
3377.00830078	1668.5201416
3373.99633789	1666.10351563
3370.9831543	1662.12329102
3367.96728516	1660.5435791
3364.9519043	1658.64660645
3361.93383789	1657.296875
3358.91430664	1656.2701416
3355.89379883	1658.01635742
3352.87231445	1659.55334473
3349.84936523	1659.45007324
3346.82519531	1661.18359375
3343.79858398	1660.88317871
3340.7722168	1661.94665527
3337.74316406	1660.15625
3334.71289063	1656.42932129
3331.68286133	1653.79650879
3328.65039063	1649.57019043
3325.61499023	1643.70007324
3322.58007813	1641.10339355
3319.54370117	1639.16650391
3316.50488281	1640.53308105
3313.46630859	1641.68322754
3310.42504883	1642.02661133
3307.3840332	1643.4498291
3304.34057617	1643.86645508
3301.2956543	1642.4699707
3298.24829102	1639.32641602
3295.20092773	1636.56005859
3292.15258789	1635.10998535
3289.1015625	1634.73669434
3286.05053711	1634.11669922
3282.99707031	1635.38635254
3279.94238281	1636.46606445
3276.88647461	1637.62316895
3273.82958984	1639.17370605
3270.77124023	1639.73681641
3267.71166992	1638.43371582
3264.65087891	1639.67651367
3261.58764648	1636.34667969
3258.52294922	1634.54980469
3255.45874023	1634.01672363
3252.39160156	1632.65307617
3249.32348633	1633.13000488
3246.25390625	1631.81982422
3243.18334961	1633.46325684
3240.10986328	1631.88024902
3237.03686523	1633.90319824
3233.96264648	1634.55334473
3230.88549805	1632.94018555
3227.80737305	1628.69995117
3224.72802734	1625.0567627
3221.6472168	1618.40661621
3218.56542969	1612.07006836
3215.48242188	1606.24304199
3212.39794922	1600.48022461
3209.31103516	1596.68334961
3206.22436523	1592.67346191
3203.13476563	1590.81335449
3200.04418945	1584.63330078
3196.95214844	1578.02709961
3193.8605957	1571.85693359
3190.76464844	1566.38330078
3187.66918945	1558.86987305
3184.57226563	1553.32653809
3181.47290039	1544.42004395
3178.37353516	1537.7800293
3175.27148438	1529.88354492
3172.16821289	1521.76318359
3169.06542969	1513.68640137
3165.9597168	1506.82006836
3162.85131836	1496.91003418
3159.74316406	1489.16992188
3156.63378906	1483.12316895
3153.52148438	1475.67321777
3150.40966797	1468.87634277
3147.29516602	1461.57055664
3144.17919922	1454.5
3141.06201172	1449.82666016
3137.94384766	1444.09729004
3134.82421875	1438.08996582
3131.70336914	1430.63317871
3128.58129883	1424.25671387
3125.45654297	1416.92028809
3122.33203125	1409.91650391
3119.20458984	1403.78027344
3116.07617188	1395.63671875
3112.94628906	1391.65722656
3109.81542969	1386.4309082
3106.68310547	1381.65356445
3103.54956055	1376.5567627
3100.41308594	1370.57995605
3097.27709961	1364.49621582
3094.13842773	1356.27697754
3090.99975586	1350.68334961
3087.85839844	1344.89990234
3084.71582031	1340.34655762
3081.57202148	1337.34350586
3078.42700195	1334.38012695
3075.27905273	1329.58312988
3072.1315918	1325.92651367
3068.98266602	1320.58007813
3065.83105469	1315.61694336
3062.67797852	1310.67663574
3059.52392578	1306.32983398
3056.36987305	1303.12658691
3053.21166992	1300.26599121
3050.05371094	1296.52319336
3046.89453125	1294.11682129
3043.73413086	1291.98352051
3040.57080078	1288.73681641
3037.40771484	1287.2565918
3034.24194336	1284.96691895
3031.07470703	1281.58654785
3027.90649414	1279.77978516
3024.73681641	1277.74633789
3021.56591797	1276.09680176
3018.39355469	1274.99633789
3015.21875	1272.91015625
3012.04394531	1270.78637695
3008.86645508	1268.93286133
3005.68896484	1266.98669434
3002.5090332	1264.6595459
2999.32763672	1262.91662598
2996.14477539	1260.04345703
2992.9609375	1259.24975586
2989.77416992	1258.29040527
2986.58764648	1257.18969727
2983.39819336	1256.89025879
2980.20922852	1255.42016602
2977.01733398	1254.11682129
2973.82421875	1253.41650391
2970.62963867	1252.17321777
2967.43383789	1251.10961914
2964.23681641	1249.59008789
2961.03833008	1248.65673828
2957.83886719	1247.76696777
2954.63623047	1246.82373047
2951.43408203	1246.60717773
2948.22900391	1246.36682129
2945.02270508	1245.1661377
2941.81494141	1244.54370117
2938.60595703	1243.43383789
2935.39575195	1241.81994629
2932.18408203	1241.06005859
2928.96972656	1240.05004883
2925.75561523	1239.06359863
2922.53857422	1238.31335449
2919.32177734	1237.34655762
2916.10229492	1236.79663086
2912.88134766	1236.28979492
2909.65917969	1235.49316406
2906.43554688	1234.9831543
2903.20922852	1234.70666504
2899.9831543	1233.96020508
2896.75561523	1233.81018066
2893.52539063	1233.48999023
2890.29370117	1233.13696289
2887.06225586	1233.44372559
2883.828125	1232.59997559
2880.5925293	1232.453125
2877.35546875	1232.08325195
2874.11572266	1231.7598877
2870.8762207	1231.98303223
2867.63549805	1231.01647949
2864.3918457	1231.11975098
2861.14672852	1230.73901367
2857.90185547	1230.72009277
2854.65429688	1230.23657227
2851.40527344	1230.4630127
2848.1550293	1230.56994629
2844.90332031	1229.94018555
2841.64868164	1228.47741699
2838.39453125	1227.98620605
2835.13720703	1226.90661621
2831.88037109	1226.52636719
2828.62036133	1225.58337402
2825.359375	1224.5567627
2822.09667969	1224.28320313
2818.83300781	1224.10681152
2815.56787109	1224.08654785
2812.29980469	1223.87670898
2809.03173828	1223.58630371
2805.76269531	1223.81713867
2802.49047852	1223.41662598
2799.21728516	1223.94702148
2795.94238281	1223.35314941
2792.66625977	1223.18005371
2789.38891602	1222.76037598
2786.11010742	1222.50317383
2782.83007813	1222.49328613
2779.54858398	1222.44055176
2776.26416016	1222.52685547
2772.97998047	1222.56323242
2769.69287109	1222.31982422
2766.40454102	1222.84350586
2763.11474609	1223.04333496
2759.82348633	1222.98376465
2756.53100586	1222.84667969
2753.23730469	1223.27331543
2749.94042969	1223.08349609
2746.64379883	1223.37011719
2743.34448242	1223.1697998
2740.04516602	1223.76025391
2736.74291992	1223.39379883
2733.43945313	1223.83337402
2730.13452148	1223.62353516
2726.82836914	1223.97961426
2723.52075195	1223.60656738
2720.21020508	1224.25732422
2716.89990234	1224.13317871
2713.58642578	1223.96337891
2710.2734375	1223.16687012
2706.95751953	1223.72314453
2703.64013672	1223.17370605
2700.32128906	1224.47290039
2697.0012207	1224.52380371
2693.6796875	1223.65368652
2690.35668945	1223.72033691
2687.03100586	1223.5970459
2683.70532227	1223.67346191
2680.37670898	1223.80651855
2677.046875	1224.10351563
2673.71704102	1223.88012695
2670.38452148	1224.33984375
2667.05029297	1224.41333008
2663.71484375	1224.29699707
2660.37646484	1224.54992676
2657.03833008	1224.51379395
2653.69702148	1224.7869873
2650.35620117	1224.87023926
2647.01220703	1224.90307617
2643.66674805	1224.94372559
2640.32177734	1225.11975098
2636.97363281	1224.70666504
2633.62255859	1224.88354492
2630.27148438	1224.87683105
2626.91943359	1225.25964355
2623.56567383	1225.1998291
2620.20898438	1225.1237793
2616.85083008	1225.10339355
2613.49316406	1225.64343262
2610.13232422	1225.43017578
2606.77001953	1225.81005859
2603.40649414	1225.80688477
2600.04125977	1226.15002441
2596.67333984	1226.16711426
2593.30541992	1226.3963623
2589.93457031	1226.80688477
2586.56396484	1226.42370605
2583.19042969	1227.0637207
2579.81542969	1227.34667969
2576.44042969	1227.18029785
2573.06274414	1227.06994629
2569.68188477	1226.81005859
2566.30102539	1227.10021973
2562.91894531	1226.56286621
2559.53393555	1226.8527832
2556.14892578	1227.03918457
2552.76098633	1226.5065918
2549.37182617	1227.01318359
2545.98266602	1227.08679199
2542.59033203	1227.40344238
2539.19677734	1227.76025391
2535.80029297	1225.57995605
2532.40380859	1229.30664063
2529.00610352	1230.36682129
2525.60522461	1231.02978516
2522.2043457	1230.7298584
2518.80078125	1230.71643066
2515.39550781	1230.20996094
2511.98901367	1229.99377441
2508.58105469	1229.16943359
2505.17163086	1228.99719238
2501.76074219	1228.98327637
2498.34838867	1229.01989746
2494.93310547	1229.42687988
2491.51806641	1229.77368164
2488.09985352	1229.76342773
2484.68017578	1229.53710938
2481.2590332	1229.42382813
2477.83666992	1229.49316406
2474.41259766	1229.06030273
2470.98730469	1229.94995117
2467.56054688	1230.07299805
2464.13232422	1230.08984375
2460.70092773	1230.22668457
2457.26831055	1230.31677246
2453.83569336	1230.20629883
2450.39990234	1230.00317383
2446.96289063	1229.82275391
2443.52441406	1230.32299805
2440.08447266	1230.68371582
2436.64306641	1230.25976563
2433.19848633	1230.54675293
2429.75415039	1230.68347168
2426.30664063	1230.93359375
2422.85961914	1230.87060547
2419.40917969	1231.53637695
2415.95751953	1231.64038086
2412.50415039	1231.9329834
2409.04956055	1232.1998291
2405.59350586	1232.75036621
2402.13574219	1233.0402832
2398.67675781	1233.36633301
2395.21459961	1233.3963623
2391.75097656	1233.63037109
2388.28759766	1232.72631836
2384.82104492	1232.53674316
2381.35302734	1232.33300781
2377.88354492	1232.29309082
2374.41259766	1232.20983887
2370.94018555	1232.35998535
2367.46630859	1232.16369629
2363.98925781	1231.7668457
2360.51245117	1231.76647949
2357.0324707	1232.14343262
2353.55102539	1232.13964844
2350.06982422	1232.45666504
2346.58544922	1233.30932617
2343.09960938	1232.93981934
2339.61230469	1233.55664063
2336.12182617	1233.36682129
2332.6315918	1233.42675781
2329.13989258	1233.05004883
2325.64501953	1231.8067627
2322.1484375	1232.35998535
2318.65234375	1231.84631348
2315.15307617	1232.6862793
2311.65209961	1233.00305176
2308.14990234	1232.62646484
2304.64599609	1232.69299316
2301.140625	1233.00305176
2297.63232422	1232.62329102
2294.12402344	1232.7331543
2290.61254883	1232.64990234
2287.10131836	1232.64001465
2283.58691406	1233.2635498
2280.07080078	1233.15979004
2276.5534668	1233.51647949
2273.03466797	1233.2668457
2269.51416016	1233.60327148
2265.99047852	1233.19970703
2262.46704102	1233.3626709
2258.94213867	1232.88671875
2255.4140625	1233.0994873
2251.88452148	1232.65710449
2248.35327148	1233.10351563
2244.82250977	1233.32336426
2241.28833008	1233.34057617
2237.75268555	1233.35021973
2234.21386719	1232.79003906
2230.67529297	1233.60644531
2227.13500977	1233.44311523
2223.59155273	1233.14379883
2220.04833984	1233.49328613
2216.50195313	1233.83288574
2212.95410156	1233.64367676
2209.40478516	1233.14941406
2205.85375977	1233.31677246
2202.30126953	1233.58654785
2198.74731445	1233.45959473
2195.19018555	1233.43041992
2191.63305664	1233.97009277
2188.07446289	1233.7401123
2184.51269531	1234.19311523
2180.94946289	1234.91625977
2177.38452148	1234.70666504
2173.81835938	1234.94995117
2170.25024414	1234.39331055
2166.6809082	1234.53356934
2163.10986328	1234.28320313
2159.53759766	1233.89050293
2155.96166992	1234.01037598
2152.38623047	1233.97692871
2148.80737305	1233.73974609
2145.22705078	1234.16308594
2141.64697266	1233.80004883
2138.06347656	1233.62719727
2134.47851563	1233.65332031
2130.89208984	1233.13391113
2127.30224609	1233.22314453
2123.71264648	1233.08703613
2120.12158203	1233.23339844
2116.52734375	1232.77001953
2112.93139648	1233.06677246
2109.33544922	1232.93359375
2105.73657227	1233.4329834
2102.13598633	1232.95019531
2098.53369141	1233.56005859
2094.93017578	1232.73632813
2091.32324219	1232.96972656
2087.71630859	1233.2467041
2084.10791016	1232.71618652
2080.49633789	1233.05651855
2076.88305664	1232.64990234
2073.27001953	1232.9465332
2069.65380859	1232.73632813
2066.03588867	1232.88037109
2062.41650391	1232.97619629
2058.79541016	1232.92980957
2055.17285156	1233.05664063
2051.54711914	1232.64294434
2047.92138672	1232.70349121
2044.2923584	1232.47375488
2040.66345215	1232.63671875
2037.03137207	1232.91003418
2033.39758301	1232.14025879
2029.7623291	1231.97351074
2026.12548828	1231.9699707
2022.48706055	1231.60021973
2018.8470459	1231.84338379
2015.20361328	1231.57324219
2011.5604248	1231.77368164
2007.91394043	1231.98327637
2004.26757813	1232.00378418
2000.61791992	1232.00024414
1996.9666748	1231.78369141
1993.31384277	1231.75354004
1989.65942383	1231.91296387
1986.00341797	1231.8001709
1982.3458252	1231.50317383
1978.68493652	1231.0567627
1975.02416992	1231.61315918
1971.35998535	1231.18994141
1967.69604492	1231.02722168
1964.02868652	1230.7532959
1960.35986328	1230.78918457
1956.68933105	1230.51635742
1953.01721191	1230.20690918
1949.34350586	1230.15380859
1945.66821289	1229.6027832
1941.99121094	1229.56982422
1938.31103516	1229.4831543
1934.63085938	1229.06005859
1930.9473877	1229.57019043
1927.2623291	1228.48327637
1923.57739258	1228.36669922
1919.88903809	1228.03979492
1916.19921875	1227.63671875
1912.50769043	1227.57067871
1908.81274414	1227.28344727
1905.11804199	1227.50354004
1901.42163086	1227.15002441
1897.72192383	1226.78674316
1894.02050781	1226.87023926
1890.31933594	1226.4296875
1886.61474609	1225.76013184
1882.90844727	1226.00378418
1879.20056152	1225.99035645
1875.49108887	1226.01977539
1871.7800293	1225.85668945
1868.06726074	1226.24035645
1864.35119629	1225.82971191
1860.63525391	1225.72314453
1856.91577148	1225.6763916
1853.19482422	1226.00268555
1849.47387695	1225.73974609
1845.74963379	1225.20019531
1842.02368164	1225.50671387
1838.29614258	1225.59997559
1834.5670166	1226.10668945
1830.83435059	1225.71313477
1827.10192871	1225.66015625
1823.36608887	1226.01318359
1819.63024902	1225.95666504
1815.89111328	1225.86682129
1812.15026855	1226.30371094
1808.4095459	1225.74987793
1804.66552734	1225.78344727
1800.91967773	1225.32678223
1797.17053223	1225.87353516
1793.42150879	1225.77355957
1789.67077637	1225.62976074
1785.91662598	1225.55310059
1782.16259766	1225.70678711
1778.40515137	1225.78613281
1774.64770508	1226.02978516
1770.88696289	1226.11669922
1767.12451172	1225.95324707
1763.36047363	1225.95349121
1759.59460449	1226.46618652
1755.82714844	1226.58703613
1752.05627441	1225.95690918
1748.28552246	1226.46984863
1744.51135254	1226.37353516
1740.73718262	1226.68286133
1736.9597168	1226.77612305
1733.18041992	1227.00683594
1729.39953613	1226.97680664
1725.61694336	1228.05041504
1721.8326416	1228.44641113
1718.04675293	1229.15332031
1714.25915527	1228.96398926
1710.46984863	1229.11657715
1706.67712402	1229.31640625
1702.88269043	1228.64978027
1699.08825684	1228.95983887
1695.29052734	1228.8503418
1691.4909668	1229.15686035
1687.68981934	1229.84692383
1683.88696289	1230.03308105
1680.08227539	1230.65380859
1676.27612305	1230.64318848
1672.46813965	1230.93041992
1668.65661621	1231.53979492
1664.84533691	1231.89379883
1661.03051758	1232.83032227
1657.21398926	1232.53710938
1653.39575195	1233.06665039
1649.57751465	1232.74365234
1645.75598145	1233.02307129
1641.93261719	1232.87023926
1638.10571289	1232.88989258
1634.27893066	1232.40661621
1630.45056152	1232.03967285
1626.61853027	1231.90661621
1622.78662109	1231.23352051
1618.95129395	1231.3894043
1615.11413574	1231.01281738
1611.27539063	1229.70275879
1607.43481445	1229.70996094
1603.5925293	1229.32373047
1599.74853516	1228.44335938
1595.90283203	1228.63720703
1592.05541992	1227.85339355
1588.20458984	1227.39001465
1584.3536377	1227.28320313
1580.49926758	1226.96337891
1576.64318848	1226.67651367
1572.78710938	1226.28649902
1568.9276123	1226.25964355
1565.06628418	1226.01318359
1561.20324707	1225.68334961
1557.33666992	1225.68359375
1553.47009277	1225.17663574
1549.60192871	1224.9498291
1545.73010254	1224.97338867
1541.85839844	1225.04675293
1537.9831543	1224.74035645
1534.1060791	1224.71337891
1530.22924805	1224.53662109
1526.34875488	1224.40710449
1522.46643066	1224.06335449
1518.58068848	1224.05957031
1514.69494629	1224.1697998
1510.80749512	1224.01000977
1506.91638184	1223.91271973
1503.02539063	1223.48376465
1499.13085938	1223.23999023
1495.2364502	1216.44677734
1491.33837891	1223.66040039
1487.43847656	1223.06982422
1483.5369873	1223.60668945
1479.63354492	1223.09338379
1475.72851563	1223.70678711
1471.82165527	1223.4473877
1467.91113281	1223.1862793
1464.00073242	1223.28662109
1460.08679199	1223.31018066
1456.17285156	1223.37670898
1452.25537109	1223.26635742
1448.33605957	1223.47009277
1444.41503906	1223.38012695
1440.4921875	1223.22045898
1436.56750488	1223.04589844
1432.64111328	1223.02661133
1428.7130127	1223.61962891
1424.78125	1223.14685059
1420.8494873	1223.74707031
1416.9140625	1223.36376953
1412.97888184	1223.01367188
1409.03991699	1223.32006836
1405.09924316	1223.41027832
1401.15673828	1223.22302246
1397.21252441	1223.12646484
1393.26635742	1222.99682617
1389.31860352	1223.22692871
1385.36706543	1223.07348633
1381.41564941	1223.09985352
1377.46240234	1223.02404785
1373.50549316	1223.24987793
1369.546875	1223.31689453
1365.58630371	1223.44995117
1361.62597656	1223.52307129
1357.66186523	1223.27026367
1353.69592285	1223.09655762
1349.72827148	1223.48974609
1345.75695801	1223.48046875
1341.78564453	1223.74279785
1337.8125	1223.93029785
1333.83581543	1223.82104492
1329.85717773	1223.7130127
1325.87866211	1223.59655762
1321.8963623	1223.72314453
1317.91235352	1223.83288574
1313.92651367	1224.15356445
1309.93884277	1224.02661133
1305.94934082	1224.40893555
1301.95812988	1223.97973633
1297.96313477	1224.10693359
1293.96813965	1224.18347168
1289.96948242	1224.32995605
1285.9708252	1224.16943359
1281.96862793	1223.75671387
1277.96447754	1224.04663086
1273.95849609	1224.34350586
1269.95068359	1224.73022461
1265.94104004	1224.9329834
1261.92956543	1225.24987793
1257.91625977	1225.41027832
1253.90112305	1225.38989258
1249.88232422	1225.69995117
1245.86340332	1225.79309082
1241.84094238	1226.06665039
1237.81652832	1226.80310059
1233.79223633	1227.17016602
1229.76416016	1227.58032227
1225.73413086	1227.45336914
1221.70239258	1227.10974121
1217.66687012	1227.49975586
1213.63146973	1227.55004883
1209.59411621	1227.63916016
1205.55297852	1228.21984863
1201.51196289	1228.0333252
1197.46716309	1227.65039063
1193.42248535	1227.73986816
1189.37390137	1228.00305176
1185.32348633	1228.10681152
1181.2713623	1228.15661621
1177.21716309	1227.88964844
1173.16125488	1228.34643555
1169.1015625	1229.39660645
1165.04174805	1229.94104004
1160.98022461	1230.06726074
1156.91491699	1230.70666504
1152.84765625	1231.88659668
1148.78051758	1231.63049316
1144.70947266	1232.15673828
1140.63659668	1232.63696289
1136.56188965	1233.24084473
1132.48522949	1233.68371582
1128.40673828	1233.88671875
1124.32641602	1234.37683105
1120.2421875	1235.86975098
1116.15808105	1235.65661621
1112.07019043	1235.62695313
1107.98217773	1235.7701416
1103.89050293	1237.16320801
1099.796875	1238.70288086
1095.70129395	1237.7833252
1091.60388184	1237.7935791
1087.50463867	1237.47717285
1083.40344238	1238.78662109
1079.30029297	1239.44714355
1075.1953125	1240.16015625
1071.08642578	1240.75036621
1066.97766113	1241.59020996
1062.86499023	1242.78649902
1058.75036621	1244.72351074
1054.63586426	1247.18688965
1050.51745605	1248.34020996
1046.3972168	1248.53308105
1042.27502441	1248.24755859
1038.15087891	1248.34008789
1034.02490234	1248.33691406
1029.89501953	1247.91650391
1025.76513672	1248.73254395
1021.63140869	1250.53344727
1017.4977417	1252.1229248
1013.36016846	1253.34655762
1009.22064209	1254.00317383
1005.08117676	1255.07666016
1000.93780518	1256.53955078
996.792541504	1257.39697266
992.643432617	1258.86328125
988.494262695	1259.55932617
984.343200684	1260.49035645
980.190185547	1261.62316895
976.033325195	1262.57312012
971.876403809	1264.47033691
967.715637207	1267.03369141
963.55291748	1267.06005859
959.388305664	1266.63977051
955.223632813	1268.08654785
951.055053711	1270.06677246
946.882629395	1271.16967773
942.710205078	1269.4197998
938.535766602	1269.56030273
934.359436035	1270.41296387
930.179199219	1272.82983398
925.998962402	1274.81677246
921.814758301	1275.53649902
917.628662109	1275.64001465
913.442504883	1276.71691895
909.252441406	1277.2869873
905.060424805	1277.60021973
900.866455078	1277.13696289
896.670532227	1276.75
892.47064209	1277.03344727
888.270751953	1277.50354004
884.068908691	1279.66992188
879.86315918	1278.90368652
875.657348633	1276.66015625
871.447631836	1277.24377441
867.235900879	1278.26025391
863.022216797	1277.33666992
858.806518555	1275.70349121
854.588867188	1275.73681641
850.36920166	1275.93310547
846.147583008	1278.00292969
841.92401123	1279.39709473
837.698364258	1277.41650391
833.468811035	1276.64306641
829.239257813	1277.05712891
825.00567627	1276.97973633
820.770141602	1276.35974121
816.532592773	1277.57971191
812.295043945	1278.96691895
808.053527832	1279.1204834
803.809997559	1279.35949707
799.5625	1279.11340332
795.314941406	1279.73303223
791.065368652	1280.45361328
786.811828613	1279.18310547
782.558288574	1279.07629395
778.300720215	1279.93994141
774.043151855	1281.50671387
769.781555176	1281.91662598
765.517944336	1281.42358398
761.252319336	1280.18994141
756.984741211	1279.13647461
752.715087891	1277.56286621
748.443359375	1280.61999512
744.169677734	1281.73681641
739.891967773	1281.93945313
735.614196777	1280.77978516
731.332458496	1280.82373047
727.05065918	1281.94030762
722.764831543	1282.34301758
718.476928711	1281.93017578
714.187072754	1280.38671875
709.895141602	1282.1060791
705.601135254	1283.9630127
701.305114746	1285.70666504
697.007080078	1286.79016113
692.706970215	1286.92016602
688.402832031	1283.78320313
684.098632813	1281.81628418
679.790405273	1282.18615723
675.482116699	1285.3536377
671.169799805	1286.05981445
666.855407715	1284.3638916
662.53894043	1284.59008789
658.220458984	1286.12670898
653.899902344	1289.03015137
649.577270508	1287.3737793
645.252624512	1287.44299316
640.92388916	1289.69946289
636.595092773	1293.73632813
632.264221191	1294.62402344
627.929260254	1292.84313965
623.592224121	1292.2232666
619.255187988	1290.75964355
614.914001465	1291.27026367
610.570800781	1290.8671875
606.225463867	1290.28320313
601.878112793	1291.38012695
597.528625488	1295.47680664
593.175048828	1296.37646484
588.821411133	1294.54003906
584.465698242	1296.22021484
580.105895996	1296.64953613
575.744018555	1296.13671875
571.382019043	1298.2364502
567.015930176	1299.36999512
562.647766113	1301.58959961
558.27746582	1302.57666016
553.905151367	1304.11010742
549.530639648	1305.89331055
545.15411377	1309.45349121
540.77545166	1315.03320313
536.39263916	1319.94067383
532.009765625	1327.19287109
527.622741699	1336.09301758
523.235656738	1345.5098877
518.844421387	1353.62670898
514.45111084	1364.70300293
510.055664063	1376.54016113
505.658111572	1386.8302002
501.258422852	1394.11987305
496.856628418	1402.25622559
492.452697754	1409.0234375
488.046691895	1408.1697998
483.636474609	1409.91015625
479.226196289	1409.95031738
474.811737061	1410.60681152
470.397216797	1406.02624512
465.978485107	1404.17333984
461.557647705	1398.44335938
457.134674072	1395.22009277
452.711608887	1386.51611328
448.282318115	1379.66650391
443.852935791	1373.27355957
439.421417236	1368.63000488
434.987762451	1362.03063965
430.551940918	1357.05651855
426.111938477	1353.91687012
421.671844482	1352.09973145
417.227539063	1353.53674316
412.781097412	1355.31665039
408.332489014	1357.07336426
403.883789063	1359.98291016
399.430877686	1362.36022949
394.975799561	1362.97692871
390.518585205	1365.17980957
386.057128906	1367.13671875
381.595581055	1369.92028809
377.131866455	1369.68383789
372.663909912	1368.32666016
368.195861816	1369.18994141
363.723571777	1369.78308105
359.24911499	1369.90332031
354.77456665	1371.78662109
350.295776367	1373.78967285
345.814788818	1373.96630859
341.331634521	1374.65307617
336.846282959	1379.63317871
332.358795166	1381.44348145
327.867004395	1382.66650391
323.37512207	1383.17651367
318.88104248	1387.25317383
314.382720947	1390.68664551
309.882171631	1390.9597168
305.381530762	1394.4498291
300.876617432	1394.32312012
296.369506836	1396.93359375
291.860198975	1400.10339355
287.348693848	1404.64379883
282.834991455	1412.0333252
278.319061279	1415.68005371
273.800964355	1411.17016602
269.278533936	1404.97961426
264.756011963	1401.44677734
260.229187012	1401.83349609
255.70223999	1402.17333984
251.170974731	1401.07995605
246.639602661	1404.6862793
242.103912354	1408.89660645
237.566009521	1412.35339355
233.025878906	1416.84985352
228.483535767	1427.20983887
223.938964844	1426.09375
219.390060425	1429.91003418
214.841033936	1429.79296875
210.289779663	1442.73986816
205.734191895	1452.58972168
201.178466797	1460.51379395
196.618408203	1467.95996094
192.056106567	1471.63354492
187.493682861	1476.25378418
182.9269104	1481.71325684
178.357894897	1495.23303223
