# Supplementary material for: Correlative Brillouin and Raman spectroscopy data acquired on single cells
Source: Data Brief. 2020 Feb 5;29:105223. doi: 10.1016/j.dib.2020.105223 (PMC7026319; doi:10.1016/j.dib.2020.105223)
Supplement: Multimedia component 1 [file mmc1.zip › Data/Raman_Y/3um.txt]

3847.83642578	1193.22033691
3845.03149414	1214.89355469
3842.22558594	1213.66003418
3839.41845703	1214.80627441
3836.60913086	1214.12976074
3833.80004883	1214.34667969
3830.98852539	1214.23669434
3828.17578125	1214.17004395
3825.36230469	1215.16345215
3822.54736328	1215.29699707
3819.73168945	1216.66320801
3816.91479492	1216.35644531
3814.09570313	1216.29663086
3811.27661133	1216.45300293
3808.45532227	1216.39709473
3805.6328125	1215.89038086
3802.80932617	1215.05603027
3799.98486328	1214.31359863
3797.15917969	1214.25671387
3794.33251953	1213.78613281
3791.50317383	1214.44995117
3788.67431641	1214.36035156
3785.84326172	1215.50671387
3783.01220703	1215.46386719
3780.17871094	1215.81091309
3777.34423828	1216.10693359
3774.50878906	1216.48706055
3771.6706543	1216.79614258
3768.83300781	1217.11694336
3765.99291992	1217.11401367
3763.15307617	1217.70629883
3760.31079102	1218.36694336
3757.46728516	1218.17004395
3754.62304688	1191.18359375
3751.77734375	1219.04333496
3748.9309082	1218.86010742
3746.08300781	1220.16638184
3743.23291016	1220.68676758
3740.38305664	1221.68371582
3737.53076172	1222.87365723
3734.67749023	1223.3034668
3731.82299805	1224.33337402
3728.9675293	1225.02954102
3726.11083984	1226.36633301
3723.25317383	1226.27355957
3720.39306641	1227.40307617
3717.53320313	1228.21630859
3714.6706543	1229.31970215
3711.80859375	1229.97644043
3708.9440918	1231.26379395
3706.07861328	1232.44287109
3703.21191406	1234.36291504
3700.34277344	1235.41711426
3697.47387695	1237.4831543
3694.60253906	1239.91674805
3691.73144531	1242.32397461
3688.85791016	1244.81005859
3685.9831543	1247.11364746
3683.10742188	1249.92700195
3680.23071289	1252.81982422
3677.3527832	1255.93994141
3674.47363281	1259.61291504
3671.59228516	1263.34619141
3668.7109375	1266.91687012
3665.82714844	1271.55957031
3662.94238281	1275.75646973
3660.05786133	1280.86682129
3657.16943359	1285.39355469
3654.28149414	1290.18286133
3651.39208984	1293.43334961
3648.50195313	1298.5032959
3645.60913086	1303.18310547
3642.71655273	1307.58984375
3639.8215332	1311.99353027
3636.92529297	1316.46643066
3634.02807617	1320.10021973
3631.12963867	1323.27001953
3628.23022461	1326.75024414
3625.32836914	1330.18286133
3622.42651367	1333.7902832
3619.52246094	1337.68994141
3616.6184082	1340.57653809
3613.7121582	1343.81359863
3610.8046875	1346.93005371
3607.89599609	1350.78027344
3604.98608398	1355.42651367
3602.07519531	1359.30700684
3599.16186523	1363.30957031
3596.2487793	1368.29968262
3593.33325195	1371.296875
3590.41625977	1375.20324707
3587.49853516	1378.43310547
3584.58081055	1381.94995117
3581.65942383	1386.06018066
3578.73803711	1389.71679688
3575.81591797	1393.89990234
3572.89086914	1397.12670898
3569.96630859	1400.16918945
3567.0390625	1404.54321289
3564.11083984	1407.78381348
3561.18139648	1411.50341797
3558.25097656	1414.87036133
3555.31933594	1417.3302002
3552.38647461	1420.09985352
3549.45263672	1424.16015625
3546.51611328	1428.12011719
3543.57861328	1432.72021484
3540.64135742	1437
3537.70141602	1441.2434082
3534.76049805	1447.32629395
3531.81835938	1453.75976563
3528.875	1459.05651855
3525.92919922	1466.54638672
3522.98364258	1472.89672852
3520.03564453	1479.74987793
3517.08789063	1485.21655273
3514.13745117	1491.07678223
3511.18603516	1496.54650879
3508.23339844	1502.61328125
3505.27954102	1509.42004395
3502.32324219	1514.69702148
3499.3671875	1519.85620117
3496.40991211	1525.89318848
3493.45019531	1531.09692383
3490.48925781	1537.44348145
3487.52709961	1543.54992676
3484.56396484	1549.2265625
3481.59960938	1553.16662598
3478.6340332	1555.68664551
3475.66723633	1558.69348145
3472.69799805	1561.61315918
3469.72900391	1568.5402832
3466.75756836	1571.76318359
3463.78491211	1575.76647949
3460.8125	1579.38671875
3457.83740234	1585.74365234
3454.85986328	1590.8034668
3451.88256836	1597.35046387
3448.90405273	1602.26293945
3445.92285156	1605.24304199
3442.94213867	1609.0802002
3439.95874023	1612.41345215
3436.97412109	1615.54650879
3433.98852539	1619.07653809
3431.00170898	1622.67675781
3428.01367188	1624.54663086
3425.02441406	1627.23681641
3422.03271484	1628.93994141
3419.04101563	1630.54321289
3416.04711914	1629.81689453
3413.05175781	1630.44995117
3410.05664063	1629.82995605
3407.05908203	1634.08679199
3404.05883789	1636.93005371
3401.05883789	1640.12988281
3398.05761719	1642.33666992
3395.05541992	1644.99035645
3392.05053711	1648.91027832
3389.04443359	1650.43017578
3386.03710938	1650.12316895
3383.0300293	1648.9597168
3380.02050781	1647.90356445
3377.00830078	1647.91320801
3373.99633789	1643.97692871
3370.9831543	1642.26013184
3367.96728516	1641.42687988
3364.9519043	1639.78015137
3361.93383789	1637.77636719
3358.91430664	1638.40673828
3355.89379883	1639.56359863
3352.87231445	1640.54699707
3349.84936523	1642.24353027
3346.82519531	1642.81347656
3343.79858398	1645.3470459
3340.7722168	1645.2833252
3337.74316406	1643.2635498
3334.71289063	1640.46032715
3331.68286133	1638.94689941
3328.65039063	1634.82653809
3325.61499023	1629.67004395
3322.58007813	1627.64953613
3319.54370117	1625.43310547
3316.50488281	1627.2401123
3313.46630859	1630.03979492
3310.42504883	1630.98327637
3307.3840332	1632.73681641
3304.34057617	1633.81994629
3301.2956543	1631.72680664
3298.24829102	1628.67700195
3295.20092773	1627.67004395
3292.15258789	1625.68688965
3289.1015625	1625.27026367
3286.05053711	1626.34289551
3282.99707031	1626.39648438
3279.94238281	1627.39672852
3276.88647461	1627.37976074
3273.82958984	1629.11315918
3270.77124023	1629.16333008
3267.71166992	1629.9699707
3264.65087891	1628.81311035
3261.58764648	1627.66625977
3258.52294922	1624.88000488
3255.45874023	1623.96337891
3252.39160156	1623.12683105
3249.32348633	1622.59655762
3246.25390625	1622.36999512
3243.18334961	1624.02319336
3240.10986328	1622.38671875
3237.03686523	1624.67016602
3233.96264648	1625.50366211
3230.88549805	1623.08349609
3227.80737305	1619.21362305
3224.72802734	1615.48022461
3221.6472168	1612.59680176
3218.56542969	1604.61657715
3215.48242188	1599.20019531
3212.39794922	1594.88659668
3209.31103516	1590.39978027
3206.22436523	1587.59716797
3203.13476563	1586.02380371
3200.04418945	1579.47973633
3196.95214844	1574.29321289
3193.8605957	1568.48669434
3190.76464844	1564.06335449
3187.66918945	1556.82995605
3184.57226563	1550.99304199
3181.47290039	1543.20666504
3178.37353516	1537.6763916
3175.27148438	1531.0534668
3172.16821289	1524.25976563
3169.06542969	1517.78979492
3165.9597168	1509.91662598
3162.85131836	1501.57995605
3159.74316406	1494.77978516
3156.63378906	1488.73962402
3153.52148438	1481.27331543
3150.40966797	1474.91333008
3147.29516602	1469.14355469
3144.17919922	1462.78039551
3141.06201172	1457.56958008
3137.94384766	1452.8269043
3134.82421875	1446.97021484
3131.70336914	1441.58679199
3128.58129883	1435.3963623
3125.45654297	1428.24365234
3122.33203125	1422.65380859
3119.20458984	1415.8067627
3116.07617188	1409.46337891
3112.94628906	1405.67651367
3109.81542969	1401.30322266
3106.68310547	1396.79650879
3103.54956055	1392.02331543
3100.41308594	1387.51306152
3097.27709961	1381.8170166
3094.13842773	1374.64306641
3090.99975586	1367.58361816
3087.85839844	1364.2668457
3084.71582031	1359.64306641
3081.57202148	1358.21374512
3078.42700195	1356.18322754
3075.27905273	1353.78344727
3072.1315918	1350.94030762
3068.98266602	1347.26049805
3065.83105469	1343.27331543
3062.67797852	1339.06054688
3059.52392578	1333.77978516
3056.36987305	1329.6706543
3053.21166992	1325.32702637
3050.05371094	1321.47021484
3046.89453125	1318.82995605
3043.73413086	1316.58630371
3040.57080078	1313.78015137
3037.40771484	1311.64001465
3034.24194336	1310.02331543
3031.07470703	1308.74328613
3027.90649414	1306.98266602
3024.73681641	1306.4967041
3021.56591797	1306.29345703
3018.39355469	1306.47033691
3015.21875	1306.4798584
3012.04394531	1305.58325195
3008.86645508	1305.00317383
3005.68896484	1305.34008789
3002.5090332	1304.91687012
2999.32763672	1304.84655762
2996.14477539	1305.63037109
2992.9609375	1307.94641113
2989.77416992	1310.0892334
2986.58764648	1311.92700195
2983.39819336	1313.98327637
2980.20922852	1315.23730469
2977.01733398	1317.69287109
2973.82421875	1319.21020508
2970.62963867	1320.91992188
2967.43383789	1322.62670898
2964.23681641	1325.23022461
2961.03833008	1327.79003906
2957.83886719	1332.09362793
2954.63623047	1337.84692383
2951.43408203	1344.49951172
2948.22900391	1352.06347656
2945.02270508	1358.40332031
2941.81494141	1363.07702637
2938.60595703	1365.40380859
2935.39575195	1364.64672852
2932.18408203	1361.76013184
2928.96972656	1356.97668457
2925.75561523	1351.19616699
2922.53857422	1344.93725586
2919.32177734	1339.3170166
2916.10229492	1332.32666016
2912.88134766	1326.92956543
2909.65917969	1322.53637695
2906.43554688	1318.59057617
2903.20922852	1316.40332031
2899.9831543	1313.91638184
2896.75561523	1312.39672852
2893.52539063	1311.53686523
2890.29370117	1310.72338867
2887.06225586	1310.94677734
2883.828125	1311.046875
2880.5925293	1311.5802002
2877.35546875	1310.66333008
2874.11572266	1307.6072998
2870.8762207	1302.83947754
2867.63549805	1297.72998047
2864.3918457	1292.82641602
2861.14672852	1289.06311035
2857.90185547	1286.35681152
2854.65429688	1283.08300781
2851.40527344	1279.94689941
2848.1550293	1274.38037109
2844.90332031	1267.79296875
2841.64868164	1263.09362793
2838.39453125	1259.30041504
2835.13720703	1256.76672363
2831.88037109	1254.8067627
2828.62036133	1252.26965332
2825.359375	1250.66650391
2822.09667969	1249.96008301
2818.83300781	1249.24328613
2815.56787109	1248.8503418
2812.29980469	1248.03295898
2809.03173828	1248.46313477
2805.76269531	1247.42712402
2802.49047852	1247.5736084
2799.21728516	1247.25048828
2795.94238281	1247.03027344
2792.66625977	1247.09680176
2789.38891602	1246.63330078
2786.11010742	1246.12658691
2782.83007813	1246.08044434
2779.54858398	1246.57629395
2776.26416016	1246.61962891
2772.97998047	1246.94665527
2769.69287109	1247.14013672
2766.40454102	1247.67663574
2763.11474609	1247.12963867
2759.82348633	1247.94604492
2756.53100586	1247.5369873
2753.23730469	1248.15332031
2749.94042969	1249.00036621
2746.64379883	1248.67651367
2743.34448242	1248.91662598
2740.04516602	1249.32629395
2736.74291992	1248.67675781
2733.43945313	1248.84301758
2730.13452148	1248.74975586
2726.82836914	1248.47009277
2723.52075195	1248.68688965
2720.21020508	1248.32678223
2716.89990234	1247.95703125
2713.58642578	1247.6697998
2710.2734375	1247.04711914
2706.95751953	1246.04333496
2703.64013672	1246.33044434
2700.32128906	1245.77270508
2697.0012207	1245.5032959
2693.6796875	1245.95349121
2690.35668945	1245.78015137
2687.03100586	1245.86328125
2683.70532227	1245.58703613
2680.37670898	1245.88671875
2677.046875	1246.02368164
2673.71704102	1246.10021973
2670.38452148	1246.45666504
2667.05029297	1246.52600098
2663.71484375	1246.38745117
2660.37646484	1246.51660156
2657.03833008	1246.7364502
2653.69702148	1246.6730957
2650.35620117	1246.54016113
2647.01220703	1246.3470459
2643.66674805	1246.29333496
2640.32177734	1246.59008789
2636.97363281	1246.45996094
2633.62255859	1245.94055176
2630.27148438	1246.36303711
2626.91943359	1246.59619141
2623.56567383	1246.28344727
2620.20898438	1246.83679199
2616.85083008	1246.67370605
2613.49316406	1246.66345215
2610.13232422	1246.9564209
2606.77001953	1246.80651855
2603.40649414	1246.97375488
2600.04125977	1246.39025879
2596.67333984	1246.88964844
2593.30541992	1247.18676758
2589.93457031	1247.18371582
2586.56396484	1247.37658691
2583.19042969	1247.09716797
2579.81542969	1247.40332031
2576.44042969	1247.37353516
2573.06274414	1247.50317383
2569.68188477	1248.06005859
2566.30102539	1247.16638184
2562.91894531	1246.97351074
2559.53393555	1246.56311035
2556.14892578	1246.50976563
2552.76098633	1246.55700684
2549.37182617	1246.73339844
2545.98266602	1247.18041992
2542.59033203	1246.453125
2539.19677734	1247.73974609
2535.80029297	1235.97644043
2532.40380859	1249.33996582
2529.00610352	1250.05297852
2525.60522461	1250.89294434
2522.2043457	1250.10046387
2518.80078125	1249.74035645
2515.39550781	1249.85314941
2511.98901367	1249.47680664
2508.58105469	1248.3503418
2505.17163086	1249.11694336
2501.76074219	1248.63708496
2498.34838867	1248.51672363
2494.93310547	1248.84313965
2491.51806641	1248.85302734
2488.09985352	1248.66333008
2484.68017578	1248.83288574
2481.2590332	1248.48620605
2477.83666992	1248.51025391
2474.41259766	1248.25317383
2470.98730469	1248.77307129
2467.56054688	1248.4432373
2464.13232422	1248.84350586
2460.70092773	1248.81689453
2457.26831055	1248.88000488
2453.83569336	1248.81994629
2450.39990234	1248.80358887
2446.96289063	1248.98010254
2443.52441406	1249.03051758
2440.08447266	1248.75341797
2436.64306641	1248.85046387
2433.19848633	1249.2701416
2429.75415039	1249.34338379
2426.30664063	1249.63342285
2422.85961914	1249.89050293
2419.40917969	1249.92993164
2415.95751953	1249.71044922
2412.50415039	1250.44604492
2409.04956055	1250.66369629
2405.59350586	1250.90014648
2402.13574219	1251.53674316
2398.67675781	1251.75036621
2395.21459961	1250.91723633
2391.75097656	1251.4831543
2388.28759766	1251.41320801
2384.82104492	1251.4362793
2381.35302734	1251.08007813
2377.88354492	1250.35046387
2374.41259766	1250.08056641
2370.94018555	1250.16992188
2367.46630859	1250.16967773
2363.98925781	1249.76379395
2360.51245117	1249.34692383
2357.0324707	1249.42297363
2353.55102539	1249.90368652
2350.06982422	1250.86682129
2346.58544922	1250.9630127
2343.09960938	1251.14697266
2339.61230469	1251.54248047
2336.12182617	1251.14025879
2332.6315918	1251.2232666
2329.13989258	1250.2902832
2325.64501953	1250.14978027
2322.1484375	1250.57299805
2318.65234375	1249.41992188
2315.15307617	1250.27709961
2311.65209961	1250.88671875
2308.14990234	1250.82946777
2304.64599609	1250.67980957
2301.140625	1249.98010254
2297.63232422	1250.35339355
2294.12402344	1250.25317383
2290.61254883	1250.82043457
2287.10131836	1250.25341797
2283.58691406	1249.84960938
2280.07080078	1250.45324707
2276.5534668	1250.68676758
2273.03466797	1250.98999023
2269.51416016	1250.46984863
2265.99047852	1251.14282227
2262.46704102	1250.68359375
2258.94213867	1250.91369629
2255.4140625	1250.46313477
2251.88452148	1249.99328613
2248.35327148	1250.23364258
2244.82250977	1250.43310547
2241.28833008	1250.99035645
2237.75268555	1250.27661133
2234.21386719	1250.43640137
2230.67529297	1250.82019043
2227.13500977	1250.54016113
2223.59155273	1250.91064453
2220.04833984	1250.73681641
2216.50195313	1250.10681152
2212.95410156	1250.6204834
2209.40478516	1250.19348145
2205.85375977	1250.73034668
2202.30126953	1250.65270996
2198.74731445	1250.38317871
2195.19018555	1250.9029541
2191.63305664	1250.47705078
2188.07446289	1251.09997559
2184.51269531	1251.29919434
2180.94946289	1252.24682617
2177.38452148	1251.85656738
2173.81835938	1252.14685059
2170.25024414	1251.97668457
2166.6809082	1251.07336426
2163.10986328	1251.27990723
2159.53759766	1251.01000977
2155.96166992	1250.82983398
2152.38623047	1250.73046875
2148.80737305	1250.76342773
2145.22705078	1251.14672852
2141.64697266	1251.0670166
2138.06347656	1250.46252441
2134.47851563	1250.72338867
2130.89208984	1250.45983887
2127.30224609	1250.46337891
2123.71264648	1250.57336426
2120.12158203	1249.92700195
2116.52734375	1249.72009277
2112.93139648	1249.7434082
2109.33544922	1249.82275391
2105.73657227	1249.69970703
2102.13598633	1249.7532959
2098.53369141	1250.75317383
2094.93017578	1250.36987305
2091.32324219	1249.70727539
2087.71630859	1249.83361816
2084.10791016	1249.3704834
2080.49633789	1250.03637695
2076.88305664	1249.45300293
2073.27001953	1249.94689941
2069.65380859	1249.53723145
2066.03588867	1249.41650391
2062.41650391	1249.44384766
2058.79541016	1249.45361328
2055.17285156	1249.82995605
2051.54711914	1249.91308594
2047.92138672	1249.67663574
2044.2923584	1249.67333984
2040.66345215	1249.63977051
2037.03137207	1249.42993164
2033.39758301	1248.94348145
2029.7623291	1249.13024902
2026.12548828	1248.71289063
2022.48706055	1248.93981934
2018.8470459	1248.81970215
2015.20361328	1248.82055664
2011.5604248	1249.49707031
2007.91394043	1249.30004883
2004.26757813	1249.15344238
2000.61791992	1249.03027344
1996.9666748	1248.53674316
1993.31384277	1249.00354004
1989.65942383	1249.17016602
1986.00341797	1248.64331055
1982.3458252	1249.00976563
1978.68493652	1248.57702637
1975.02416992	1249.1829834
1971.35998535	1248.91015625
1967.69604492	1248.13354492
1964.02868652	1248.49682617
1960.35986328	1248.2734375
1956.68933105	1247.78015137
1953.01721191	1247.86376953
1949.34350586	1247.89331055
1945.66821289	1248.06005859
1941.99121094	1247.08300781
1938.31103516	1247.59277344
1934.63085938	1246.84753418
1930.9473877	1247.04638672
1927.2623291	1246.2857666
1923.57739258	1246.28662109
1919.88903809	1245.67321777
1916.19921875	1245.40661621
1912.50769043	1244.82995605
1908.81274414	1244.98669434
1905.11804199	1244.44335938
1901.42163086	1244.19274902
1897.72192383	1244.03991699
1894.02050781	1244.37329102
1890.31933594	1243.8371582
1886.61474609	1243.36938477
1882.90844727	1243.58337402
1879.20056152	1243.66674805
1875.49108887	1243.44348145
1871.7800293	1243.4564209
1868.06726074	1243.35693359
1864.35119629	1243.40661621
1860.63525391	1243.11950684
1856.91577148	1243.49353027
1853.19482422	1243.30688477
1849.47387695	1243.83044434
1845.74963379	1243.94641113
1842.02368164	1244.01342773
1838.29614258	1243.87988281
1834.5670166	1243.98034668
1830.83435059	1244.17687988
1827.10192871	1243.98046875
1823.36608887	1244.32727051
1819.63024902	1244.43640137
1815.89111328	1244.44714355
1812.15026855	1244.70275879
1808.4095459	1244.43981934
1804.66552734	1244.66357422
1800.91967773	1244.49731445
1797.17053223	1244.45959473
1793.42150879	1244.76318359
1789.67077637	1245.16015625
1785.91662598	1244.86682129
1782.16259766	1245.15649414
1778.40515137	1245.11303711
1774.64770508	1245.41992188
1770.88696289	1245.55688477
1767.12451172	1245.59680176
1763.36047363	1245.90661621
1759.59460449	1246.16699219
1755.82714844	1246.90283203
1752.05627441	1246.67041016
1748.28552246	1246.9465332
1744.51135254	1247.37963867
1740.73718262	1247.42675781
1736.9597168	1248.24328613
1733.18041992	1248.58337402
1729.39953613	1248.97717285
1725.61694336	1250.21618652
1721.8326416	1251.21972656
1718.04675293	1251.5032959
1714.25915527	1252.58276367
1710.46984863	1253.70654297
1706.67712402	1255.46020508
1702.88269043	1256.20703125
1699.08825684	1257.92248535
1695.29052734	1260.1697998
1691.4909668	1262.19348145
1687.68981934	1264.72290039
1683.88696289	1266.51293945
1680.08227539	1268.2833252
1676.27612305	1270.10986328
1672.46813965	1270.71020508
1668.65661621	1271.94970703
1664.84533691	1271.96276855
1661.03051758	1271.49353027
1657.21398926	1269.34033203
1653.39575195	1267.38342285
1649.57751465	1265.49707031
1645.75598145	1264.33703613
1641.93261719	1262.59631348
1638.10571289	1261.68347168
1634.27893066	1260.63671875
1630.45056152	1259.92370605
1626.61853027	1258.90307617
1622.78662109	1258.99304199
1618.95129395	1257.90319824
1615.11413574	1257.16662598
1611.27539063	1257.40222168
1607.43481445	1256.63989258
1603.5925293	1255.75976563
1599.74853516	1254.64306641
1595.90283203	1255.04663086
1592.05541992	1254.33361816
1588.20458984	1254.40307617
1584.3536377	1253.65734863
1580.49926758	1253.47265625
1576.64318848	1252.91003418
1572.78710938	1252.5065918
1568.9276123	1251.46337891
1565.06628418	1251.64294434
1561.20324707	1250.78979492
1557.33666992	1250.72412109
1553.47009277	1249.69360352
1549.60192871	1249.35668945
1545.73010254	1248.91625977
1541.85839844	1248.25341797
1537.9831543	1248.15026855
1534.1060791	1247.71008301
1530.22924805	1247.56298828
1526.34875488	1247.66333008
1522.46643066	1247.74719238
1518.58068848	1247.79016113
1514.69494629	1247.90673828
1510.80749512	1248.07324219
1506.91638184	1248.72009277
1503.02539063	1249.61010742
1499.13085938	1250.28710938
1495.2364502	1243.50671387
1491.33837891	1251.41662598
1487.43847656	1251.58300781
1483.5369873	1251.17321777
1479.63354492	1251.7467041
1475.72851563	1252.05322266
1471.82165527	1252.7364502
1467.91113281	1253.18334961
1464.00073242	1253.48962402
1460.08679199	1254.91662598
1456.17285156	1254.19995117
1452.25537109	1254.18688965
1448.33605957	1253.10693359
1444.41503906	1252.45324707
1440.4921875	1251.67675781
1436.56750488	1250.84692383
1432.64111328	1250.68933105
1428.7130127	1250.94384766
1424.78125	1250.63659668
1420.8494873	1251.39660645
1416.9140625	1251.11938477
1412.97888184	1251.8302002
1409.03991699	1252.50280762
1405.09924316	1252.64331055
1401.15673828	1251.79296875
1397.21252441	1251.44360352
1393.26635742	1251.88647461
1389.31860352	1252.06005859
1385.36706543	1251.93286133
1381.41564941	1252.04370117
1377.46240234	1252.57702637
1373.50549316	1252.46325684
1369.546875	1252.51013184
1365.58630371	1252.90661621
1361.62597656	1253.08007813
1357.66186523	1254.32019043
1353.69592285	1254.46337891
1349.72827148	1255.78308105
1345.75695801	1256.51306152
1341.78564453	1256.81652832
1337.8125	1256.67675781
1333.83581543	1257.46716309
1329.85717773	1258.85705566
1325.87866211	1257.9597168
1321.8963623	1258.35327148
1317.91235352	1258.6036377
1313.92651367	1258.67004395
1309.93884277	1258.70947266
1305.94934082	1258.60998535
1301.95812988	1257.35632324
1297.96313477	1257.15673828
1293.96813965	1256.54650879
1289.96948242	1256.58361816
1285.9708252	1256.45056152
1281.96862793	1256.65319824
1277.96447754	1257.45983887
1273.95849609	1258.0369873
1269.95068359	1258.38659668
1265.94104004	1259.33300781
1261.92956543	1260.40332031
1257.91625977	1260.70031738
1253.90112305	1261.20275879
1249.88232422	1261.49682617
1245.86340332	1261.35998535
1241.84094238	1260.88000488
1237.81652832	1260.52282715
1233.79223633	1259.22973633
1229.76416016	1258.66699219
1225.73413086	1257.63037109
1221.70239258	1257.15380859
1217.66687012	1257.44689941
1213.63146973	1257.25622559
1209.59411621	1257.21679688
1205.55297852	1255.32324219
1201.51196289	1254.15991211
1197.46716309	1253.09680176
1193.42248535	1253.21691895
1189.37390137	1253.07629395
1185.32348633	1253.40307617
1181.2713623	1254.05065918
1177.21716309	1254.03015137
1173.16125488	1254.79296875
1169.1015625	1254.82324219
1165.04174805	1254.75317383
1160.98022461	1254.72314453
1156.91491699	1254.93371582
1152.84765625	1255.06384277
1148.78051758	1255.65270996
1144.70947266	1256.21276855
1140.63659668	1257.84692383
1136.56188965	1258.5333252
1132.48522949	1259.33630371
1128.40673828	1260.55639648
1124.32641602	1261.22680664
1120.2421875	1262.40661621
1116.15808105	1263.89355469
1112.07019043	1264.01367188
1107.98217773	1265.74609375
1103.89050293	1266.95996094
1099.796875	1266.98718262
1095.70129395	1267.17041016
1091.60388184	1265.81640625
1087.50463867	1265.52270508
1083.40344238	1265.5604248
1079.30029297	1265.19995117
1075.1953125	1266.65686035
1071.08642578	1267.72058105
1066.97766113	1267.84765625
1062.86499023	1268.28637695
1058.75036621	1270.06958008
1054.63586426	1271.27355957
1050.51745605	1272.86975098
1046.3972168	1274.50976563
1042.27502441	1275.77380371
1038.15087891	1277.09973145
1034.02490234	1276.98339844
1029.89501953	1276.45324707
1025.76513672	1276.93005371
1021.63140869	1279.21960449
1017.4977417	1282.20703125
1013.36016846	1283.90356445
1009.22064209	1285.72680664
1005.08117676	1285.80310059
1000.93780518	1284.81018066
996.792541504	1283.91650391
992.643432617	1283.60668945
988.494262695	1283.42687988
984.343200684	1283.90686035
980.190185547	1285.05285645
976.033325195	1286.86352539
971.876403809	1289.08349609
967.715637207	1289.99987793
963.55291748	1289.0838623
959.388305664	1289.60620117
955.223632813	1291.56652832
951.055053711	1292.80322266
946.882629395	1293.4699707
942.710205078	1293.61999512
938.535766602	1294.74047852
934.359436035	1294.17004395
930.179199219	1294.37011719
925.998962402	1294.82666016
921.814758301	1295.18994141
917.628662109	1295.77075195
913.442504883	1295.17626953
909.252441406	1294.85070801
905.060424805	1295.72302246
900.866455078	1296.48974609
896.670532227	1295.90649414
892.47064209	1295.53015137
888.270751953	1294.61962891
884.068908691	1294.63024902
879.86315918	1294.44311523
875.657348633	1294.41320801
871.447631836	1295.44995117
867.235900879	1296.40649414
863.022216797	1296.78088379
858.806518555	1296.39978027
854.588867188	1295.77661133
850.36920166	1294.27990723
846.147583008	1294.01306152
841.92401123	1294.89343262
837.698364258	1294.99658203
833.468811035	1294.96972656
829.239257813	1295.07312012
825.00567627	1293.98303223
820.770141602	1292.90625
816.532592773	1293.37683105
812.295043945	1293.26025391
808.053527832	1293.29296875
803.809997559	1294.15332031
799.5625	1296.04296875
795.314941406	1296.42370605
791.065368652	1295.58996582
786.811828613	1294.94360352
782.558288574	1293.7869873
778.300720215	1293.54370117
774.043151855	1292.70617676
769.781555176	1291.57653809
765.517944336	1291.20397949
761.252319336	1291.54650879
756.984741211	1290.24682617
752.715087891	1289.22692871
748.443359375	1289.49963379
744.169677734	1290.57348633
739.891967773	1291.7199707
735.614196777	1291.72021484
731.332458496	1291.42651367
727.05065918	1290.81652832
722.764831543	1289.82312012
718.476928711	1288.68286133
714.187072754	1291.02697754
709.895141602	1292.02600098
705.601135254	1292.43029785
701.305114746	1292.80041504
697.007080078	1292.98669434
692.706970215	1292.16687012
688.402832031	1290.46008301
684.098632813	1290.68017578
679.790405273	1291.93969727
675.482116699	1292.79016113
671.169799805	1293.70324707
666.855407715	1290.91687012
662.53894043	1290.58984375
658.220458984	1292.00390625
653.899902344	1294.69018555
649.577270508	1295.68994141
645.252624512	1294.98632813
640.92388916	1294.90356445
636.595092773	1297.35314941
632.264221191	1297.92028809
627.929260254	1296.55712891
623.592224121	1295.92333984
619.255187988	1295.00366211
614.914001465	1294.55969238
610.570800781	1296.02661133
606.225463867	1296.25366211
601.878112793	1295.93334961
597.528625488	1297.7364502
593.175048828	1298.26989746
588.821411133	1297.56396484
584.465698242	1298.47314453
580.105895996	1298.32348633
575.744018555	1298.65991211
571.382019043	1301.35632324
567.015930176	1302.40649414
562.647766113	1304.16015625
558.27746582	1304.6965332
553.905151367	1304.47302246
549.530639648	1305.86999512
545.15411377	1311.26025391
540.77545166	1317.88659668
536.39263916	1323.76318359
532.009765625	1328.83312988
527.622741699	1336.10974121
523.235656738	1344.42028809
518.844421387	1352.54321289
514.45111084	1360.01977539
510.055664063	1368.20300293
505.658111572	1377.15673828
501.258422852	1386.63000488
496.856628418	1393.81689453
492.452697754	1396.44287109
488.046691895	1397.77954102
483.636474609	1397.91064453
479.226196289	1397.20349121
474.811737061	1394.75
470.397216797	1392.16357422
465.978485107	1387.41687012
461.557647705	1381.8034668
457.134674072	1378.97338867
452.711608887	1372.87316895
448.282318115	1365.43310547
443.852935791	1360.18640137
439.421417236	1355.06689453
434.987762451	1351.2833252
430.551940918	1349.81994629
426.111938477	1347.94665527
421.671844482	1345.95349121
417.227539063	1345.86315918
412.781097412	1346.51953125
408.332489014	1347.78015137
403.883789063	1349.7935791
399.430877686	1352.40722656
394.975799561	1353.91015625
390.518585205	1354.85949707
386.057128906	1353.78015137
381.595581055	1354.66015625
377.131866455	1354.53955078
372.663909912	1354.61950684
368.195861816	1355.48657227
363.723571777	1356.40625
359.24911499	1357.57373047
354.77456665	1357.65942383
350.295776367	1357.59985352
345.814788818	1360.11315918
341.331634521	1364.02331543
336.846282959	1365.96337891
332.358795166	1369.05358887
327.867004395	1370.80310059
323.37512207	1373.63366699
318.88104248	1373.25024414
314.382720947	1376.93005371
309.882171631	1375.99707031
305.381530762	1376.64343262
300.876617432	1379.10986328
296.369506836	1382.47998047
291.860198975	1384.44018555
287.348693848	1387.52307129
282.834991455	1391.01379395
278.319061279	1397.92370605
273.800964355	1398.77661133
269.278533936	1394.15026855
264.756011963	1394.52685547
260.229187012	1397.51989746
255.70223999	1397.93652344
251.170974731	1397.00646973
246.639602661	1398.71325684
242.103912354	1401.61035156
237.566009521	1404.68676758
233.025878906	1410.42346191
228.483535767	1414.93005371
223.938964844	1417.18652344
219.390060425	1417.56652832
214.841033936	1422.01672363
210.289779663	1432.48046875
205.734191895	1436.91955566
201.178466797	1444.99975586
196.618408203	1451.77685547
192.056106567	1467.16003418
187.493682861	1474.50976563
182.9269104	1486.46643066
178.357894897	1493.68334961
