# Supplementary material for: Correlative Brillouin and Raman spectroscopy data acquired on single cells
Source: Data Brief. 2020 Feb 5;29:105223. doi: 10.1016/j.dib.2020.105223 (PMC7026319; doi:10.1016/j.dib.2020.105223)
Supplement: Multimedia component 1 [file mmc1.zip › Data/Raman_Y/5um.txt]

3847.83642578	1195.96032715
3845.03149414	1218.0032959
3842.22558594	1216.32995605
3839.41845703	1217.60314941
3836.60913086	1217.24267578
3833.80004883	1217.33666992
3830.98852539	1217.17297363
3828.17578125	1217.01977539
3825.36230469	1218.02001953
3822.54736328	1218.3359375
3819.73168945	1219.0802002
3816.91479492	1219.57336426
3814.09570313	1219.61010742
3811.27661133	1218.65002441
3808.45532227	1219.2199707
3805.6328125	1217.97338867
3802.80932617	1217.70959473
3799.98486328	1217.04968262
3797.15917969	1217.09277344
3794.33251953	1216.95019531
3791.50317383	1217.24645996
3788.67431641	1217.65722656
3785.84326172	1217.72973633
3783.01220703	1218.42700195
3780.17871094	1218.82727051
3777.34423828	1219.20996094
3774.50878906	1218.99389648
3771.6706543	1219.51672363
3768.83300781	1219.79345703
3765.99291992	1220.17675781
3763.15307617	1220.67248535
3760.31079102	1221.43981934
3757.46728516	1221.50317383
3754.62304688	1192.81311035
3751.77734375	1222.47265625
3748.9309082	1221.65649414
3746.08300781	1223.54931641
3743.23291016	1224.05285645
3740.38305664	1224.74633789
3737.53076172	1226.01025391
3734.67749023	1226.45007324
3731.82299805	1227.23657227
3728.9675293	1228.06713867
3726.11083984	1228.82348633
3723.25317383	1230.3963623
3720.39306641	1230.73620605
3717.53320313	1231.60656738
3714.6706543	1233.10009766
3711.80859375	1233.35668945
3708.9440918	1235.20349121
3706.07861328	1236.06347656
3703.21191406	1237.82995605
3700.34277344	1239.50915527
3697.47387695	1241.35339355
3694.60253906	1243.90661621
3691.73144531	1246.23986816
3688.85791016	1247.90637207
3685.9831543	1250.95666504
3683.10742188	1253.90649414
3680.23071289	1256.90368652
3677.3527832	1260.80310059
3674.47363281	1263.96325684
3671.59228516	1267.79931641
3668.7109375	1271.75976563
3665.82714844	1276.64367676
3662.94238281	1281.47692871
3660.05786133	1285.94995117
3657.16943359	1290.48681641
3654.28149414	1294.47692871
3651.39208984	1299.41650391
3648.50195313	1303.47705078
3645.60913086	1308.90966797
3642.71655273	1314.04663086
3639.8215332	1318.49633789
3636.92529297	1322.50756836
3634.02807617	1326.57629395
3631.12963867	1329.92370605
3628.23022461	1333.11645508
3625.32836914	1336.70654297
3622.42651367	1341.01318359
3619.52246094	1344.69995117
3616.6184082	1347.66992188
3613.7121582	1351.79272461
3610.8046875	1355.01013184
3607.89599609	1357.77648926
3604.98608398	1363.29333496
3602.07519531	1367.71008301
3599.16186523	1371.18994141
3596.2487793	1375.92297363
3593.33325195	1379.77624512
3590.41625977	1384.2734375
3587.49853516	1386.7734375
3584.58081055	1390.68054199
3581.65942383	1395.43981934
3578.73803711	1399.43676758
3575.81591797	1403.06347656
3572.89086914	1406.39025879
3569.96630859	1409.63024902
3567.0390625	1414.13317871
3564.11083984	1417.77331543
3561.18139648	1421.07019043
3558.25097656	1423.54296875
3555.31933594	1426.37988281
3552.38647461	1430.00341797
3549.45263672	1434.69714355
3546.51611328	1437.65686035
3543.57861328	1442.06359863
3540.64135742	1447.44006348
3537.70141602	1452.20996094
3534.76049805	1458.15686035
3531.81835938	1464.01281738
3528.875	1470.68334961
3525.92919922	1478.2565918
3522.98364258	1484.96350098
3520.03564453	1491.46057129
3517.08789063	1497.86352539
3514.13745117	1503.96691895
3511.18603516	1509.296875
3508.23339844	1515.56677246
3505.27954102	1521.53662109
3502.32324219	1527.59997559
3499.3671875	1534.22668457
3496.40991211	1539.76013184
3493.45019531	1545.18994141
3490.48925781	1551.83349609
3487.52709961	1558.23303223
3484.56396484	1563.08349609
3481.59960938	1567.28662109
3478.6340332	1570.79370117
3475.66723633	1573.86657715
3472.69799805	1577.40661621
3469.72900391	1583.67687988
3466.75756836	1587.453125
3463.78491211	1591.57397461
3460.8125	1595.33361816
3457.83740234	1601.33996582
3454.85986328	1607.48681641
3451.88256836	1614.24304199
3448.90405273	1619.32348633
3445.92285156	1621.24316406
3442.94213867	1625.83703613
3439.95874023	1630.10974121
3436.97412109	1632.08349609
3433.98852539	1636.63330078
3431.00170898	1640.57995605
3428.01367188	1642.93005371
3425.02441406	1644.68652344
3422.03271484	1646.88012695
3419.04101563	1647.22998047
3416.04711914	1647.95996094
3413.05175781	1647.6763916
3410.05664063	1647.7265625
3407.05908203	1651.95654297
3404.05883789	1655.77648926
3401.05883789	1659.06665039
3398.05761719	1661.86328125
3395.05541992	1664.2800293
3392.05053711	1668.59338379
3389.04443359	1669.08337402
3386.03710938	1668.89367676
3383.0300293	1667.16699219
3380.02050781	1666.26000977
3377.00830078	1666.31652832
3373.99633789	1662.21630859
3370.9831543	1660.10668945
3367.96728516	1659.75317383
3364.9519043	1658.6270752
3361.93383789	1657.91369629
3358.91430664	1656.19335938
3355.89379883	1658.29016113
3352.87231445	1659.63696289
3349.84936523	1661.44641113
3346.82519531	1662.1237793
3343.79858398	1663.78979492
3340.7722168	1663.50341797
3337.74316406	1662.89331055
3334.71289063	1660.14013672
3331.68286133	1657.9230957
3328.65039063	1653.45324707
3325.61499023	1648.92297363
3322.58007813	1646.33666992
3319.54370117	1645.02990723
3316.50488281	1645.99645996
3313.46630859	1647.58312988
3310.42504883	1648.90356445
3307.3840332	1651.35009766
3304.34057617	1651.51672363
3301.2956543	1650.02661133
3298.24829102	1647.0333252
3295.20092773	1645.62658691
3292.15258789	1645.43347168
3289.1015625	1644.68005371
3286.05053711	1644.54992676
3282.99707031	1644.64660645
3279.94238281	1646.0802002
3276.88647461	1646.2467041
3273.82958984	1646.79296875
3270.77124023	1648.33996582
3267.71166992	1648.33325195
3264.65087891	1647.38000488
3261.58764648	1644.76330566
3258.52294922	1643.60998535
3255.45874023	1643.0300293
3252.39160156	1642.52990723
3249.32348633	1641.5267334
3246.25390625	1640.93005371
3243.18334961	1642.06982422
3240.10986328	1641.20349121
3237.03686523	1643.33996582
3233.96264648	1643.18652344
3230.88549805	1642.17687988
3227.80737305	1637.72705078
3224.72802734	1633.4934082
3221.6472168	1628.65319824
3218.56542969	1622.46984863
3215.48242188	1616.92333984
3212.39794922	1612.85314941
3209.31103516	1608.49658203
3206.22436523	1604.93994141
3203.13476563	1603.24658203
3200.04418945	1597.45690918
3196.95214844	1591.25012207
3193.8605957	1584.67346191
3190.76464844	1579.53308105
3187.66918945	1572.32666016
3184.57226563	1567.06970215
3181.47290039	1559.75646973
3178.37353516	1553.73339844
3175.27148438	1545.63012695
3172.16821289	1538.78369141
3169.06542969	1532.12353516
3165.9597168	1524.12011719
3162.85131836	1514.75646973
3159.74316406	1507.28649902
3156.63378906	1501.06005859
3153.52148438	1494.44958496
3150.40966797	1488.32629395
3147.29516602	1481.43676758
3144.17919922	1475.10339355
3141.06201172	1469.98999023
3137.94384766	1464.24975586
3134.82421875	1459.38696289
3131.70336914	1453.06640625
3128.58129883	1446.41967773
3125.45654297	1440.43005371
3122.33203125	1433.27709961
3119.20458984	1426.54968262
3116.07617188	1419.63671875
3112.94628906	1415.25292969
3109.81542969	1411.89025879
3106.68310547	1406.68969727
3103.54956055	1402.29016113
3100.41308594	1396.91015625
3097.27709961	1390.73327637
3094.13842773	1383.66650391
3090.99975586	1376.66369629
3087.85839844	1372.38000488
3084.71582031	1368.44641113
3081.57202148	1366.07348633
3078.42700195	1364.18322754
3075.27905273	1360.91943359
3072.1315918	1359.28369141
3068.98266602	1355.00634766
3065.83105469	1350.56994629
3062.67797852	1346.02722168
3059.52392578	1341.22631836
3056.36987305	1336.60351563
3053.21166992	1331.92651367
3050.05371094	1328.41674805
3046.89453125	1325.44616699
3043.73413086	1322.1895752
3040.57080078	1320.02380371
3037.40771484	1317.96313477
3034.24194336	1315.98291016
3031.07470703	1314.81347656
3027.90649414	1313.15991211
3024.73681641	1312.31640625
3021.56591797	1311.89990234
3018.39355469	1312.03027344
3015.21875	1311.18640137
3012.04394531	1310.98681641
3008.86645508	1310.97644043
3005.68896484	1310.6730957
3002.5090332	1310.7635498
2999.32763672	1310.68005371
2996.14477539	1311.86657715
2992.9609375	1313.62316895
2989.77416992	1316.24291992
2986.58764648	1318.53283691
2983.39819336	1321.35656738
2980.20922852	1323.10339355
2977.01733398	1324.90966797
2973.82421875	1326.57922363
2970.62963867	1328.35998535
2967.43383789	1330.45349121
2964.23681641	1332.98364258
2961.03833008	1336.45349121
2957.83886719	1340.70983887
2954.63623047	1347.07324219
2951.43408203	1353.90356445
2948.22900391	1361.79016113
2945.02270508	1368.2668457
2941.81494141	1372.91662598
2938.60595703	1374.79650879
2935.39575195	1373.09301758
2932.18408203	1369.62036133
2928.96972656	1364.68371582
2925.75561523	1357.8605957
2922.53857422	1350.63293457
2919.32177734	1344.68041992
2916.10229492	1337.1003418
2912.88134766	1331.9564209
2909.65917969	1326.2833252
2906.43554688	1322.09338379
2903.20922852	1319.46691895
2899.9831543	1317.23022461
2896.75561523	1315.08984375
2893.52539063	1314.53308105
2890.29370117	1314.11657715
2887.06225586	1314.31640625
2883.828125	1314.63012695
2880.5925293	1314.87658691
2877.35546875	1313.20654297
2874.11572266	1309.98986816
2870.8762207	1305.05004883
2867.63549805	1298.87658691
2864.3918457	1293.62036133
2861.14672852	1288.76672363
2857.90185547	1285.91369629
2854.65429688	1281.55725098
2851.40527344	1278.15356445
2848.1550293	1273.39685059
2844.90332031	1268.42370605
2841.64868164	1263.69042969
2838.39453125	1261.68945313
2835.13720703	1259.27026367
2831.88037109	1257.39672852
2828.62036133	1254.87658691
2825.359375	1253.50012207
2822.09667969	1252.47692871
2818.83300781	1251.86669922
2815.56787109	1251.30297852
2812.29980469	1251.68359375
2809.03173828	1251.20690918
2805.76269531	1250.98974609
2802.49047852	1250.56689453
2799.21728516	1250.54016113
2795.94238281	1249.81298828
2792.66625977	1250.39355469
2789.38891602	1249.35949707
2786.11010742	1249.84313965
2782.83007813	1250.15319824
2779.54858398	1249.82971191
2776.26416016	1250.05651855
2772.97998047	1249.88989258
2769.69287109	1249.99975586
2766.40454102	1250.38659668
2763.11474609	1251.09667969
2759.82348633	1251.04943848
2756.53100586	1251.61328125
2753.23730469	1251.69348145
2749.94042969	1251.93994141
2746.64379883	1252.0802002
2743.34448242	1252.10693359
2740.04516602	1252.4362793
2736.74291992	1251.89648438
2733.43945313	1252.23046875
2730.13452148	1252.01306152
2726.82836914	1251.64294434
2723.52075195	1251.95349121
2720.21020508	1251.29968262
2716.89990234	1250.90991211
2713.58642578	1250.03662109
2710.2734375	1249.71704102
2706.95751953	1249.29345703
2703.64013672	1248.86657715
2700.32128906	1248.43994141
2697.0012207	1248.64379883
2693.6796875	1248.58691406
2690.35668945	1249.13964844
2687.03100586	1248.76660156
2683.70532227	1249.11010742
2680.37670898	1248.97338867
2677.046875	1248.88391113
2673.71704102	1249.31970215
2670.38452148	1249.24731445
2667.05029297	1249.35375977
2663.71484375	1249.59655762
2660.37646484	1249.72009277
2657.03833008	1249.39709473
2653.69702148	1250.09643555
2650.35620117	1249.37316895
2647.01220703	1249.7668457
2643.66674805	1249.59313965
2640.32177734	1249.83325195
2636.97363281	1249.47900391
2633.62255859	1249.82006836
2630.27148438	1249.22973633
2626.91943359	1249.74035645
2623.56567383	1249.36962891
2620.20898438	1249.70031738
2616.85083008	1249.67041016
2613.49316406	1250.00671387
2610.13232422	1249.64001465
2606.77001953	1249.89990234
2603.40649414	1249.91687012
2600.04125977	1249.8338623
2596.67333984	1250.19030762
2593.30541992	1250.42651367
2589.93457031	1250.38012695
2586.56396484	1250.6932373
2583.19042969	1250.86047363
2579.81542969	1250.78295898
2576.44042969	1250.40991211
2573.06274414	1250.69970703
2569.68188477	1250.54699707
2566.30102539	1250.14685059
2562.91894531	1250.0234375
2559.53393555	1249.54650879
2556.14892578	1249.59289551
2552.76098633	1249.96264648
2549.37182617	1250.06677246
2545.98266602	1249.87365723
2542.59033203	1250.1895752
2539.19677734	1250.60644531
2535.80029297	1237.70043945
2532.40380859	1252.46313477
2529.00610352	1253.55004883
2525.60522461	1253.93286133
2522.2043457	1253.83349609
2518.80078125	1252.85339355
2515.39550781	1252.42297363
2511.98901367	1252.74304199
2508.58105469	1251.75610352
2505.17163086	1251.74658203
2501.76074219	1252.05334473
2498.34838867	1251.83276367
2494.93310547	1252.36975098
2491.51806641	1251.60009766
2488.09985352	1252.30615234
2484.68017578	1251.94995117
2481.2590332	1252.3729248
2477.83666992	1252.14624023
2474.41259766	1251.95654297
2470.98730469	1251.66027832
2467.56054688	1252.70068359
2464.13232422	1252.3067627
2460.70092773	1252.2935791
2457.26831055	1252.4798584
2453.83569336	1252.58007813
2450.39990234	1252.3605957
2446.96289063	1252.5300293
2443.52441406	1251.70690918
2440.08447266	1252.24975586
2436.64306641	1252.04638672
2433.19848633	1252.42712402
2429.75415039	1252.4732666
2426.30664063	1252.9197998
2422.85961914	1253.40991211
2419.40917969	1253.23999023
2415.95751953	1253.34997559
2412.50415039	1253.80688477
2409.04956055	1254.23974609
2405.59350586	1254.43994141
2402.13574219	1254.98327637
2398.67675781	1255.66662598
2395.21459961	1255.2265625
2391.75097656	1255.46960449
2388.28759766	1255.09643555
2384.82104492	1254.74035645
2381.35302734	1254.12390137
2377.88354492	1254.38989258
2374.41259766	1254.07324219
2370.94018555	1253.68688965
2367.46630859	1253.7767334
2363.98925781	1253.7767334
2360.51245117	1253.61975098
2357.0324707	1253.96679688
2353.55102539	1253.83691406
2350.06982422	1254.2598877
2346.58544922	1254.63037109
2343.09960938	1254.7668457
2339.61230469	1254.66589355
2336.12182617	1254.91662598
2332.6315918	1254.61682129
2329.13989258	1254.17944336
2325.64501953	1253.92651367
2322.1484375	1254.2565918
2318.65234375	1253.5098877
2315.15307617	1254.06945801
2311.65209961	1254.13647461
2308.14990234	1254.24365234
2304.64599609	1254.38342285
2301.140625	1253.90344238
2297.63232422	1253.87353516
2294.12402344	1254.01281738
2290.61254883	1254.0670166
2287.10131836	1254.0135498
2283.58691406	1254.01977539
2280.07080078	1254.50354004
2276.5534668	1254.67346191
2273.03466797	1254.37670898
2269.51416016	1254.86987305
2265.99047852	1254.69702148
2262.46704102	1254.40649414
2258.94213867	1254.10021973
2255.4140625	1254.63952637
2251.88452148	1254.03027344
2248.35327148	1253.93640137
2244.82250977	1254.7166748
2241.28833008	1254.24975586
2237.75268555	1254.54016113
2234.21386719	1254.37329102
2230.67529297	1254.26953125
2227.13500977	1254.50671387
2223.59155273	1254.50646973
2220.04833984	1254.38671875
2216.50195313	1254.80285645
2212.95410156	1254.4329834
2209.40478516	1253.73303223
2205.85375977	1254.18994141
2202.30126953	1254.17358398
2198.74731445	1254.35974121
2195.19018555	1254.68017578
2191.63305664	1254.67932129
2188.07446289	1255.35632324
2184.51269531	1255.12341309
2180.94946289	1255.48974609
2177.38452148	1255.40344238
2173.81835938	1255.77941895
2170.25024414	1255.40966797
2166.6809082	1255.57348633
2163.10986328	1255.35339355
2159.53759766	1254.82019043
2155.96166992	1254.80688477
2152.38623047	1254.65307617
2148.80737305	1254.75305176
2145.22705078	1255.22033691
2141.64697266	1255.08325195
2138.06347656	1254.22668457
2134.47851563	1254.57653809
2130.89208984	1254.42724609
2127.30224609	1254.40649414
2123.71264648	1253.90380859
2120.12158203	1253.76977539
2116.52734375	1253.45288086
2112.93139648	1254.16345215
2109.33544922	1253.76013184
2105.73657227	1253.7935791
2102.13598633	1254.07995605
2098.53369141	1253.7364502
2094.93017578	1253.49682617
2091.32324219	1253.79638672
2087.71630859	1254.37646484
2084.10791016	1253.97692871
2080.49633789	1253.75390625
2076.88305664	1253.7532959
2073.27001953	1253.45983887
2069.65380859	1253.78051758
2066.03588867	1253.59362793
2062.41650391	1254.13012695
2058.79541016	1253.58630371
2055.17285156	1253.45678711
2051.54711914	1254.04980469
2047.92138672	1253.82019043
2044.2923584	1254.07629395
2040.66345215	1253.54370117
2037.03137207	1253.82373047
2033.39758301	1253.08349609
2029.7623291	1252.84667969
2026.12548828	1253.41333008
2022.48706055	1252.91699219
2018.8470459	1252.8067627
2015.20361328	1253.00939941
2011.5604248	1252.95983887
2007.91394043	1253.27001953
2004.26757813	1253.18713379
2000.61791992	1253.14624023
1996.9666748	1253.28344727
1993.31384277	1253.22717285
1989.65942383	1253.12353516
1986.00341797	1253.07006836
1982.3458252	1252.84985352
1978.68493652	1252.45983887
1975.02416992	1252.92651367
1971.35998535	1252.63989258
1967.69604492	1252.12341309
1964.02868652	1252.55249023
1960.35986328	1252.3067627
1956.68933105	1252.01037598
1953.01721191	1252.31640625
1949.34350586	1251.99316406
1945.66821289	1251.99658203
1941.99121094	1251.54345703
1938.31103516	1251.44689941
1934.63085938	1250.75976563
1930.9473877	1251.26025391
1927.2623291	1250.40710449
1923.57739258	1249.90966797
1919.88903809	1250.20629883
1916.19921875	1249.70361328
1912.50769043	1249.55712891
1908.81274414	1248.81066895
1905.11804199	1248.78979492
1901.42163086	1248.82275391
1897.72192383	1248.80981445
1894.02050781	1247.99975586
1890.31933594	1247.8840332
1886.61474609	1247.79016113
1882.90844727	1247.55700684
1879.20056152	1247.74682617
1875.49108887	1248.37683105
1871.7800293	1247.52026367
1868.06726074	1248.15991211
1864.35119629	1248.08996582
1860.63525391	1247.59301758
1856.91577148	1248.01647949
1853.19482422	1247.55322266
1849.47387695	1247.88659668
1845.74963379	1247.81005859
1842.02368164	1248.04650879
1838.29614258	1248.51721191
1834.5670166	1248.1628418
1830.83435059	1248.47338867
1827.10192871	1249.32641602
1823.36608887	1248.86291504
1819.63024902	1248.88342285
1815.89111328	1248.64648438
1812.15026855	1249.02636719
1808.4095459	1248.60656738
1804.66552734	1249.19995117
1800.91967773	1248.65600586
1797.17053223	1248.89978027
1793.42150879	1249.17016602
1789.67077637	1248.99645996
1785.91662598	1248.66674805
1782.16259766	1249.56005859
1778.40515137	1249.98681641
1774.64770508	1249.15637207
1770.88696289	1249.83349609
1767.12451172	1250.40966797
1763.36047363	1250.41271973
1759.59460449	1250.58276367
1755.82714844	1250.77001953
1752.05627441	1251.23327637
1748.28552246	1251.53649902
1744.51135254	1251.70715332
1740.73718262	1252.26025391
1736.9597168	1252.8302002
1733.18041992	1252.8302002
1729.39953613	1253.31689453
1725.61694336	1254.77026367
1721.8326416	1255.97363281
1718.04675293	1256.76367188
1714.25915527	1257.78015137
1710.46984863	1258.61669922
1706.67712402	1260.20019531
1702.88269043	1261.66687012
1699.08825684	1263.64685059
1695.29052734	1266.30664063
1691.4909668	1268.7232666
1687.68981934	1270.77978516
1683.88696289	1272.91345215
1680.08227539	1275.06665039
1676.27612305	1276.91308594
1672.46813965	1277.34667969
1668.65661621	1277.74328613
1664.84533691	1277.72692871
1661.03051758	1276.67297363
1657.21398926	1274.74633789
1653.39575195	1272.68029785
1649.57751465	1271.38037109
1645.75598145	1269.49023438
1641.93261719	1267.66308594
1638.10571289	1267.03027344
1634.27893066	1266.10339355
1630.45056152	1265.35974121
1626.61853027	1264.69384766
1622.78662109	1263.87329102
1618.95129395	1263.35009766
1615.11413574	1263.00976563
1611.27539063	1262.51708984
1607.43481445	1261.32336426
1603.5925293	1259.88012695
1599.74853516	1259.59350586
1595.90283203	1259.70996094
1592.05541992	1259.01013184
1588.20458984	1259.1394043
1584.3536377	1258.85327148
1580.49926758	1258.24987793
1576.64318848	1257.68334961
1572.78710938	1256.72338867
1568.9276123	1256.65393066
1565.06628418	1255.58679199
1561.20324707	1255.6829834
1557.33666992	1255.28320313
1553.47009277	1254.54394531
1549.60192871	1253.58679199
1545.73010254	1253.17980957
1541.85839844	1252.90368652
1537.9831543	1252.36694336
1534.1060791	1252.98291016
1530.22924805	1252.23327637
1526.34875488	1252.10705566
1522.46643066	1252.42358398
1518.58068848	1252.21618652
1514.69494629	1252.66308594
1510.80749512	1252.52636719
1506.91638184	1253.27368164
1503.02539063	1253.86340332
1499.13085938	1255.00036621
1495.2364502	1248.24023438
1491.33837891	1256.41687012
1487.43847656	1255.44348145
1483.5369873	1255.91711426
1479.63354492	1255.90332031
1475.72851563	1256.39306641
1471.82165527	1257.11352539
1467.91113281	1257.76989746
1464.00073242	1258.34313965
1460.08679199	1259.09985352
1456.17285156	1258.70336914
1452.25537109	1258.45349121
1448.33605957	1257.29663086
1444.41503906	1256.92651367
1440.4921875	1255.68640137
1436.56750488	1255.28662109
1432.64111328	1255.0032959
1428.7130127	1255.72021484
1424.78125	1255.64379883
1420.8494873	1255.82312012
1416.9140625	1255.91357422
1412.97888184	1256.36364746
1409.03991699	1256.58361816
1405.09924316	1256.46325684
1401.15673828	1256.57019043
1397.21252441	1256.98364258
1393.26635742	1257.10620117
1389.31860352	1256.68640137
1385.36706543	1256.92626953
1381.41564941	1257.32629395
1377.46240234	1256.59631348
1373.50549316	1257.14978027
1369.546875	1256.90710449
1365.58630371	1257.3338623
1361.62597656	1258.42016602
1357.66186523	1259.33666992
1353.69592285	1260.07348633
1349.72827148	1261.74291992
1345.75695801	1261.58984375
1341.78564453	1262.26367188
1337.8125	1262.30004883
1333.83581543	1261.88000488
1329.85717773	1262.11328125
1325.87866211	1262.30004883
1321.8963623	1262.51672363
1317.91235352	1262.43359375
1313.92651367	1262.50317383
1309.93884277	1262.4901123
1305.94934082	1262.23974609
1301.95812988	1261.77978516
1297.96313477	1261.07348633
1293.96813965	1260.53320313
1289.96948242	1260.68310547
1285.9708252	1260.17651367
1281.96862793	1261.21362305
1277.96447754	1261.71350098
1273.95849609	1263.3494873
1269.95068359	1264.25646973
1265.94104004	1264.89355469
1261.92956543	1265.09924316
1257.91625977	1265.93371582
1253.90112305	1266.17297363
1249.88232422	1266.03662109
1245.86340332	1266.27355957
1241.84094238	1265.20324707
1237.81652832	1265.14648438
1233.79223633	1264.2902832
1229.76416016	1263.36633301
1225.73413086	1262.70629883
1221.70239258	1262.32324219
1217.66687012	1262.41345215
1213.63146973	1261.92675781
1209.59411621	1261.37988281
1205.55297852	1260.01977539
1201.51196289	1258.42675781
1197.46716309	1257.77355957
1193.42248535	1256.58996582
1189.37390137	1256.80651855
1185.32348633	1257.24987793
1181.2713623	1257.46582031
1177.21716309	1257.60314941
1173.16125488	1257.84680176
1169.1015625	1258.15307617
1165.04174805	1258.39697266
1160.98022461	1258.89660645
1156.91491699	1259.06005859
1152.84765625	1258.76989746
1148.78051758	1259.17297363
1144.70947266	1260.59020996
1140.63659668	1261.62658691
1136.56188965	1262.88330078
1132.48522949	1264.41357422
1128.40673828	1264.79333496
1124.32641602	1265.30981445
1120.2421875	1265.5670166
1116.15808105	1267.19018555
1112.07019043	1268.43005371
1107.98217773	1270.31311035
1103.89050293	1271.86682129
1099.796875	1272.50036621
1095.70129395	1271.8302002
1091.60388184	1271.01342773
1087.50463867	1270.89953613
1083.40344238	1270.61975098
1079.30029297	1270.59033203
1075.1953125	1271.1932373
1071.08642578	1270.73974609
1066.97766113	1271.39343262
1062.86499023	1272.59326172
1058.75036621	1273.87316895
1054.63586426	1275.19042969
1050.51745605	1276.52624512
1046.3972168	1276.98022461
1042.27502441	1277.6270752
1038.15087891	1277.83642578
1034.02490234	1277.5703125
1029.89501953	1279.41308594
1025.76513672	1280.64025879
1021.63140869	1282.88671875
1017.4977417	1286.64990234
1013.36016846	1289.58984375
1009.22064209	1291.17663574
1005.08117676	1289.85388184
1000.93780518	1288.15039063
996.792541504	1286.47973633
992.643432617	1287.17651367
988.494262695	1287.78686523
984.343200684	1288.63354492
980.190185547	1288.5534668
976.033325195	1290.21264648
971.876403809	1291.18994141
967.715637207	1291.47351074
963.55291748	1292.78662109
959.388305664	1293.50671387
955.223632813	1295.00378418
951.055053711	1296.05383301
946.882629395	1297.02001953
942.710205078	1297.40686035
938.535766602	1298.26293945
934.359436035	1298.06762695
930.179199219	1297.94018555
925.998962402	1298.01989746
921.814758301	1298.1496582
917.628662109	1298.40270996
913.442504883	1298.40307617
909.252441406	1298.13647461
905.060424805	1298.6060791
900.866455078	1298.50354004
896.670532227	1297.33996582
892.47064209	1297.35998535
888.270751953	1297.18994141
884.068908691	1297.31640625
879.86315918	1297.43261719
875.657348633	1297.97998047
871.447631836	1297.71691895
867.235900879	1298.65026855
863.022216797	1298.2298584
858.806518555	1298.09997559
854.588867188	1297.97302246
850.36920166	1298.66723633
846.147583008	1298.80651855
841.92401123	1298.27624512
837.698364258	1297.85046387
833.468811035	1297.71643066
829.239257813	1297.68286133
825.00567627	1296.98352051
820.770141602	1295.66674805
816.532592773	1295.91589355
812.295043945	1296.84667969
808.053527832	1298.03344727
803.809997559	1301.35742188
799.5625	1298.62670898
795.314941406	1299.20935059
791.065368652	1298.15319824
786.811828613	1296.51269531
782.558288574	1295.06689453
778.300720215	1294.75964355
774.043151855	1292.85632324
769.781555176	1292.85339355
765.517944336	1293.97338867
761.252319336	1294.11047363
756.984741211	1293.59338379
752.715087891	1292.22021484
748.443359375	1292.14660645
744.169677734	1291.62414551
739.891967773	1292.29675293
735.614196777	1291.80358887
731.332458496	1289.54345703
727.05065918	1289.37963867
722.764831543	1290.67956543
718.476928711	1291.82043457
714.187072754	1291.90319824
709.895141602	1292.09692383
705.601135254	1293.94677734
701.305114746	1293.74633789
697.007080078	1291.79321289
692.706970215	1292.30334473
688.402832031	1291.88635254
684.098632813	1292.20031738
679.790405273	1293.79333496
675.482116699	1292.6229248
671.169799805	1295.12353516
666.855407715	1295.41723633
662.53894043	1292.20056152
658.220458984	1290.98620605
653.899902344	1293.87976074
649.577270508	1295.86706543
645.252624512	1295.34680176
640.92388916	1294.99963379
636.595092773	1295.73974609
632.264221191	1296.01306152
627.929260254	1295.10974121
623.592224121	1294.53723145
619.255187988	1293.80993652
614.914001465	1295.01318359
610.570800781	1295.13989258
606.225463867	1295.70361328
601.878112793	1295.35632324
597.528625488	1294.8494873
593.175048828	1295.68041992
588.821411133	1294.04345703
584.465698242	1294.34338379
580.105895996	1296.09667969
575.744018555	1297.01330566
571.382019043	1297.453125
567.015930176	1300.17041016
562.647766113	1301.58666992
558.27746582	1301.49304199
553.905151367	1302.81958008
549.530639648	1306.10632324
545.15411377	1311.34643555
540.77545166	1315.25012207
536.39263916	1322.02636719
532.009765625	1327.15686035
527.622741699	1333.90966797
523.235656738	1341.62670898
518.844421387	1349.39990234
514.45111084	1357.15307617
510.055664063	1366.75317383
505.658111572	1373.03259277
501.258422852	1378.65002441
496.856628418	1384.33679199
492.452697754	1387.8404541
488.046691895	1389.03735352
483.636474609	1388.96984863
479.226196289	1386.71643066
474.811737061	1384.83349609
470.397216797	1381.16967773
465.978485107	1376.68005371
461.557647705	1371.10009766
457.134674072	1367.77978516
452.711608887	1362.38317871
448.282318115	1355.61669922
443.852935791	1351.55664063
439.421417236	1349.47692871
434.987762451	1346.92651367
430.551940918	1344.69641113
426.111938477	1343.93664551
421.671844482	1341.96691895
417.227539063	1341.0333252
412.781097412	1341.2800293
408.332489014	1343.55334473
403.883789063	1344.01318359
399.430877686	1345.75939941
394.975799561	1347.73620605
390.518585205	1346.68347168
386.057128906	1345.18310547
381.595581055	1345.97045898
377.131866455	1345.86657715
372.663909912	1345.83666992
368.195861816	1347.55322266
363.723571777	1346.28991699
359.24911499	1346.33666992
354.77456665	1349.67663574
350.295776367	1351.52001953
345.814788818	1353.75683594
341.331634521	1356.39331055
336.846282959	1357.9798584
332.358795166	1359.73303223
327.867004395	1362.05297852
323.37512207	1365.07348633
318.88104248	1367.41369629
314.382720947	1366.58325195
309.882171631	1365.30041504
305.381530762	1366.82678223
300.876617432	1369.62976074
296.369506836	1374.3034668
291.860198975	1377.30310059
287.348693848	1382.30993652
282.834991455	1386.51660156
278.319061279	1385.46350098
273.800964355	1382.7869873
269.278533936	1379.24987793
264.756011963	1381.546875
260.229187012	1384.98669434
255.70223999	1381.24658203
251.170974731	1380.08642578
246.639602661	1380.22338867
242.103912354	1389.24987793
237.566009521	1398.0760498
233.025878906	1412.43676758
228.483535767	1416.68017578
223.938964844	1413.17651367
219.390060425	1407.36975098
214.841033936	1414.01000977
210.289779663	1419.27697754
205.734191895	1432.18969727
201.178466797	1435.01342773
196.618408203	1446.91357422
192.056106567	1457.7166748
187.493682861	1462.57336426
182.9269104	1462.52050781
178.357894897	1468.99963379
