# Supplementary material for: Correlative Brillouin and Raman spectroscopy data acquired on single cells
Source: Data Brief. 2020 Feb 5;29:105223. doi: 10.1016/j.dib.2020.105223 (PMC7026319; doi:10.1016/j.dib.2020.105223)
Supplement: Multimedia component 1 [file mmc1.zip › Data/Raman_Y/7um.txt]

3847.83642578	1199.99291992
3845.03149414	1221.61035156
3842.22558594	1220.14611816
3839.41845703	1221.48327637
3836.60913086	1221.45056152
3833.80004883	1221.07324219
3830.98852539	1221.34667969
3828.17578125	1220.90710449
3825.36230469	1221.47412109
3822.54736328	1222.13354492
3819.73168945	1223.04345703
3816.91479492	1223.27685547
3814.09570313	1222.71679688
3811.27661133	1222.63623047
3808.45532227	1223.06994629
3805.6328125	1221.77600098
3802.80932617	1221.36669922
3799.98486328	1220.86376953
3797.15917969	1220.61694336
3794.33251953	1220.66723633
3791.50317383	1220.60668945
3788.67431641	1221.22058105
3785.84326172	1221.33654785
3783.01220703	1221.88659668
3780.17871094	1222.43676758
3777.34423828	1222.59301758
3774.50878906	1222.81359863
3771.6706543	1223.56005859
3768.83300781	1223.34692383
3765.99291992	1224.01342773
3763.15307617	1224.09313965
3760.31079102	1225.10339355
3757.46728516	1225.03649902
3754.62304688	1195.30993652
3751.77734375	1226.81567383
3748.9309082	1225.13012695
3746.08300781	1227.09387207
3743.23291016	1228.0703125
3740.38305664	1229.0267334
3737.53076172	1229.40673828
3734.67749023	1230.43994141
3731.82299805	1231.60656738
3728.9675293	1232.44665527
3726.11083984	1233.44030762
3723.25317383	1234.20263672
3720.39306641	1235.12658691
3717.53320313	1235.91992188
3714.6706543	1236.85644531
3711.80859375	1238.05334473
3708.9440918	1239.30664063
3706.07861328	1240.59350586
3703.21191406	1241.90686035
3700.34277344	1243.81652832
3697.47387695	1245.78051758
3694.60253906	1248.32348633
3691.73144531	1250.86999512
3688.85791016	1253.0098877
3685.9831543	1255.9029541
3683.10742188	1259.20349121
3680.23071289	1262.68688965
3677.3527832	1265.52990723
3674.47363281	1269.66308594
3671.59228516	1273.8963623
3668.7109375	1277.69372559
3665.82714844	1282.14978027
3662.94238281	1286.76708984
3660.05786133	1291.37670898
3657.16943359	1296.11364746
3654.28149414	1300.71984863
3651.39208984	1305.4395752
3648.50195313	1311.38037109
3645.60913086	1315.94030762
3642.71655273	1320.35974121
3639.8215332	1325.6270752
3636.92529297	1329.85327148
3634.02807617	1334.13671875
3631.12963867	1337.66650391
3628.23022461	1340.78735352
3625.32836914	1344.56335449
3622.42651367	1348.84692383
3619.52246094	1352.32043457
3616.6184082	1356.7734375
3613.7121582	1359.03723145
3610.8046875	1362.84667969
3607.89599609	1366.93615723
3604.98608398	1371.31652832
3602.07519531	1375.88012695
3599.16186523	1379.99035645
3596.2487793	1385.32336426
3593.33325195	1389.42321777
3590.41625977	1392.74682617
3587.49853516	1396.04016113
3584.58081055	1400.26000977
3581.65942383	1405.01965332
3578.73803711	1408.40026855
3575.81591797	1412.54663086
3572.89086914	1416.8302002
3569.96630859	1419.97644043
3567.0390625	1423.13342285
3564.11083984	1427.18676758
3561.18139648	1431.66674805
3558.25097656	1434.61621094
3555.31933594	1436.73681641
3552.38647461	1439.6496582
3549.45263672	1444.85021973
3546.51611328	1448.86340332
3543.57861328	1453.87316895
3540.64135742	1457.93994141
3537.70141602	1463.97692871
3534.76049805	1469.94311523
3531.81835938	1476.1796875
3528.875	1482.58349609
3525.92919922	1489.75317383
3522.98364258	1496.86962891
3520.03564453	1504.65979004
3517.08789063	1510.31994629
3514.13745117	1517.20349121
3511.18603516	1522.21630859
3508.23339844	1529.47973633
3505.27954102	1536.14660645
3502.32324219	1541.99658203
3499.3671875	1547.95349121
3496.40991211	1555.13964844
3493.45019531	1559.92004395
3490.48925781	1566.13671875
3487.52709961	1571.61999512
3484.56396484	1577.73681641
3481.59960938	1581.65344238
3478.6340332	1585.04321289
3475.66723633	1589.26025391
3472.69799805	1593.34667969
3469.72900391	1598.38354492
3466.75756836	1603.21691895
3463.78491211	1607.58325195
3460.8125	1611.64343262
3457.83740234	1616.82275391
3454.85986328	1623.86669922
3451.88256836	1631.80029297
3448.90405273	1635.75976563
3445.92285156	1639.55651855
3442.94213867	1643.30334473
3439.95874023	1646.60620117
3436.97412109	1649.89318848
3433.98852539	1654.01672363
3431.00170898	1657.10681152
3428.01367188	1659.55004883
3425.02441406	1662.15661621
3422.03271484	1663.14331055
3419.04101563	1666.14025879
3416.04711914	1665.36682129
3413.05175781	1666.35339355
3410.05664063	1666.71008301
3407.05908203	1670.49316406
3404.05883789	1673.51989746
3401.05883789	1676.6270752
3398.05761719	1679.72668457
3395.05541992	1683.24316406
3392.05053711	1686.38671875
3389.04443359	1688.86987305
3386.03710938	1688.64331055
3383.0300293	1685.29321289
3380.02050781	1684.9432373
3377.00830078	1684.22998047
3373.99633789	1681.26660156
3370.9831543	1677.75683594
3367.96728516	1677.58996582
3364.9519043	1677.08654785
3361.93383789	1675.31005859
3358.91430664	1674.29345703
3355.89379883	1675.60351563
3352.87231445	1677.70654297
3349.84936523	1679.83312988
3346.82519531	1680.32971191
3343.79858398	1681.13317871
3340.7722168	1682.47692871
3337.74316406	1680.45983887
3334.71289063	1679.15319824
3331.68286133	1676.42993164
3328.65039063	1671.42333984
3325.61499023	1667.48999023
3322.58007813	1663.32995605
3319.54370117	1662.69665527
3316.50488281	1664.97717285
3313.46630859	1664.89648438
3310.42504883	1667.01000977
3307.3840332	1669.02978516
3304.34057617	1669.66662598
3301.2956543	1668.62316895
3298.24829102	1665.5567627
3295.20092773	1663.33703613
3292.15258789	1662.453125
3289.1015625	1663.9864502
3286.05053711	1662.86328125
3282.99707031	1664.15686035
3279.94238281	1663.90991211
3276.88647461	1664.11682129
3273.82958984	1666.32006836
3270.77124023	1666.15637207
3267.71166992	1667.94018555
3264.65087891	1665.8770752
3261.58764648	1663.9666748
3258.52294922	1661.69665527
3255.45874023	1661.05651855
3252.39160156	1660.51306152
3249.32348633	1658.79724121
3246.25390625	1658.96362305
3243.18334961	1660.51660156
3240.10986328	1659.15332031
3237.03686523	1660.77319336
3233.96264648	1662.5234375
3230.88549805	1661.05993652
3227.80737305	1656.08337402
3224.72802734	1652.46325684
3221.6472168	1645.63317871
3218.56542969	1640.78015137
3215.48242188	1634.58349609
3212.39794922	1628.78344727
3209.31103516	1625.40344238
3206.22436523	1621.83666992
3203.13476563	1621.58666992
3200.04418945	1613.78369141
3196.95214844	1608.00305176
3193.8605957	1601.65661621
3190.76464844	1595.92370605
3187.66918945	1589.5135498
3184.57226563	1583.16992188
3181.47290039	1575.0369873
3178.37353516	1568.08007813
3175.27148438	1561.64355469
3172.16821289	1553.61975098
3169.06542969	1546.68005371
3165.9597168	1538.36047363
3162.85131836	1528.91308594
3159.74316406	1522.12072754
3156.63378906	1514.28015137
3153.52148438	1507.31994629
3150.40966797	1501.07995605
3147.29516602	1493.72363281
3144.17919922	1487.43347168
3141.06201172	1481.93994141
3137.94384766	1476.43359375
3134.82421875	1470.99621582
3131.70336914	1464.89660645
3128.58129883	1458.20678711
3125.45654297	1451.10339355
3122.33203125	1443.91699219
3119.20458984	1437.24316406
3116.07617188	1430.26989746
3112.94628906	1427.15722656
3109.81542969	1421.67346191
3106.68310547	1416.64978027
3103.54956055	1411.71337891
3100.41308594	1406.07336426
3097.27709961	1400.0703125
3094.13842773	1392.98339844
3090.99975586	1386.42297363
3087.85839844	1380.93005371
3084.71582031	1377.01330566
3081.57202148	1374.71337891
3078.42700195	1372.87609863
3075.27905273	1369.92004395
3072.1315918	1367.60974121
3068.98266602	1362.36657715
3065.83105469	1358.79992676
3062.67797852	1353.7298584
3059.52392578	1349.44311523
3056.36987305	1342.79296875
3053.21166992	1339.4901123
3050.05371094	1334.85693359
3046.89453125	1331.9432373
3043.73413086	1329.26306152
3040.57080078	1326.76379395
3037.40771484	1324.61328125
3034.24194336	1322.27026367
3031.07470703	1320.93981934
3027.90649414	1319.49328613
3024.73681641	1317.68334961
3021.56591797	1318.03039551
3018.39355469	1317.9395752
3015.21875	1316.98620605
3012.04394531	1316.53991699
3008.86645508	1316.11035156
3005.68896484	1316.43981934
3002.5090332	1317.02368164
2999.32763672	1316.78356934
2996.14477539	1317.06994629
2992.9609375	1319.31652832
2989.77416992	1322.00024414
2986.58764648	1324.25671387
2983.39819336	1327.35009766
2980.20922852	1329.11340332
2977.01733398	1331.11657715
2973.82421875	1332.79650879
2970.62963867	1334.82348633
2967.43383789	1337.03308105
2964.23681641	1339.62280273
2961.03833008	1343.31994629
2957.83886719	1347.23046875
2954.63623047	1354.10644531
2951.43408203	1361.16308594
2948.22900391	1368.87036133
2945.02270508	1376.1628418
2941.81494141	1381.16015625
2938.60595703	1382.06677246
2935.39575195	1380.36010742
2932.18408203	1376.80651855
2928.96972656	1372.35998535
2925.75561523	1365.32702637
2922.53857422	1358.74328613
2919.32177734	1351.20678711
2916.10229492	1344.78686523
2912.88134766	1337.96691895
2909.65917969	1332.74328613
2906.43554688	1328.41003418
2903.20922852	1324.97705078
2899.9831543	1323.07983398
2896.75561523	1321.40710449
2893.52539063	1320.69934082
2890.29370117	1319.87023926
2887.06225586	1319.9864502
2883.828125	1320.53344727
2880.5925293	1319.82287598
2877.35546875	1318.91357422
2874.11572266	1315.87036133
2870.8762207	1311.47668457
2867.63549805	1304.66320801
2864.3918457	1298.71020508
2861.14672852	1293.68029785
2857.90185547	1290.08959961
2854.65429688	1286.66296387
2851.40527344	1283.0267334
2848.1550293	1278.37329102
2844.90332031	1272.5970459
2841.64868164	1268.72973633
2838.39453125	1265.64709473
2835.13720703	1262.89990234
2831.88037109	1261.29394531
2828.62036133	1258.91040039
2825.359375	1258.10339355
2822.09667969	1256.69665527
2818.83300781	1256.35302734
2815.56787109	1255.25317383
2812.29980469	1255.21008301
2809.03173828	1255.01696777
2805.76269531	1254.59326172
2802.49047852	1254.32373047
2799.21728516	1254.48669434
2795.94238281	1254.67004395
2792.66625977	1254.3067627
2789.38891602	1253.88000488
2786.11010742	1253.74328613
2782.83007813	1253.05639648
2779.54858398	1253.61291504
2776.26416016	1254.15307617
2772.97998047	1253.76696777
2769.69287109	1254.47351074
2766.40454102	1254.09667969
2763.11474609	1254.61035156
2759.82348633	1254.62036133
2756.53100586	1255.04663086
2753.23730469	1255.45300293
2749.94042969	1255.9699707
2746.64379883	1256.16357422
2743.34448242	1255.97692871
2740.04516602	1256.48681641
2736.74291992	1256.0534668
2733.43945313	1255.95996094
2730.13452148	1255.70300293
2726.82836914	1255.69995117
2723.52075195	1255.82006836
2720.21020508	1254.74975586
2716.89990234	1254.52380371
2713.58642578	1254.0637207
2710.2734375	1253.24963379
2706.95751953	1253.26367188
2703.64013672	1252.94360352
2700.32128906	1252.59667969
2697.0012207	1252.14025879
2693.6796875	1252.83300781
2690.35668945	1253.00683594
2687.03100586	1252.7767334
2683.70532227	1252.7833252
2680.37670898	1253.03967285
2677.046875	1253.15283203
2673.71704102	1253.05371094
2670.38452148	1253.22351074
2667.05029297	1253.30358887
2663.71484375	1252.91333008
2660.37646484	1253.43286133
2657.03833008	1253.53686523
2653.69702148	1253.96984863
2650.35620117	1253.57019043
2647.01220703	1253.37304688
2643.66674805	1253.43640137
2640.32177734	1253.48278809
2636.97363281	1253.14648438
2633.62255859	1253.77319336
2630.27148438	1253.71008301
2626.91943359	1253.39306641
2623.56567383	1253.78320313
2620.20898438	1253.24328613
2616.85083008	1253.36010742
2613.49316406	1253.60693359
2610.13232422	1253.99316406
2606.77001953	1253.96313477
2603.40649414	1253.84301758
2600.04125977	1254.04943848
2596.67333984	1254.44995117
2593.30541992	1254.31713867
2589.93457031	1254.71704102
2586.56396484	1254.60998535
2583.19042969	1254.31335449
2579.81542969	1254.48669434
2576.44042969	1254.77734375
2573.06274414	1254.43994141
2569.68188477	1253.7298584
2566.30102539	1254.09643555
2562.91894531	1253.72338867
2559.53393555	1253.90942383
2556.14892578	1253.35632324
2552.76098633	1253.79016113
2549.37182617	1253.98339844
2545.98266602	1253.57324219
2542.59033203	1254.51672363
2539.19677734	1254.44348145
2535.80029297	1239.83984375
2532.40380859	1256.61035156
2529.00610352	1257.15979004
2525.60522461	1257.96362305
2522.2043457	1257.65307617
2518.80078125	1257.29992676
2515.39550781	1256.82995605
2511.98901367	1256.75317383
2508.58105469	1256.09716797
2505.17163086	1255.94934082
2501.76074219	1255.86328125
2498.34838867	1255.96691895
2494.93310547	1256.14013672
2491.51806641	1256.28308105
2488.09985352	1256.23620605
2484.68017578	1256.45715332
2481.2590332	1256.15698242
2477.83666992	1255.68981934
2474.41259766	1256.09692383
2470.98730469	1256.16625977
2467.56054688	1256.19689941
2464.13232422	1256.47009277
2460.70092773	1256.18640137
2457.26831055	1256.94641113
2453.83569336	1256.40649414
2450.39990234	1256.15307617
2446.96289063	1256.81347656
2443.52441406	1256.73339844
2440.08447266	1256.34997559
2436.64306641	1256.55285645
2433.19848633	1256.61352539
2429.75415039	1256.64331055
2426.30664063	1256.42736816
2422.85961914	1257.45007324
2419.40917969	1257.32019043
2415.95751953	1257.95983887
2412.50415039	1257.50976563
2409.04956055	1258.55004883
2405.59350586	1258.93701172
2402.13574219	1258.5871582
2398.67675781	1259.69726563
2395.21459961	1259.45666504
2391.75097656	1259.63024902
2388.28759766	1259.63684082
2384.82104492	1258.58679199
2381.35302734	1258.4197998
2377.88354492	1258.64953613
2374.41259766	1258.17614746
2370.94018555	1258.16015625
2367.46630859	1258.70019531
2363.98925781	1257.85681152
2360.51245117	1257.75024414
2357.0324707	1257.75964355
2353.55102539	1258.25671387
2350.06982422	1258.57336426
2346.58544922	1258.93334961
2343.09960938	1259.22009277
2339.61230469	1259.22351074
2336.12182617	1259.11328125
2332.6315918	1259.36669922
2329.13989258	1258.31970215
2325.64501953	1258.36010742
2322.1484375	1258.00366211
2318.65234375	1257.41015625
2315.15307617	1258.59313965
2311.65209961	1259.04992676
2308.14990234	1258.95373535
2304.64599609	1258.69360352
2301.140625	1258.53356934
2297.63232422	1258.47692871
2294.12402344	1258.14685059
2290.61254883	1258.18005371
2287.10131836	1258.31005859
2283.58691406	1259.00695801
2280.07080078	1258.25
2276.5534668	1258.94995117
2273.03466797	1259.3861084
2269.51416016	1259.05651855
2265.99047852	1258.9765625
2262.46704102	1258.76318359
2258.94213867	1259.16357422
2255.4140625	1258.40307617
2251.88452148	1257.95690918
2248.35327148	1258.3001709
2244.82250977	1259.18359375
2241.28833008	1258.83679199
2237.75268555	1259.02331543
2234.21386719	1258.58654785
2230.67529297	1258.48974609
2227.13500977	1258.93640137
2223.59155273	1258.82971191
2220.04833984	1258.92041016
2216.50195313	1258.69641113
2212.95410156	1258.64306641
2209.40478516	1258.74304199
2205.85375977	1258.79296875
2202.30126953	1258.15686035
2198.74731445	1258.97302246
2195.19018555	1259.09362793
2191.63305664	1259.48742676
2188.07446289	1259.12316895
2184.51269531	1259.39343262
2180.94946289	1259.53649902
2177.38452148	1259.60327148
2173.81835938	1260.7401123
2170.25024414	1260.47033691
2166.6809082	1259.80651855
2163.10986328	1259.19702148
2159.53759766	1259.60705566
2155.96166992	1259.48669434
2152.38623047	1259.53674316
2148.80737305	1259.42272949
2145.22705078	1259.86328125
2141.64697266	1259.28662109
2138.06347656	1259.27954102
2134.47851563	1258.75671387
2130.89208984	1259.38000488
2127.30224609	1258.56347656
2123.71264648	1258.75634766
2120.12158203	1258.19665527
2116.52734375	1258.41967773
2112.93139648	1258.0802002
2109.33544922	1258.68969727
2105.73657227	1258.19726563
2102.13598633	1258.78662109
2098.53369141	1257.97973633
2094.93017578	1258.3104248
2091.32324219	1258.71972656
2087.71630859	1258.56958008
2084.10791016	1258.59338379
2080.49633789	1258.14282227
2076.88305664	1258.04016113
2073.27001953	1258.33361816
2069.65380859	1258.5435791
2066.03588867	1258.5168457
2062.41650391	1257.79980469
2058.79541016	1258.70690918
2055.17285156	1258.82348633
2051.54711914	1258.79675293
2047.92138672	1258.63598633
2044.2923584	1258.07006836
2040.66345215	1258.36657715
2037.03137207	1258.78674316
2033.39758301	1258.20324707
2029.7623291	1257.56994629
2026.12548828	1258.06274414
2022.48706055	1257.56665039
2018.8470459	1257.81286621
2015.20361328	1257.7298584
2011.5604248	1257.50012207
2007.91394043	1257.87011719
2004.26757813	1257.70300293
2000.61791992	1257.37036133
1996.9666748	1257.37976074
1993.31384277	1257.99633789
1989.65942383	1257.79968262
1986.00341797	1257.78686523
1982.3458252	1257.67932129
1978.68493652	1257.69299316
1975.02416992	1258.08654785
1971.35998535	1257.13977051
1967.69604492	1257.32348633
1964.02868652	1257.1328125
1960.35986328	1256.84338379
1956.68933105	1256.42004395
1953.01721191	1257.40039063
1949.34350586	1256.47021484
1945.66821289	1256.50634766
1941.99121094	1256.2401123
1938.31103516	1255.82312012
1934.63085938	1255.65698242
1930.9473877	1255.53308105
1927.2623291	1255.31958008
1923.57739258	1254.95983887
1919.88903809	1254.80639648
1916.19921875	1254.10681152
1912.50769043	1254.25317383
1908.81274414	1253.67700195
1905.11804199	1253.32629395
1901.42163086	1253.37268066
1897.72192383	1253.2565918
1894.02050781	1252.73986816
1890.31933594	1252.70336914
1886.61474609	1252.73669434
1882.90844727	1252.35290527
1879.20056152	1252.05004883
1875.49108887	1252.07995605
1871.7800293	1252.42041016
1868.06726074	1252.36669922
1864.35119629	1252.28015137
1860.63525391	1252.546875
1856.91577148	1252.0333252
1853.19482422	1251.95349121
1849.47387695	1252.92321777
1845.74963379	1252.2401123
1842.02368164	1252.9395752
1838.29614258	1252.8503418
1834.5670166	1253.56066895
1830.83435059	1253.34997559
1827.10192871	1253.25341797
1823.36608887	1253.34033203
1819.63024902	1253.25976563
1815.89111328	1253.82995605
1812.15026855	1253.74304199
1808.4095459	1253.42980957
1804.66552734	1253.26318359
1800.91967773	1254.17944336
1797.17053223	1254.2565918
1793.42150879	1253.71350098
1789.67077637	1254.30297852
1785.91662598	1254.16357422
1782.16259766	1253.703125
1778.40515137	1254.21337891
1774.64770508	1254.9432373
1770.88696289	1254.84973145
1767.12451172	1255.47973633
1763.36047363	1255.24975586
1759.59460449	1255.43322754
1755.82714844	1256.04333496
1752.05627441	1256.38671875
1748.28552246	1256.41027832
1744.51135254	1256.40368652
1740.73718262	1256.61340332
1736.9597168	1257.57019043
1733.18041992	1257.93981934
1729.39953613	1258.50561523
1725.61694336	1259.64025879
1721.8326416	1260.67016602
1718.04675293	1261.8729248
1714.25915527	1262.81994629
1710.46984863	1264.28308105
1706.67712402	1266.0135498
1702.88269043	1267.48950195
1699.08825684	1269.98669434
1695.29052734	1271.47094727
1691.4909668	1275.17700195
1687.68981934	1277.12609863
1683.88696289	1279.64379883
1680.08227539	1281.0736084
1676.27612305	1282.52319336
1672.46813965	1282.93981934
1668.65661621	1283.15356445
1664.84533691	1283.03662109
1661.03051758	1282.0534668
1657.21398926	1280.29003906
1653.39575195	1278.10949707
1649.57751465	1275.97729492
1645.75598145	1274.63012695
1641.93261719	1273.80310059
1638.10571289	1271.7364502
1634.27893066	1270.84692383
1630.45056152	1270.75683594
1626.61853027	1270.45690918
1622.78662109	1269.52319336
1618.95129395	1268.99353027
1615.11413574	1268.72302246
1611.27539063	1267.51306152
1607.43481445	1266.55651855
1603.5925293	1265.5300293
1599.74853516	1265.47631836
1595.90283203	1264.68371582
1592.05541992	1264.43676758
1588.20458984	1264.3762207
1584.3536377	1263.90332031
1580.49926758	1263.56335449
1576.64318848	1263.11328125
1572.78710938	1262.17004395
1568.9276123	1261.24584961
1565.06628418	1261.0736084
1561.20324707	1260.43334961
1557.33666992	1260.10974121
1553.47009277	1259.35021973
1549.60192871	1258.66687012
1545.73010254	1258.28344727
1541.85839844	1257.60693359
1537.9831543	1257.20617676
1534.1060791	1257.16296387
1530.22924805	1257.33337402
1526.34875488	1257.69335938
1522.46643066	1257.1373291
1518.58068848	1257.45056152
1514.69494629	1257.37670898
1510.80749512	1257.87963867
1506.91638184	1257.79711914
1503.02539063	1259.51721191
1499.13085938	1260.65661621
1495.2364502	1253.28015137
1491.33837891	1261.34338379
1487.43847656	1261.50341797
1483.5369873	1261.19299316
1479.63354492	1260.6472168
1475.72851563	1261.18981934
1471.82165527	1261.93981934
1467.91113281	1262.66308594
1464.00073242	1263.32995605
1460.08679199	1263.59667969
1456.17285156	1262.92346191
1452.25537109	1263.25634766
1448.33605957	1262.30639648
1444.41503906	1261.16650391
1440.4921875	1260.15026855
1436.56750488	1260.08984375
1432.64111328	1260.16589355
1428.7130127	1260.33374023
1424.78125	1259.74365234
1420.8494873	1260.55334473
1416.9140625	1260.72009277
1412.97888184	1261.31665039
1409.03991699	1261.50036621
1405.09924316	1261.64050293
1401.15673828	1261.90698242
1397.21252441	1261.52380371
1393.26635742	1261.67004395
1389.31860352	1261.46008301
1385.36706543	1261.91357422
1381.41564941	1261.4967041
1377.46240234	1261.21008301
1373.50549316	1261.66320801
1369.546875	1260.78649902
1365.58630371	1261.88989258
1361.62597656	1262.9666748
1357.66186523	1263.33703613
1353.69592285	1264.51306152
1349.72827148	1265.79675293
1345.75695801	1266.04602051
1341.78564453	1266.30322266
1337.8125	1266.33312988
1333.83581543	1266.97302246
1329.85717773	1266.96691895
1325.87866211	1267.12036133
1321.8963623	1267.16723633
1317.91235352	1267.97729492
1313.92651367	1267.86657715
1309.93884277	1267.28674316
1305.94934082	1267.66967773
1301.95812988	1267.31384277
1297.96313477	1266.36047363
1293.96813965	1265.79370117
1289.96948242	1265.45935059
1285.9708252	1264.83691406
1281.96862793	1266.08007813
1277.96447754	1266.91967773
1273.95849609	1267.51977539
1269.95068359	1268.44372559
1265.94104004	1269.36303711
1261.92956543	1270.76086426
1257.91625977	1270.38037109
1253.90112305	1271.18615723
1249.88232422	1271.25622559
1245.86340332	1270.85339355
1241.84094238	1269.43713379
1237.81652832	1269.0670166
1233.79223633	1267.65039063
1229.76416016	1266.7199707
1225.73413086	1266.17321777
1221.70239258	1266.14709473
1217.66687012	1266.47009277
1213.63146973	1266.09338379
1209.59411621	1265.60986328
1205.55297852	1263.26660156
1201.51196289	1262.08044434
1197.46716309	1261.40979004
1193.42248535	1261.00744629
1189.37390137	1261.07995605
1185.32348633	1261.15649414
1181.2713623	1261.6237793
1177.21716309	1261.48010254
1173.16125488	1261.37365723
1169.1015625	1261.65002441
1165.04174805	1261.95629883
1160.98022461	1261.95288086
1156.91491699	1262.01000977
1152.84765625	1261.81018066
1148.78051758	1262.75671387
1144.70947266	1264.0098877
1140.63659668	1264.84960938
1136.56188965	1266.01940918
1132.48522949	1266.49316406
1128.40673828	1267.4732666
1124.32641602	1268.38342285
1120.2421875	1269.48046875
1116.15808105	1270.26379395
1112.07019043	1272.3269043
1107.98217773	1273.76647949
1103.89050293	1274.44067383
1099.796875	1274.53356934
1095.70129395	1274.02270508
1091.60388184	1273.75024414
1087.50463867	1272.77282715
1083.40344238	1272.72338867
1079.30029297	1272.14306641
1075.1953125	1272.15991211
1071.08642578	1273.18041992
1066.97766113	1273.86328125
1062.86499023	1274.92956543
1058.75036621	1275.87683105
1054.63586426	1276.73669434
1050.51745605	1278.44348145
1046.3972168	1280.02978516
1042.27502441	1280.41650391
1038.15087891	1281.02648926
1034.02490234	1281.56311035
1029.89501953	1281.33654785
1025.76513672	1282.94714355
1021.63140869	1284.52722168
1017.4977417	1288.41650391
1013.36016846	1291.74035645
1009.22064209	1291.90734863
1005.08117676	1290.13720703
1000.93780518	1288.29370117
996.792541504	1287.24987793
992.643432617	1287.04968262
988.494262695	1291.49023438
984.343200684	1289.28662109
980.190185547	1290.80334473
976.033325195	1291.76672363
971.876403809	1291.71313477
967.715637207	1293.10644531
963.55291748	1293.0838623
959.388305664	1294.31347656
955.223632813	1294.76025391
951.055053711	1296.07348633
946.882629395	1296.85327148
942.710205078	1296.67687988
938.535766602	1297.17297363
934.359436035	1297.41674805
930.179199219	1297.14697266
925.998962402	1297.10339355
921.814758301	1296.75646973
917.628662109	1297.5032959
913.442504883	1297.21008301
909.252441406	1297.36352539
905.060424805	1298.23327637
900.866455078	1299.42333984
896.670532227	1299.01049805
892.47064209	1298.50952148
888.270751953	1297.49645996
884.068908691	1297.58996582
879.86315918	1297.4564209
875.657348633	1298.36584473
871.447631836	1298.68664551
867.235900879	1298.96643066
863.022216797	1298.78344727
858.806518555	1297.87658691
854.588867188	1297.10241699
850.36920166	1296.86657715
846.147583008	1296.4699707
841.92401123	1296.53356934
837.698364258	1297.33349609
833.468811035	1298.33630371
829.239257813	1298.99963379
825.00567627	1296.8302002
820.770141602	1295.85656738
816.532592773	1296.31359863
812.295043945	1296.37036133
808.053527832	1295.45349121
803.809997559	1296.29309082
799.5625	1298.13671875
795.314941406	1300.11962891
791.065368652	1300.35351563
786.811828613	1299.56921387
782.558288574	1298.03625488
778.300720215	1295.82714844
774.043151855	1294.0032959
769.781555176	1292.97338867
765.517944336	1292.44641113
761.252319336	1292.67651367
756.984741211	1293.30969238
752.715087891	1292.00012207
748.443359375	1292.3770752
744.169677734	1292.45690918
739.891967773	1292.71704102
735.614196777	1292.10986328
731.332458496	1292.75012207
727.05065918	1291.82312012
722.764831543	1292.35009766
718.476928711	1292.70239258
714.187072754	1291.69689941
709.895141602	1293.50317383
705.601135254	1294.10644531
701.305114746	1293.05297852
697.007080078	1293.03369141
692.706970215	1293.11022949
688.402832031	1292.57312012
684.098632813	1293.9395752
679.790405273	1294.76330566
675.482116699	1295.61328125
671.169799805	1295.61621094
666.855407715	1294.75317383
662.53894043	1293.69689941
658.220458984	1292.89331055
653.899902344	1295.51318359
649.577270508	1294.91369629
645.252624512	1293.67041016
640.92388916	1293.98022461
636.595092773	1294.7833252
632.264221191	1293.91711426
627.929260254	1293.50280762
623.592224121	1293.26672363
619.255187988	1293.85961914
614.914001465	1293.71643066
610.570800781	1293.36975098
606.225463867	1293.51000977
601.878112793	1294.34973145
597.528625488	1293.72680664
593.175048828	1293.92370605
588.821411133	1293.96264648
584.465698242	1294.2565918
580.105895996	1295.13317871
575.744018555	1295.03308105
571.382019043	1296.69665527
567.015930176	1298.28649902
562.647766113	1299.42041016
558.27746582	1300.43054199
553.905151367	1303.40673828
549.530639648	1305.21337891
545.15411377	1310.01318359
540.77545166	1316.0300293
536.39263916	1319.16015625
532.009765625	1322.95336914
527.622741699	1329.80944824
523.235656738	1335.86669922
518.844421387	1342.30712891
514.45111084	1348.34680176
510.055664063	1355.54663086
505.658111572	1360.29699707
501.258422852	1365.49658203
496.856628418	1369.89990234
492.452697754	1371.61010742
488.046691895	1371.82653809
483.636474609	1372.7097168
479.226196289	1369.9831543
474.811737061	1367.81335449
470.397216797	1366.13671875
465.978485107	1362.95031738
461.557647705	1358.13659668
457.134674072	1352.89294434
452.711608887	1348.11669922
448.282318115	1345.18066406
443.852935791	1343.53662109
439.421417236	1338.68969727
434.987762451	1335.47729492
430.551940918	1333.34350586
426.111938477	1332.10998535
421.671844482	1329.96984863
417.227539063	1330.7532959
412.781097412	1331.35986328
408.332489014	1333.69311523
403.883789063	1335.52368164
399.430877686	1335.50964355
394.975799561	1336.07324219
390.518585205	1336.36645508
386.057128906	1336.82678223
381.595581055	1337.63354492
377.131866455	1337.79309082
372.663909912	1337.20361328
368.195861816	1338.57373047
363.723571777	1338.57287598
359.24911499	1339.66650391
354.77456665	1339.61975098
350.295776367	1339.3001709
345.814788818	1342.03015137
341.331634521	1344.93005371
336.846282959	1346.15966797
332.358795166	1348.93676758
327.867004395	1350.84692383
323.37512207	1353.5333252
318.88104248	1355.02990723
314.382720947	1354.97021484
309.882171631	1357.66296387
305.381530762	1360.83972168
300.876617432	1361.66333008
296.369506836	1365.65661621
291.860198975	1371.96337891
287.348693848	1376.39318848
282.834991455	1375.4197998
278.319061279	1371.85375977
273.800964355	1376.25
269.278533936	1381.82019043
264.756011963	1378.05334473
260.229187012	1378.87365723
255.70223999	1383.41943359
251.170974731	1377.80004883
246.639602661	1380.44665527
242.103912354	1382.90649414
237.566009521	1391.99682617
233.025878906	1404.60339355
228.483535767	1413.08032227
223.938964844	1416.96032715
219.390060425	1419.90002441
214.841033936	1407.83349609
210.289779663	1408.81286621
205.734191895	1416.89660645
201.178466797	1431.27661133
196.618408203	1441.66027832
192.056106567	1452.2734375
187.493682861	1456.44702148
182.9269104	1460.1862793
178.357894897	1470.5435791
