# Supplementary material for: Correlative Brillouin and Raman spectroscopy data acquired on single cells
Source: Data Brief. 2020 Feb 5;29:105223. doi: 10.1016/j.dib.2020.105223 (PMC7026319; doi:10.1016/j.dib.2020.105223)
Supplement: Multimedia component 1 [file mmc1.zip › Data/Raman_Y/9um.txt]

3847.83642578	1200.97375488
3845.03149414	1222.61364746
3842.22558594	1221.04980469
3839.41845703	1221.95983887
3836.60913086	1221.91320801
3833.80004883	1221.50964355
3830.98852539	1221.5065918
3828.17578125	1221.53601074
3825.36230469	1222.70666504
3822.54736328	1223.07043457
3819.73168945	1223.64990234
3816.91479492	1223.73022461
3814.09570313	1223.48974609
3811.27661133	1223.38305664
3808.45532227	1223.54052734
3805.6328125	1222.42004395
3802.80932617	1222.07946777
3799.98486328	1221.58984375
3797.15917969	1220.91369629
3794.33251953	1221.09619141
3791.50317383	1221.56994629
3788.67431641	1221.92370605
3785.84326172	1221.66662598
3783.01220703	1222.28027344
3780.17871094	1222.72045898
3777.34423828	1223.13977051
3774.50878906	1223.48327637
3771.6706543	1223.85046387
3768.83300781	1224.19677734
3765.99291992	1224.67663574
3763.15307617	1225.05310059
3760.31079102	1225.71337891
3757.46728516	1226.1463623
3754.62304688	1195.15991211
3751.77734375	1227.47058105
3748.9309082	1225.95275879
3746.08300781	1228.18310547
3743.23291016	1228.95703125
3740.38305664	1229.27661133
3737.53076172	1230.50720215
3734.67749023	1231.30358887
3731.82299805	1232.30957031
3728.9675293	1232.97619629
3726.11083984	1234.22680664
3723.25317383	1234.91674805
3720.39306641	1235.98327637
3717.53320313	1237.59680176
3714.6706543	1238.08642578
3711.80859375	1238.67358398
3708.9440918	1239.97668457
3706.07861328	1241.57019043
3703.21191406	1243.36706543
3700.34277344	1244.51293945
3697.47387695	1246.73962402
3694.60253906	1249.19299316
3691.73144531	1252.23339844
3688.85791016	1254.89990234
3685.9831543	1256.74963379
3683.10742188	1260.41650391
3680.23071289	1263.06359863
3677.3527832	1266.6394043
3674.47363281	1270.60327148
3671.59228516	1274.96337891
3668.7109375	1279.42626953
3665.82714844	1284.26928711
3662.94238281	1288.57666016
3660.05786133	1292.9432373
3657.16943359	1297.62329102
3654.28149414	1302.26672363
3651.39208984	1307.46643066
3648.50195313	1312.42358398
3645.60913086	1317.10681152
3642.71655273	1323.17944336
3639.8215332	1327.49658203
3636.92529297	1331.76672363
3634.02807617	1336.29675293
3631.12963867	1339.76647949
3628.23022461	1342.7532959
3625.32836914	1346.54370117
3622.42651367	1350.65014648
3619.52246094	1354.85009766
3616.6184082	1358.61682129
3613.7121582	1362.04016113
3610.8046875	1364.79382324
3607.89599609	1370.21972656
3604.98608398	1374.14025879
3602.07519531	1378.53320313
3599.16186523	1382.7401123
3596.2487793	1387.43994141
3593.33325195	1391.39599609
3590.41625977	1395.2869873
3587.49853516	1398.95361328
3584.58081055	1402.86340332
3581.65942383	1407.51647949
3578.73803711	1411.54309082
3575.81591797	1415.2701416
3572.89086914	1418.68347168
3569.96630859	1421.9765625
3567.0390625	1426.31335449
3564.11083984	1430.4564209
3561.18139648	1434.22351074
3558.25097656	1436.19995117
3555.31933594	1440.28662109
3552.38647461	1443.28991699
3549.45263672	1447.61669922
3546.51611328	1451.15026855
3543.57861328	1456.78649902
3540.64135742	1461.6862793
3537.70141602	1467.33044434
3534.76049805	1472.2298584
3531.81835938	1479.21325684
3528.875	1486.18017578
3525.92919922	1492.65625
3522.98364258	1500.49682617
3520.03564453	1509.0604248
3517.08789063	1513.80969238
3514.13745117	1519.56665039
3511.18603516	1524.72668457
3508.23339844	1532.68334961
3505.27954102	1539.19299316
3502.32324219	1546.18347168
3499.3671875	1551.37988281
3496.40991211	1558.62365723
3493.45019531	1563.56347656
3490.48925781	1570.18676758
3487.52709961	1575.43054199
3484.56396484	1580.87365723
3481.59960938	1585.5032959
3478.6340332	1588.2166748
3475.66723633	1592.61999512
3472.69799805	1596.72338867
3469.72900391	1602.95654297
3466.75756836	1607.46337891
3463.78491211	1611.95983887
3460.8125	1616.19348145
3457.83740234	1621.48327637
3454.85986328	1629.87365723
3451.88256836	1635.39624023
3448.90405273	1640.03308105
3445.92285156	1644.18688965
3442.94213867	1647.88989258
3439.95874023	1651.42333984
3436.97412109	1654.13623047
3433.98852539	1659.08666992
3431.00170898	1661.26672363
3428.01367188	1664.04650879
3425.02441406	1667.33337402
3422.03271484	1670.02966309
3419.04101563	1669.5234375
3416.04711914	1669.81689453
3413.05175781	1670.02990723
3410.05664063	1670.20019531
3407.05908203	1674.5168457
3404.05883789	1678.2635498
3401.05883789	1680.6862793
3398.05761719	1685.33007813
3395.05541992	1687.23388672
3392.05053711	1691.48364258
3389.04443359	1692.33007813
3386.03710938	1691.73657227
3383.0300293	1689.63330078
3380.02050781	1688.89685059
3377.00830078	1688.81335449
3373.99633789	1685.56616211
3370.9831543	1682.82336426
3367.96728516	1681.80358887
3364.9519043	1679.86999512
3361.93383789	1678.85693359
3358.91430664	1678.89990234
3355.89379883	1679.99975586
3352.87231445	1681.56994629
3349.84936523	1683.10998535
3346.82519531	1684.78942871
3343.79858398	1686.82678223
3340.7722168	1685.92321777
3337.74316406	1684.53662109
3334.71289063	1683.27661133
3331.68286133	1680.01342773
3328.65039063	1675.80334473
3325.61499023	1670.2331543
3322.58007813	1667.79309082
3319.54370117	1665.83996582
3316.50488281	1668.80004883
3313.46630859	1668.62023926
3310.42504883	1670.72021484
3307.3840332	1673.43322754
3304.34057617	1673.84338379
3301.2956543	1672.99682617
3298.24829102	1669.55688477
3295.20092773	1666.82312012
3292.15258789	1666.24328613
3289.1015625	1666.28320313
3286.05053711	1666.58349609
3282.99707031	1667.5234375
3279.94238281	1669.03344727
3276.88647461	1669.65002441
3273.82958984	1670.46679688
3270.77124023	1670.50622559
3267.71166992	1670.79321289
3264.65087891	1670.08349609
3261.58764648	1667.61682129
3258.52294922	1665.75354004
3255.45874023	1665.70336914
3252.39160156	1664.01025391
3249.32348633	1663.05664063
3246.25390625	1663.72338867
3243.18334961	1665.39025879
3240.10986328	1663.82995605
3237.03686523	1665.78686523
3233.96264648	1666.80981445
3230.88549805	1665.68969727
3227.80737305	1662.46337891
3224.72802734	1656.88330078
3221.6472168	1650.70983887
3218.56542969	1644.79040527
3215.48242188	1638.63305664
3212.39794922	1634.27026367
3209.31103516	1629.89343262
3206.22436523	1625.89318848
3203.13476563	1623.88647461
3200.04418945	1618.59313965
3196.95214844	1611.15686035
3193.8605957	1606.88647461
3190.76464844	1600.58984375
3187.66918945	1593.21313477
3184.57226563	1586.9967041
3181.47290039	1578.79650879
3178.37353516	1572.01318359
3175.27148438	1564.50012207
3172.16821289	1558.60693359
3169.06542969	1550.72277832
3165.9597168	1542.14013672
3162.85131836	1532.80664063
3159.74316406	1525.26989746
3156.63378906	1517.99694824
3153.52148438	1510.66699219
3150.40966797	1505.12353516
3147.29516602	1496.67004395
3144.17919922	1489.24328613
3141.06201172	1484.86987305
3137.94384766	1479.75012207
3134.82421875	1473.91650391
3131.70336914	1467.18005371
3128.58129883	1460.22302246
3125.45654297	1453.17004395
3122.33203125	1446.44665527
3119.20458984	1438.89978027
3116.07617188	1431.81005859
3112.94628906	1428.38635254
3109.81542969	1423.86633301
3106.68310547	1419.12341309
3103.54956055	1413.76013184
3100.41308594	1408.37329102
3097.27709961	1401.85986328
3094.13842773	1393.69006348
3090.99975586	1387.59362793
3087.85839844	1382.39331055
3084.71582031	1378.48632813
3081.57202148	1376.33642578
3078.42700195	1372.77307129
3075.27905273	1370.90039063
3072.1315918	1367.14318848
3068.98266602	1363.00683594
3065.83105469	1358.96276855
3062.67797852	1353.13391113
3059.52392578	1347.98999023
3056.36987305	1344.50341797
3053.21166992	1339.53723145
3050.05371094	1335.23364258
3046.89453125	1332.82006836
3043.73413086	1328.79345703
3040.57080078	1326.75378418
3037.40771484	1324.84350586
3034.24194336	1322.64001465
3031.07470703	1320.71643066
3027.90649414	1318.88000488
3024.73681641	1318.43676758
3021.56591797	1318.02722168
3018.39355469	1317.53015137
3015.21875	1316.47045898
3012.04394531	1315.48327637
3008.86645508	1314.87670898
3005.68896484	1314.68322754
3002.5090332	1314.77307129
2999.32763672	1314.52380371
2996.14477539	1314.58337402
2992.9609375	1316.48693848
2989.77416992	1317.75732422
2986.58764648	1320.56958008
2983.39819336	1322.56286621
2980.20922852	1323.49963379
2977.01733398	1325.0534668
2973.82421875	1326.51647949
2970.62963867	1327.91992188
2967.43383789	1329.86376953
2964.23681641	1332.10949707
2961.03833008	1334.49316406
2957.83886719	1338.01025391
2954.63623047	1343.77294922
2951.43408203	1350.24694824
2948.22900391	1355.84655762
2945.02270508	1362.4432373
2941.81494141	1366.01379395
2938.60595703	1368.4666748
2935.39575195	1366.81640625
2932.18408203	1363.65649414
2928.96972656	1358.95324707
2925.75561523	1352.97668457
2922.53857422	1346.59008789
2919.32177734	1341.30639648
2916.10229492	1335.21679688
2912.88134766	1329.93688965
2909.65917969	1324.65649414
2906.43554688	1320.94702148
2903.20922852	1318.22973633
2899.9831543	1317.02368164
2896.75561523	1315.16650391
2893.52539063	1314.33691406
2890.29370117	1314.19396973
2887.06225586	1313.80712891
2883.828125	1314.68652344
2880.5925293	1313.86328125
2877.35546875	1313.53710938
2874.11572266	1310.6640625
2870.8762207	1306.58984375
2867.63549805	1300.82043457
2864.3918457	1295.94604492
2861.14672852	1291.72607422
2857.90185547	1289.55651855
2854.65429688	1286.31677246
2851.40527344	1283.51672363
2848.1550293	1278.92370605
2844.90332031	1273.4197998
2841.64868164	1268.83325195
2838.39453125	1266.12011719
2835.13720703	1263.64953613
2831.88037109	1261.93395996
2828.62036133	1260.11669922
2825.359375	1257.84020996
2822.09667969	1257.14306641
2818.83300781	1256.62329102
2815.56787109	1255.75976563
2812.29980469	1255.75683594
2809.03173828	1255.65307617
2805.76269531	1254.89001465
2802.49047852	1255.29663086
2799.21728516	1254.73010254
2795.94238281	1255.01379395
2792.66625977	1254.61315918
2789.38891602	1254.21984863
2786.11010742	1254.07739258
2782.83007813	1253.53344727
2779.54858398	1253.92004395
2776.26416016	1253.96655273
2772.97998047	1254.30664063
2769.69287109	1254.34020996
2766.40454102	1254.87011719
2763.11474609	1255.04345703
2759.82348633	1254.86999512
2756.53100586	1255.53308105
2753.23730469	1256.00341797
2749.94042969	1255.99279785
2746.64379883	1256.20690918
2743.34448242	1256.22717285
2740.04516602	1256.63000488
2736.74291992	1256.3828125
2733.43945313	1256.47021484
2730.13452148	1256.39013672
2726.82836914	1256.70983887
2723.52075195	1256.10998535
2720.21020508	1255.79345703
2716.89990234	1255.32336426
2713.58642578	1254.54016113
2710.2734375	1254.05334473
2706.95751953	1253.86645508
2703.64013672	1253.58288574
2700.32128906	1253.1998291
2697.0012207	1253.27709961
2693.6796875	1253.33679199
2690.35668945	1252.83007813
2687.03100586	1253.78283691
2683.70532227	1254.03417969
2680.37670898	1254.09619141
2677.046875	1253.7097168
2673.71704102	1254.05627441
2670.38452148	1254.2532959
2667.05029297	1254.18969727
2663.71484375	1254.64355469
2660.37646484	1254.0032959
2657.03833008	1254.43041992
2653.69702148	1254.61987305
2650.35620117	1254.05310059
2647.01220703	1254.82299805
2643.66674805	1254.65368652
2640.32177734	1254.89953613
2636.97363281	1254.57958984
2633.62255859	1253.90991211
2630.27148438	1254.27624512
2626.91943359	1254.14294434
2623.56567383	1254.68640137
2620.20898438	1254.82312012
2616.85083008	1254.56982422
2613.49316406	1254.59350586
2610.13232422	1255.14294434
2606.77001953	1255.04589844
2603.40649414	1255.01293945
2600.04125977	1255.0065918
2596.67333984	1255.04333496
2593.30541992	1255.38061523
2589.93457031	1255.81311035
2586.56396484	1256.07666016
2583.19042969	1255.82629395
2579.81542969	1255.40307617
2576.44042969	1255.66711426
2573.06274414	1255.51672363
2569.68188477	1255.16308594
2566.30102539	1255.56018066
2562.91894531	1254.88330078
2559.53393555	1255.13671875
2556.14892578	1255.20336914
2552.76098633	1255.09680176
2549.37182617	1254.83349609
2545.98266602	1255.72961426
2542.59033203	1255.33325195
2539.19677734	1255.62353516
2535.80029297	1239.69677734
2532.40380859	1257.91357422
2529.00610352	1258.49353027
2525.60522461	1259.14660645
2522.2043457	1259.30029297
2518.80078125	1258.36987305
2515.39550781	1258.05334473
2511.98901367	1257.94689941
2508.58105469	1257.25964355
2505.17163086	1257.25036621
2501.76074219	1257.17272949
2498.34838867	1256.86047363
2494.93310547	1257.60266113
2491.51806641	1257.65368652
2488.09985352	1256.93395996
2484.68017578	1257.50354004
2481.2590332	1257.47021484
2477.83666992	1257.93359375
2474.41259766	1257.33642578
2470.98730469	1257.74377441
2467.56054688	1257.33349609
2464.13232422	1257.75720215
2460.70092773	1257.60375977
2457.26831055	1258.02600098
2453.83569336	1257.71337891
2450.39990234	1257.77661133
2446.96289063	1257.90991211
2443.52441406	1257.61999512
2440.08447266	1257.72009277
2436.64306641	1257.6496582
2433.19848633	1258.26318359
2429.75415039	1258.13317871
2426.30664063	1258.26330566
2422.85961914	1258.85046387
2419.40917969	1258.92651367
2415.95751953	1259.33679199
2412.50415039	1259.41369629
2409.04956055	1260.14648438
2405.59350586	1260.13330078
2402.13574219	1260.54016113
2398.67675781	1261.44689941
2395.21459961	1260.82348633
2391.75097656	1261.01318359
2388.28759766	1260.55688477
2384.82104492	1260.12390137
2381.35302734	1260.4831543
2377.88354492	1260.40673828
2374.41259766	1259.31323242
2370.94018555	1259.83312988
2367.46630859	1259.75317383
2363.98925781	1259.54626465
2360.51245117	1259.49963379
2357.0324707	1259.16674805
2353.55102539	1259.58630371
2350.06982422	1260.17956543
2346.58544922	1260.39025879
2343.09960938	1261.0736084
2339.61230469	1260.60693359
2336.12182617	1260.52661133
2332.6315918	1261.0703125
2329.13989258	1260.09289551
2325.64501953	1259.34985352
2322.1484375	1259.89648438
2318.65234375	1259.7064209
2315.15307617	1259.91015625
2311.65209961	1260.56054688
2308.14990234	1260.50976563
2304.64599609	1259.70666504
2301.140625	1260.36682129
2297.63232422	1260.05297852
2294.12402344	1260.26318359
2290.61254883	1259.87683105
2287.10131836	1260.16650391
2283.58691406	1260.30004883
2280.07080078	1260.18334961
2276.5534668	1260.91650391
2273.03466797	1260.97009277
2269.51416016	1260.72668457
2265.99047852	1260.53979492
2262.46704102	1260.60668945
2258.94213867	1260.43664551
2255.4140625	1260.33984375
2251.88452148	1259.97631836
2248.35327148	1260.30957031
2244.82250977	1260.08349609
2241.28833008	1260.79309082
2237.75268555	1260.36010742
2234.21386719	1260.3236084
2230.67529297	1260.69641113
2227.13500977	1260.25354004
2223.59155273	1260.32739258
2220.04833984	1260.28588867
2216.50195313	1260.68347168
2212.95410156	1260.3671875
2209.40478516	1260.48364258
2205.85375977	1260.25964355
2202.30126953	1260.04956055
2198.74731445	1260.56652832
2195.19018555	1260.38000488
2191.63305664	1260.93701172
2188.07446289	1260.96960449
2184.51269531	1261.65649414
2180.94946289	1261.39343262
2177.38452148	1262.46643066
2173.81835938	1261.80957031
2170.25024414	1262.04040527
2166.6809082	1261.72314453
2163.10986328	1261.08666992
2159.53759766	1261.4329834
2155.96166992	1261.33972168
2152.38623047	1261.58654785
2148.80737305	1260.8034668
2145.22705078	1261.29333496
2141.64697266	1261.73974609
2138.06347656	1260.83947754
2134.47851563	1260.85986328
2130.89208984	1261.18945313
2127.30224609	1260.92297363
2123.71264648	1260.33984375
2120.12158203	1260.13000488
2116.52734375	1260.13317871
2112.93139648	1260.24328613
2109.33544922	1259.75671387
2105.73657227	1260.48706055
2102.13598633	1260.39025879
2098.53369141	1260.14343262
2094.93017578	1260.07006836
2091.32324219	1260.35021973
2087.71630859	1260.61999512
2084.10791016	1260.22680664
2080.49633789	1259.89282227
2076.88305664	1260.19714355
2073.27001953	1260.05615234
2069.65380859	1260.58996582
2066.03588867	1260.4831543
2062.41650391	1260.4699707
2058.79541016	1260.31359863
2055.17285156	1260.57336426
2051.54711914	1260.14001465
2047.92138672	1260.20935059
2044.2923584	1260.01672363
2040.66345215	1259.99645996
2037.03137207	1260.67382813
2033.39758301	1259.97631836
2029.7623291	1259.87670898
2026.12548828	1259.81005859
2022.48706055	1259.52307129
2018.8470459	1259.39355469
2015.20361328	1259.33410645
2011.5604248	1259.03393555
2007.91394043	1260.23059082
2004.26757813	1259.67297363
2000.61791992	1259.45605469
1996.9666748	1259.81652832
1993.31384277	1259.5435791
1989.65942383	1260.56030273
1986.00341797	1260.08325195
1982.3458252	1259.79345703
1978.68493652	1259.18359375
1975.02416992	1259.42663574
1971.35998535	1259.54650879
1967.69604492	1259.08056641
1964.02868652	1259.11364746
1960.35986328	1258.86987305
1956.68933105	1258.56018066
1953.01721191	1259.45629883
1949.34350586	1258.25964355
1945.66821289	1258.28723145
1941.99121094	1258.07983398
1938.31103516	1257.65002441
1934.63085938	1257.62036133
1930.9473877	1257.98596191
1927.2623291	1257.03076172
1923.57739258	1256.84277344
1919.88903809	1256.48986816
1916.19921875	1256.21057129
1912.50769043	1255.53308105
1908.81274414	1255.5300293
1905.11804199	1255.57299805
1901.42163086	1255.21691895
1897.72192383	1254.60998535
1894.02050781	1254.87988281
1890.31933594	1254.84643555
1886.61474609	1254.4934082
1882.90844727	1254.19335938
1879.20056152	1254.00964355
1875.49108887	1253.99951172
1871.7800293	1253.87988281
1868.06726074	1254.60961914
1864.35119629	1254.53979492
1860.63525391	1254.11645508
1856.91577148	1254.48364258
1853.19482422	1254.14318848
1849.47387695	1253.90966797
1845.74963379	1254.22998047
1842.02368164	1254.88659668
1838.29614258	1254.90270996
1834.5670166	1254.89025879
1830.83435059	1255.67712402
1827.10192871	1254.96020508
1823.36608887	1254.94689941
1819.63024902	1255.32043457
1815.89111328	1255.46325684
1812.15026855	1255.32348633
1808.4095459	1254.98327637
1804.66552734	1255.5168457
1800.91967773	1255.42028809
1797.17053223	1256.03979492
1793.42150879	1255.73400879
1789.67077637	1256.16369629
1785.91662598	1255.82006836
1782.16259766	1256.13024902
1778.40515137	1256.1262207
1774.64770508	1256.51013184
1770.88696289	1256.16357422
1767.12451172	1256.98974609
1763.36047363	1256.98681641
1759.59460449	1257.67675781
1755.82714844	1258.11633301
1752.05627441	1258.36962891
1748.28552246	1258.49975586
1744.51135254	1259.11987305
1740.73718262	1258.59020996
1736.9597168	1259.49304199
1733.18041992	1260.39306641
1729.39953613	1260.34350586
1725.61694336	1261.55993652
1721.8326416	1262.61657715
1718.04675293	1263.4329834
1714.25915527	1264.38305664
1710.46984863	1265.47387695
1706.67712402	1267.10351563
1702.88269043	1268.14660645
1699.08825684	1270.25695801
1695.29052734	1272.70678711
1691.4909668	1274.80334473
1687.68981934	1277.2130127
1683.88696289	1278.96020508
1680.08227539	1280.12329102
1676.27612305	1282.25695801
1672.46813965	1282.81677246
1668.65661621	1282.87683105
1664.84533691	1282.75341797
1661.03051758	1281.05053711
1657.21398926	1279.77307129
1653.39575195	1277.72973633
1649.57751465	1276.42346191
1645.75598145	1275.29321289
1641.93261719	1274.00634766
1638.10571289	1273.21630859
1634.27893066	1272.23046875
1630.45056152	1270.97302246
1626.61853027	1271.45324707
1622.78662109	1271.23364258
1618.95129395	1270.06994629
1615.11413574	1269.48022461
1611.27539063	1268.05664063
1607.43481445	1267.84277344
1603.5925293	1266.59338379
1599.74853516	1266.2298584
1595.90283203	1266.12646484
1592.05541992	1265.86608887
1588.20458984	1265.53686523
1584.3536377	1264.68969727
1580.49926758	1264.46008301
1576.64318848	1263.68688965
1572.78710938	1263.86730957
1568.9276123	1262.11694336
1565.06628418	1262.23986816
1561.20324707	1261.94628906
1557.33666992	1261.3404541
1553.47009277	1260.77355957
1549.60192871	1259.75671387
1545.73010254	1259.53015137
1541.85839844	1259.12646484
1537.9831543	1258.91320801
1534.1060791	1258.68664551
1530.22924805	1258.3737793
1526.34875488	1258.37304688
1522.46643066	1258.4095459
1518.58068848	1258.76647949
1514.69494629	1258.7598877
1510.80749512	1258.65380859
1506.91638184	1259.27331543
1503.02539063	1260.0300293
1499.13085938	1260.5637207
1495.2364502	1252.84326172
1491.33837891	1261.81005859
1487.43847656	1260.96655273
1483.5369873	1261.29968262
1479.63354492	1260.93359375
1475.72851563	1261.41052246
1471.82165527	1262.09289551
1467.91113281	1263.01318359
1464.00073242	1263.33972168
1460.08679199	1263.50671387
1456.17285156	1263.32678223
1452.25537109	1262.85998535
1448.33605957	1262.48376465
1444.41503906	1261.39685059
1440.4921875	1260.48681641
1436.56750488	1260.7734375
1432.64111328	1260.46643066
1428.7130127	1260.75012207
1424.78125	1260.8001709
1420.8494873	1260.82714844
1416.9140625	1261.12329102
1412.97888184	1261.74328613
1409.03991699	1261.69348145
1405.09924316	1262.06982422
1401.15673828	1262.16003418
1397.21252441	1261.96691895
1393.26635742	1261.13977051
1389.31860352	1261.25708008
1385.36706543	1261.71020508
1381.41564941	1262.02661133
1377.46240234	1261.7598877
1373.50549316	1261.65673828
1369.546875	1261.13317871
1365.58630371	1262.74255371
1361.62597656	1262.56323242
1357.66186523	1263.59667969
1353.69592285	1264.43981934
1349.72827148	1265.84399414
1345.75695801	1265.75317383
1341.78564453	1265.41687012
1337.8125	1265.89733887
1333.83581543	1266.16357422
1329.85717773	1266.28967285
1325.87866211	1266.51367188
1321.8963623	1266.47961426
1317.91235352	1266.89318848
1313.92651367	1266.66003418
1309.93884277	1266.94287109
1305.94934082	1266.5300293
1301.95812988	1266.09008789
1297.96313477	1265.05371094
1293.96813965	1264.73999023
1289.96948242	1264.61962891
1285.9708252	1264.98376465
1281.96862793	1265.42346191
1277.96447754	1265.87316895
1273.95849609	1266.45043945
1269.95068359	1267.28356934
1265.94104004	1268.13024902
1261.92956543	1268.90991211
1257.91625977	1269.41967773
1253.90112305	1269.26306152
1249.88232422	1269.2734375
1245.86340332	1269.1237793
1241.84094238	1268.27636719
1237.81652832	1267.26037598
1233.79223633	1265.70678711
1229.76416016	1265.30322266
1225.73413086	1264.9128418
1221.70239258	1265.12390137
1217.66687012	1264.58361816
1213.63146973	1264.70629883
1209.59411621	1264.41943359
1205.55297852	1262.23376465
1201.51196289	1260.83642578
1197.46716309	1260.49719238
1193.42248535	1259.91320801
1189.37390137	1260.60400391
1185.32348633	1261.12329102
1181.2713623	1261.02026367
1177.21716309	1261.17285156
1173.16125488	1261.04370117
1169.1015625	1261.45300293
1165.04174805	1261.20043945
1160.98022461	1261.97351074
1156.91491699	1261.59680176
1152.84765625	1261.6295166
1148.78051758	1262.40722656
1144.70947266	1263.1932373
1140.63659668	1265.00317383
1136.56188965	1265.50341797
1132.48522949	1265.99035645
1128.40673828	1266.91650391
1124.32641602	1267.47644043
1120.2421875	1268.39318848
1116.15808105	1269.12353516
1112.07019043	1270.73327637
1107.98217773	1271.83654785
1103.89050293	1272.95959473
1099.796875	1272.40637207
1095.70129395	1271.96032715
1091.60388184	1271.01635742
1087.50463867	1270.20336914
1083.40344238	1270.31005859
1079.30029297	1269.84973145
1075.1953125	1270.66296387
1071.08642578	1271.38671875
1066.97766113	1272.77978516
1062.86499023	1272.92993164
1058.75036621	1274.12670898
1054.63586426	1275.64697266
1050.51745605	1276.83349609
1046.3972168	1277.62329102
1042.27502441	1278.30310059
1038.15087891	1278.87316895
1034.02490234	1278.32006836
1029.89501953	1279.65368652
1025.76513672	1280.26696777
1021.63140869	1282.22998047
1017.4977417	1285.85693359
1013.36016846	1288.39318848
1009.22064209	1288.40319824
1005.08117676	1285.65026855
1000.93780518	1283.06665039
996.792541504	1281.96630859
992.643432617	1281.98303223
988.494262695	1282.31652832
984.343200684	1283.91650391
980.190185547	1285.61010742
976.033325195	1286.2401123
971.876403809	1287.53979492
967.715637207	1287.81018066
963.55291748	1289.20996094
959.388305664	1290.39355469
955.223632813	1291.34326172
951.055053711	1292.85974121
946.882629395	1292.7298584
942.710205078	1291.82006836
938.535766602	1292.2598877
934.359436035	1292.54321289
930.179199219	1293.51025391
925.998962402	1293.16345215
921.814758301	1292.98974609
917.628662109	1292.96655273
913.442504883	1293.59997559
909.252441406	1293.72644043
905.060424805	1294.78027344
900.866455078	1294.91662598
896.670532227	1294.05004883
892.47064209	1293.18664551
888.270751953	1292.86645508
884.068908691	1293.43640137
879.86315918	1292.82995605
875.657348633	1292.52990723
871.447631836	1293.07641602
867.235900879	1293.70666504
863.022216797	1294.24975586
858.806518555	1294.23034668
854.588867188	1294.24267578
850.36920166	1293.93640137
846.147583008	1293.62304688
841.92401123	1293.77355957
837.698364258	1293.68359375
833.468811035	1294.00366211
829.239257813	1294.81640625
825.00567627	1294.36694336
820.770141602	1293.31994629
816.532592773	1292.40039063
812.295043945	1292.6965332
808.053527832	1292.79345703
803.809997559	1293.48620605
799.5625	1293.98999023
795.314941406	1294.37719727
791.065368652	1294.65979004
786.811828613	1294.37390137
782.558288574	1293.2364502
778.300720215	1292.40966797
774.043151855	1291.9699707
769.781555176	1291.92956543
765.517944336	1291.20349121
761.252319336	1290.60327148
756.984741211	1289.09338379
752.715087891	1288.24365234
748.443359375	1289.10705566
744.169677734	1289.81311035
739.891967773	1290.26379395
735.614196777	1289.82336426
731.332458496	1289.22338867
727.05065918	1290.2401123
722.764831543	1290.09985352
718.476928711	1288.62670898
714.187072754	1287.65332031
709.895141602	1288.02661133
705.601135254	1288.81640625
701.305114746	1288.56298828
697.007080078	1287.77331543
692.706970215	1288.00366211
688.402832031	1288.71411133
684.098632813	1289.76318359
679.790405273	1290.87304688
675.482116699	1290.92028809
671.169799805	1290.53039551
666.855407715	1291.44348145
662.53894043	1290.81665039
658.220458984	1289.7265625
653.899902344	1289.78601074
649.577270508	1289.75634766
645.252624512	1290.13269043
640.92388916	1290.18640137
636.595092773	1290.22668457
632.264221191	1288.92321777
627.929260254	1288.58984375
623.592224121	1289.53662109
619.255187988	1291.45007324
614.914001465	1290.16015625
610.570800781	1289.55700684
606.225463867	1289.43310547
601.878112793	1290.85693359
597.528625488	1291.26318359
593.175048828	1290.20288086
588.821411133	1290.0534668
584.465698242	1292.16711426
580.105895996	1292.80004883
575.744018555	1292.12316895
571.382019043	1291.83007813
567.015930176	1293.17346191
562.647766113	1294.4765625
558.27746582	1295.73400879
553.905151367	1296.96630859
549.530639648	1299.35668945
545.15411377	1303.59960938
540.77545166	1309.40673828
536.39263916	1313.56030273
532.009765625	1316.91943359
527.622741699	1321.70336914
523.235656738	1326.42700195
518.844421387	1332.13330078
514.45111084	1337.21337891
510.055664063	1343.32629395
505.658111572	1347.64013672
501.258422852	1353.48999023
496.856628418	1356.98950195
492.452697754	1357.62365723
488.046691895	1357.30004883
483.636474609	1356.19372559
479.226196289	1356.09973145
474.811737061	1352.60681152
470.397216797	1350.93322754
465.978485107	1349.15026855
461.557647705	1346.93701172
457.134674072	1342.74328613
452.711608887	1338.25622559
448.282318115	1335.50036621
443.852935791	1331.84960938
439.421417236	1328.11657715
434.987762451	1326.21618652
430.551940918	1325.22961426
426.111938477	1323.55664063
421.671844482	1321.77331543
417.227539063	1321.21984863
412.781097412	1321.69702148
408.332489014	1323.80651855
403.883789063	1325.79968262
399.430877686	1325.82055664
394.975799561	1326.75390625
390.518585205	1325.96960449
386.057128906	1326.67004395
381.595581055	1326.81359863
377.131866455	1325.84631348
372.663909912	1327.22668457
368.195861816	1328.48986816
363.723571777	1328.58312988
359.24911499	1329.54284668
354.77456665	1329.45349121
350.295776367	1329.31958008
345.814788818	1330.71374512
341.331634521	1332.2298584
336.846282959	1333.89685059
332.358795166	1337.5065918
327.867004395	1339.25317383
323.37512207	1339.74267578
318.88104248	1342.38977051
314.382720947	1342.7199707
309.882171631	1344.63989258
305.381530762	1346.48327637
300.876617432	1346.98999023
296.369506836	1350.07641602
291.860198975	1354.02331543
287.348693848	1354.34619141
282.834991455	1354.44018555
278.319061279	1357.09643555
273.800964355	1364.2734375
269.278533936	1372.98986816
264.756011963	1374.06677246
260.229187012	1371.65661621
255.70223999	1371.28369141
251.170974731	1364.74328613
246.639602661	1367.99353027
242.103912354	1373.27661133
237.566009521	1383.40637207
233.025878906	1392.31311035
228.483535767	1399.2800293
223.938964844	1393.72338867
219.390060425	1392.05334473
214.841033936	1393.6697998
210.289779663	1396.9699707
205.734191895	1402.12683105
201.178466797	1414.26318359
196.618408203	1428.14978027
192.056106567	1437.89367676
187.493682861	1439.18286133
182.9269104	1438.29675293
178.357894897	1441.53686523
